# Supplementary material for: Statistical Analysis of Tract-Tracing Experiments Demonstrates a Dense, Complex Cortical Network in the Mouse
Source: PLoS Comput Biol. 2016 Sep 12;12(9):e1005104. doi: 10.1371/journal.pcbi.1005104 (PMC5019374; doi:10.1371/journal.pcbi.1005104)
Supplement: S1 Table — (CSV) [file pcbi.1005104.s001.csv]

		volume (mm^-3)	number of experiments where region contains at least half the injection volume	neuronal density / surface area (mm^-2)	neuronal density / volume (mm^-3)
ACAd	Anterior cingulate area, dorsal part	0.075392	3	39622	76747																																							ACAd; Anterior cingulate area	dorsal part;
ILA	Infralimbic area	0.054192	1	44851	85755																																							ILA; Infralimbic area;
ACAv	Anterior cingulate area, ventral part	0.06732	1	39622	76747																																							ACAv; Anterior cingulate area	ventral part;
AId	Agranular insular area, dorsal part	0.085784	2	57800	75506																																							AId; Agranular insular area	dorsal part;
AIp	Agranular insular area, posterior part	0.052264	0	57800	75506																																							AIp; Agranular insular area	posterior part;
AIv	Agranular insular area, ventral part	0.049496	0	57800	75506																																							AIv; Agranular insular area	ventral part;
FRP	Frontal pole, cerebral cortex	0.023616	0	42013	66771																																							FRP; Frontal pole	cerebral cortex;
SSp-bfd	Primary somatosensory area, barrel field	0.19823	6	83689	87115																																							SSp-bfd; Primary somatosensory area	barrel field;
SSp-ll	Primary somatosensory area, lower limb	0.063368	2	1E+05	1E+05																																							SSp-ll; Primary somatosensory area	lower limb;
SSp-m	Primary somatosensory area, mouth	0.21274	5	83689	87115																																							SSp-m; Primary somatosensory area	mouth;
SSp-n	Primary somatosensory area, nose	0.11578	3	83689	87115																																							SSp-n; Primary somatosensory area	nose;
SSp-tr	Primary somatosensory area, trunk	0.037488	0	1E+05	1E+05																																							SSp-tr; Primary somatosensory area	trunk;
SSp-ul	Primary somatosensory area, upper limb	0.11588	4	1E+05	1E+05																																							SSp-ul; Primary somatosensory area	upper limb;
SSs	Supplemental somatosensory area	0.1894	4	73949	82433																																							SSs; Supplemental somatosensory area;
VISp	Primary visual area	0.23746	32	90650	2E+05																																							VISp; Primary visual area;
VISam	Anteromedial visual area	0.025504	3	71218	1E+05																																							VISam; Anteromedial visual area;
VISal	Anterolateral visual area	0.022496	0	96081	1E+05																																							VISal; Anterolateral visual area;
VISl	Lateral visual area	0.037072	3	96081	1E+05																																							VISl; Lateral visual area;
VISrl	Rostrolateral visual area	0.032608	0	96081	1E+05																																							VISrl; Rostrolateral visual area;
VISpl	Posterolateral visual area	0.020656	1	96081	1E+05																																							VISpl; Posterolateral visual area;
VISpm	posteromedial visual area	0.034736	1	71218	1E+05																																							VISpm; posteromedial visual area;
TEa	Temporal association areas	0.091408	0	79178	1E+05																																							TEa; Temporal association areas;
VISC	Visceral area	0.061248	1	57800	75506																																							VISC; Visceral area;
ORBl	Orbital area, lateral part	0.051912	1	24891	48109																																							ORBl; Orbital area	lateral part;
ORBm	Orbital area, medial part	0.030936	1	24891	48109																																							ORBm; Orbital area	medial part;
ORBvl	Orbital area, ventrolateral part	0.042616	1	24891	48109																																							ORBvl; Orbital area	ventrolateral part;
RSPd	Retrosplenial area, dorsal part	0.11002	2	40210	98148																																							RSPd; Retrosplenial area	dorsal part;
RSPv	Retrosplenial area, ventral part	0.15157	3	40210	98148																																							RSPv; Retrosplenial area	ventral part;
RSPagl	Retrosplenial area, lateral agranular part	0.0432	1	40210	98148																																							RSPagl; Retrosplenial area	lateral agranular part;
ECT	Ectorhinal area	0.065384	1	44632	69066																																							ECT; Ectorhinal area;
PERI	Perirhinal area	0.068096	0	44632	69066																																							PERI; Perirhinal area;
PL	Prelimbic area	0.05176	1	44851	85755																																							PL; Prelimbic area;
MOp	Primary motor area	0.57591	13	66598	74775																																							MOp; Primary motor area;
MOs	Secondary motor area	0.30654	6	66598	74775																																							MOs; Secondary motor area;
AUDp	Primary auditory area	0.073288	4	79178	1E+05																																							AUDp; Primary auditory area;
AUDd	Dorsal auditory area	0.12663	5	79178	1E+05																																							AUDd; Dorsal auditory area;
AUDv	Ventral auditory area	0.076304	0	79178	1E+05																																							AUDv; Ventral auditory area;
AUDpo	Posterior auditory area	0.005704	0	79178	1E+05																																							AUDpo; Posterior auditory area;
GU	Gustatory areas	0.09616	1	57800	75506																																							GU; Gustatory areas;
SSp-un	Primary somatosensory area, unassigned	0.052376	1	83689	87115																																							SSp-un; Primary somatosensory area	unassigned;
VISa	Anterior area	0.01908	0	59653	76588																																							VISa; Anterior area;
VISli	Laterointermediate area	0.01544	0	59653	76588																																							VISli; Laterointermediate area;
VISpor	Postrhinal area	0.034264	2	59653	76588																																							VISpor; Postrhinal area;
