# Supplementary material for: Statistical Analysis of Tract-Tracing Experiments Demonstrates a Dense, Complex Cortical Network in the Mouse
Source: PLoS Comput Biol. 2016 Sep 12;12(9):e1005104. doi: 10.1371/journal.pcbi.1005104 (PMC5019374; doi:10.1371/journal.pcbi.1005104)
Supplement: S2 Table — These data correspond to figure S7 from [9]. (XLSX) [file pcbi.1005104.s002.xlsx]

## Sheet: manual analysis
		image-series-id	146012184		180708524		100141219		112951804		113505468		121145045		121509711		146658879		112826458		127649005		158315810		113936696		122641078		114474520		147159899		180296424		158738180		126710740		127991964		173206592
		specimen-name	3780370		3780833		378-602		3780091		3780120		3780228		3780248		3780484		3780069		3780430		3780630		3780151		3780249		3780180		3780536		3780815		BL/6-3013		3780314		3780322		3780759
		Injection Volume (mm3)	0.0108756		0.0174962		0.200698		0.410226		0.2586		0.25021		0.275942		0.37162		0.365511		0.489384		0.327283		0.253129		0.325763		0.42492		0.447533		0.692042		0.864412		1.13124		1.42311		0.315296
		primary-injection-structure	CENT2		PO		VISp		SSp-bfd		CP		TRN		AON		PO		SPVO		CA3		MPO		SIM		COApl		MRN		RM		VISp		MPO		VTA		MRN		MD
CB	AN	L	0.00552574	TRUE NEG	0.00127999	TRUE NEG	0.00179518	TRUE NEG	0.00587538	TRUE NEG	0.000264547	TRUE NEG (edge artifact)	2.17351	TRUE POS	4.61266e-06	TRUE NEG	0.000452107	TRUE NEG	0.0840045	TRUE POS	7.1283e-05	TRUE NEG	6.65927e-09	TRUE NEG	0.00302314	TRUE NEG (can't see what segmentation is detecting)	5.65969e-05	TRUE NEG	0.000269646	TRUE NEG (few segmented artifacts)	0.000856255	TRUE POS	0.00067109	TRUE NEG	3.73623e-05	TRUE NEG	8.42074e-05	TRUE POS	3.73611e-05	TRUE POS	0.000123128	TRUE NEG (few segmented artifacts)
CB	AN	R	0.00164118	TRUE NEG	0.00180571	TRUE NEG	0.00614897	TRUE NEG	0.0039641	TRUE NEG	8.64206e-05	TRUE NEG (edge artifact)	1.3065	TRUE POS	1.03329e-05	TRUE NEG	0.000176588	TRUE NEG	0.37552	TRUE POS	0.000518851	TRUE NEG	7.98672e-05	TRUE NEG	0.00959482	TRUE POS	8.71067e-05	TRUE NEG	0.000868681	TRUE NEG (edge artifact)	0.00285177	TRUE POS	0.000210578	TRUE NEG	3.0191e-05	TRUE NEG	5.62356e-05	TRUE POS	2.76053e-05	TRUE NEG (edge artifact)	9.97325e-05	TRUE NEG (edge artifact)
CB	CENT	L	0.0352698	TRUE POS	2.8463e-05	TRUE NEG	0.00319633	TRUE NEG	0.000585288	TRUE NEG	3.17252e-05	TRUE NEG (no pixels)	0.175069	TRUE POS	5.0275e-05	TRUE NEG	0.000104748	TRUE NEG	0.00519619	TRUE POS	3.92153e-05	TRUE NEG	1.68824e-06	TRUE NEG	0.000321675	TRUE NEG (edge)	1.92646e-05	TRUE NEG	0.000174892	TRUE NEG (few segmented artifacts)	0.00192382	TRUE NEG (edge artifact)	0.000111673	TRUE NEG	3.53807e-05	TRUE NEG	7.49408e-05	TRUE POS	3.36466e-05	TRUE POS	0.000301684	TRUE NEG (edge artifact)
CB	CENT	R	0.386352	TRUE POS	0.000161949	TRUE NEG	0.000690377	TRUE NEG	0.000523274	TRUE NEG	0.000244759	TRUE NEG (edge artifact)	0.104836	TRUE POS	4.85855e-05	TRUE NEG	0.000169	TRUE NEG	0.0150009	TRUE POS	7.99726e-05	TRUE NEG	2.64182e-05	TRUE NEG	0.000181515	TRUE NEG (edge)	2.18813e-06	TRUE NEG	0.000756434	TRUE NEG (few segmented artifacts)	0.00534805	TRUE POS	7.67941e-05	TRUE NEG	0.000550655	TRUE NEG	6.45223e-05	TRUE POS	0.000212153	TRUE POS	9.69636e-05	TRUE NEG (edge artifact)
CB	COPY	L	0.00956314	TRUE NEG	0.000450525	TRUE NEG	0.000728231	TRUE NEG	0.00185371	TRUE NEG	0.000276674	TRUE NEG (edge artifact)	0.296405	TRUE POS	2.33192e-06	TRUE NEG	0.000176855	TRUE NEG	0.000197436	TRUE POS	0.000354601	TRUE NEG	3.49382e-05	TRUE NEG	0.000162072	TRUE NEG	5.71045e-05	TRUE NEG	2.54065e-05	TRUE NEG (few segmented artifacts)	0.000584962	TRUE NEG (edge artifact)	8.35064e-05	TRUE NEG	8.37517e-05	TRUE NEG	1.09175e-05	TRUE NEG (no pixels)	7.33405e-05	TRUE NEG (edge artifact)	0.000340237	TRUE NEG (edge artifact)
CB	COPY	R	0.0165222	TRUE NEG	0.000514148	TRUE NEG	0.00122065	TRUE NEG	0.00222808	TRUE NEG	0.000333462	TRUE NEG (edge artifact)	0.0126858	TRUE POS	9.12765e-05	TRUE NEG	0.000597362	TRUE NEG	0.00354114	TRUE POS	0.000809189	TRUE NEG	1.4835e-05	TRUE NEG	0.000412154	TRUE NEG	2.10948e-05	TRUE NEG	0.000285582	TRUE NEG (few segmented artifacts)	0.00171245	TRUE NEG (edge artifact)	0.000114789	TRUE NEG	0.000180368	TRUE NEG	1.23215e-06	TRUE NEG (edge artifact)	4.10753e-05	TRUE NEG (edge artifact)	0.000674587	TRUE NEG (edge artifact)
CB	CUL	L	0.00715016	TRUE NEG	0.000771508	TRUE NEG	0.00544431	TRUE NEG	0.0011759	TRUE NEG	0.000261603	TRUE NEG (edge artifact)	0.670497	TRUE POS	6.86098e-05	TRUE NEG	0.000384605	TRUE NEG	0.0134716	TRUE POS	0.000179111	TRUE NEG	3.16197e-07	TRUE NEG	0.00338577	TRUE POS	0.000255795	TRUE NEG	0.000256829	TRUE POS	0.00177797	TRUE NEG (edge artifact)	6.55556e-05	TRUE NEG	8.54933e-05	TRUE NEG	0.000203678	TRUE NEG (edge artifact)	4.67386e-05	TRUE POS	0.000296655	TRUE NEG (edge artifact)
CB	CUL	R	0.0131987	TRUE NEG	0.00156643	TRUE NEG	0.00242823	TRUE NEG	0.00167923	TRUE NEG	0.000533849	TRUE NEG (edge artifact)	0.355576	TRUE POS	1.92133e-05	TRUE NEG	0.000276609	TRUE NEG	0.0386836	TRUE POS	0.000233884	TRUE NEG	1.89508e-06	TRUE NEG	0.141149	TRUE POS	7.53275e-05	TRUE NEG	0.00312495	TRUE POS	0.00217536	TRUE POS	0.000373712	TRUE NEG	4.75515e-05	TRUE NEG	2.6629e-05	TRUE POS	0.001146	TRUE POS	0.00067188	TRUE NEG (edge artifact)
CB	DEC	L	0.00117175	TRUE NEG	0.000833444	TRUE NEG	0.000863702	TRUE NEG	0.000905753	TRUE NEG	6.52195e-05	TRUE NEG (edge artifact)	0.583529	TRUE POS	7.13562e-06	TRUE NEG	9.01451e-05	TRUE NEG	0.0388097	TRUE POS	0.000168012	TRUE NEG	0	TRUE NEG	0.00214128	TRUE NEG (can't see what segmentation is detecting)	4.48286e-05	TRUE NEG	0.000381164	TRUE NEG (few segmented artifacts)	0.000569674	TRUE POS	0.000167839	TRUE NEG	4.60483e-07	TRUE NEG	0.000382877	TRUE POS	8.82999e-06	TRUE NEG (edge artifact)	5.63429e-05	TRUE NEG (edge artifact)
CB	DEC	R	0.00115377	TRUE NEG	0.000951795	TRUE NEG	0.00139448	TRUE NEG	0.00129353	TRUE NEG	3.72679e-05	TRUE NEG (edge artifact)	0.533636	TRUE POS	4.70167e-05	TRUE NEG	9.42e-05	TRUE NEG	0.0524869	TRUE POS	0.000116076	TRUE NEG	0	TRUE NEG	0.0129041	TRUE POS	0.000117113	TRUE NEG	0.000691912	TRUE NEG (few segmented artifacts)	0.000221418	TRUE POS	0.000116576	TRUE NEG	1.25552e-06	TRUE NEG	5.44502e-05	TRUE POS	4.90083e-06	TRUE NEG (edge artifact)	1.04546e-05	TRUE NEG (edge artifact)
CB	DN	L	0	TRUE NEG	0	TRUE NEG	0	TRUE NEG	3.00002e-05	TRUE NEG	0	TRUE NEG (link broken)	0.0777249	TRUE POS	0	TRUE NEG	5.91248e-07	TRUE NEG	2.1072e-05	TRUE POS	0	TRUE NEG	0	TRUE NEG	1.24252e-07	TRUE NEG	0	TRUE NEG	2.90949e-05	TRUE NEG (few segmented artifacts)	0.000240842	TRUE POS	0	TRUE NEG	0	TRUE NEG	6.59973e-06	TRUE POS	3.32218e-05	TRUE POS	0	TRUE NEG
CB	DN	R	0	TRUE NEG	8.35299e-06	TRUE NEG	4.35527e-08	TRUE NEG	2.76039e-05	TRUE POS	0	TRUE NEG (link broken)	0.0407432	TRUE POS	0	TRUE NEG	7.62573e-07	TRUE NEG	0.00116307	TRUE POS	3.0658e-07	TRUE NEG	0	TRUE NEG	0.000990359	TRUE POS	0	TRUE NEG	0.00119221	TRUE POS	0.000729669	TRUE POS	0	TRUE NEG	1.17832e-08	TRUE NEG (no pixels)	1.41889e-06	TRUE POS	0.000103581	TRUE POS	0	TRUE NEG
CB	FL	L	0.00328795	TRUE NEG	0.000487497	TRUE NEG	0.000255337	TRUE NEG	0.00124654	TRUE NEG	1.99055e-05	TRUE NEG (edge artifact)	0.319736	TRUE POS	1.97802e-06	TRUE NEG	0.000113289	TRUE NEG	0.00034555	TRUE POS	0.000341724	TRUE NEG	1.16911e-09	TRUE NEG	0.000203712	TRUE NEG	3.10034e-06	TRUE NEG	2.68397e-05	TRUE NEG (edge artifact)	0.00528244	TRUE POS	0.000294126	TRUE NEG	3.06046e-05	TRUE NEG	2.8393e-05	TRUE POS	1.64602e-05	TRUE NEG (edge artifact)	1.52095e-06	TRUE NEG (edge artifact)
CB	FL	R	0.00373503	TRUE NEG	7.09607e-06	TRUE NEG	0.000313761	TRUE NEG	0.00100147	TRUE NEG	0.00024971	TRUE NEG (edge artifact)	0.0506753	TRUE POS	1.77536e-05	TRUE NEG	2.22515e-05	TRUE NEG	0.0127642	TRUE POS	0.00051429	TRUE NEG	1.64866e-08	TRUE NEG	0.000207661	TRUE POS	2.79678e-05	TRUE NEG	4.06711e-05	TRUE POS	0.006213	TRUE POS	0.000109997	TRUE NEG	5.65387e-05	TRUE NEG	1.65001e-06	TRUE POS (also edge artifact)	3.27423e-05	TRUE POS (abberant cell body)	0.000144236	TRUE NEG (edge artifact)
CB	FN	L	0	TRUE NEG	0.000194132	TRUE NEG	1.45906e-05	TRUE NEG	7.53843e-05	TRUE POS	0	TRUE NEG (link broken)	0.0249668	TRUE POS	0	TRUE NEG	3.91409e-06	TRUE NEG	0.00137617	TRUE POS	1.40376e-06	TRUE NEG	0	TRUE NEG	5.04466e-05	TRUE POS	2.17043e-08	TRUE NEG	4.73799e-06	TRUE NEG (edge artifact)	0.000461084	TRUE POS	2.25604e-06	TRUE NEG	7.85035e-07	TRUE NEG	1.18751e-06	TRUE NEG (no pixels)	1.51627e-06	TRUE NEG (edge artifact)	2.02653e-06	TRUE NEG (edge artifact)
CB	FN	R	0.0027635	TRUE POS	4.26541e-05	TRUE NEG	1.76487e-06	TRUE NEG	0.000112467	TRUE POS	3.65675e-09	TRUE NEG (edge artifact)	0.0137584	TRUE POS	1.82391e-06	TRUE POS	3.76842e-07	TRUE NEG	0.00211699	TRUE POS	6.51879e-06	TRUE NEG	6.93827e-08	TRUE NEG	0.000131914	TRUE NEG	1.10145e-07	TRUE NEG	0.000281314	TRUE POS	0.000398598	TRUE POS	7.33907e-08	TRUE NEG	9.16789e-07	TRUE NEG	4.48702e-06	TRUE POS	2.5784e-05	TRUE POS	4.98039e-06	TRUE NEG (edge artifact)
CB	FOTU	L	3.67149e-06	TRUE NEG	0	TRUE NEG	3.62346e-06	TRUE NEG	4.20668e-07	TRUE NEG	2.43622e-09	TRUE NEG (edge artifact)	0.0569357	TRUE POS	0	TRUE NEG	1.31382e-07	TRUE NEG	0.00133142	TRUE POS	0	TRUE NEG	0	TRUE NEG	4.95769e-06	TRUE NEG	0	TRUE NEG	3.31819e-06	TRUE NEG (no pixels)	5.01125e-08	TRUE NEG (no pixels)	7.32281e-07	TRUE NEG	0	TRUE NEG	7.31476e-08	TRUE POS	0	TRUE NEG (broken link)	0	TRUE NEG
CB	FOTU	R	7.11901e-09	TRUE NEG	0	TRUE NEG	1.69756e-06	TRUE NEG	5.47075e-06	TRUE NEG	8.56548e-09	TRUE NEG (edge artifact)	0.0258977	TRUE POS	0	TRUE NEG	0	TRUE NEG	0.00093906	TRUE POS	3.64374e-08	TRUE NEG	0	TRUE NEG	5.83773e-05	TRUE NEG	1.55898e-08	TRUE NEG	4.87669e-06	TRUE NEG (no pixels)	7.5003e-07	TRUE NEG (no pixels)	1.21752e-06	TRUE NEG	0	TRUE NEG	5.12361e-07	TRUE POS	1.08539e-07	TRUE POS (abberant cell body)	0	TRUE NEG
CB	IP	L	1.4391e-07	TRUE NEG	0	TRUE NEG	6.89013e-06	TRUE NEG	0.000177204	TRUE NEG	8.50389e-10	TRUE NEG (edge artifact)	0.0365419	TRUE POS	0	TRUE NEG	1.73084e-06	TRUE NEG	0.000230839	TRUE POS	7.97204e-07	TRUE NEG	0	TRUE NEG	3.80849e-05	TRUE NEG	0	TRUE NEG	5.89086e-05	TRUE POS	0.000592021	TRUE NEG (few segmented artifacts)	7.00436e-07	TRUE NEG	7.7886e-07	TRUE NEG	4.77448e-05	TRUE POS	0.000136393	TRUE POS	0	TRUE NEG
CB	IP	R	0.000444153	TRUE POS	0	TRUE NEG	6.22342e-06	TRUE NEG	0.000372084	TRUE POS	3.50625e-07	TRUE NEG (no pixels)	0.0434633	TRUE POS	1.46599e-07	TRUE NEG	1.00468e-06	TRUE NEG	0.00290006	TRUE POS	1.75628e-06	TRUE NEG	1.03992e-07	TRUE NEG	0.0440012	TRUE POS	0	TRUE NEG	0.00308541	TRUE POS	0.00109971	TRUE POS	1.51421e-06	TRUE NEG	6.65533e-06	TRUE NEG	2.46928e-05	TRUE POS	0.000316997	TRUE POS	0	TRUE NEG
CB	LING	L	1.41247e-06	TRUE NEG	0	TRUE NEG	1.97052e-07	TRUE NEG	3.71145e-05	TRUE NEG	9.6547e-07	TRUE NEG (edge artifact)	4.74587e-05	TRUE POS	0	TRUE NEG	4.8568e-07	TRUE NEG	2.12432e-05	TRUE POS	8.90354e-07	TRUE NEG	0	TRUE NEG	7.56927e-06	TRUE NEG	0	TRUE NEG	4.04944e-05	TRUE NEG (edge artifact)	9.13018e-07	TRUE NEG (no pixels)	1.28984e-07	TRUE NEG	1.01278e-06	TRUE NEG	1.70084e-09	TRUE NEG (possibly due to positive signal in adjacent cb tissue)	1.54186e-05	TRUE POS	8.1625e-11	TRUE NEG (no pixels)
CB	LING	R	0.00194272	TRUE POS	4.51373e-06	TRUE NEG	1.97037e-05	TRUE NEG	8.2109e-05	TRUE NEG	4.86477e-06	TRUE NEG (edge artifact)	0.000106771	TRUE POS	0	TRUE NEG	6.18486e-08	TRUE NEG	3.83046e-05	TRUE POS	4.19188e-06	TRUE NEG	0	TRUE NEG	2.45846e-07	TRUE NEG	0	TRUE NEG	2.76227e-05	TRUE POS	6.63426e-06	TRUE NEG (no pixels)	3.83817e-06	TRUE NEG	5.69569e-08	TRUE NEG	3.16891e-10	TRUE NEG (possibly due to positive signal in adjacent cb tissue)	1.0978e-05	TRUE POS	0	TRUE NEG
CB	NOD	L	0.00186553	TRUE NEG	0.000156248	TRUE NEG	0.000258478	TRUE NEG	0.000233559	TRUE NEG	0.000106461	TRUE NEG (edge artifact)	0.000293963	TRUE POS	4.84313e-06	TRUE NEG	0.000224152	TRUE NEG	0.000119263	TRUE POS	0.000100786	TRUE NEG	1.768e-06	TRUE NEG	0.000302988	TRUE NEG	9.39589e-06	TRUE NEG	5.38523e-05	TRUE NEG (edge artifact)	0.00125293	TRUE POS	2.95941e-05	TRUE NEG	3.7462e-05	TRUE NEG	2.48644e-06	TRUE POS	2.49397e-05	TRUE POS	4.77593e-05	TRUE NEG (no pixels)
CB	NOD	R	0.00159117	TRUE NEG	0.000183101	TRUE NEG	0.000671279	TRUE NEG	0.00107759	TRUE NEG	4.11524e-05	TRUE NEG (edge artifact)	0.000384664	TRUE POS	5.17023e-08	TRUE NEG	0.000112601	TRUE NEG	0.00055037	TRUE POS	0.000104116	TRUE NEG	0	TRUE NEG	0.000219073	TRUE NEG	1.4035e-05	TRUE NEG	6.11833e-05	TRUE NEG (edge artifact)	0.00251642	TRUE POS	7.66268e-05	TRUE NEG	9.30373e-05	TRUE NEG	4.75519e-05	TRUE POS	2.33445e-05	TRUE POS	4.3704e-05	TRUE NEG (edge artifact)
CB	PFL	L	0.0253709	TRUE NEG	0.000296032	TRUE NEG	0.00691239	TRUE NEG	0.0175926	TRUE POS	0.0010821	TRUE NEG (edge artifact)	0.562581	TRUE POS	0.000291157	TRUE NEG	0.000924941	TRUE NEG	5.44535e-05	TRUE POS	0.00119208	TRUE NEG	6.9495e-06	TRUE NEG	0.00427034	TRUE NEG (can't see what segmentation is detecting)	0.000405431	TRUE NEG	0.000535123	TRUE NEG (edge artifact)	0.00170271	TRUE POS	0.00443833	TRUE NEG	0.000730205	TRUE NEG	4.09828e-05	TRUE POS	0.00024565	TRUE NEG (edge artifact)	8.7273e-05	TRUE NEG (edge artifact)
CB	PFL	R	0.031108	TRUE NEG	2.06424e-06	TRUE NEG	0.00618598	TRUE NEG	0.00681109	TRUE NEG	0.000583777	TRUE NEG (edge artifact)	0.0779044	TRUE POS	4.5926e-05	TRUE NEG	0.00143367	TRUE NEG	0.00270308	TRUE POS	0.000685838	TRUE NEG	1.30169e-05	TRUE NEG	0.00309306	TRUE NEG (can't see what segmentation is detecting)	0.00034282	TRUE NEG	0.001578	TRUE NEG (few segmented artifacts)	0.00252982	TRUE POS	0.000622091	TRUE NEG	8.92231e-05	TRUE NEG	5.80161e-06	TRUE NEG (edge artifact)	7.90879e-05	TRUE NEG (edge artifact)	0.000403436	TRUE NEG (edge artifact)
CB	PRM	L	0.0205413	TRUE NEG	0.000123266	TRUE NEG	0.000284615	TRUE NEG	0.00281131	TRUE NEG	0.00016554	TRUE NEG (edge artifact)	0.383637	TRUE POS	1.08465e-05	TRUE NEG	0.000413756	TRUE NEG	0.0301553	TRUE POS	0.000385916	TRUE NEG	6.81943e-06	TRUE NEG	0.000869927	TRUE NEG (can't see what segmentation is detecting)	1.42075e-05	TRUE NEG	0.000107066	TRUE NEG (edge artifact)	0.000321765	TRUE NEG (no pixels)	9.2875e-05	TRUE NEG	1.23129e-05	TRUE NEG	3.0629e-06	TRUE POS	4.75261e-05	TRUE NEG (edge artifact)	0.000668851	TRUE NEG (edge artifact)
CB	PRM	R	0.00219317	TRUE NEG	0.000388651	TRUE NEG	0.000670543	TRUE NEG	0.00162296	TRUE NEG	0.000377702	TRUE NEG (edge artifact)	0.155543	TRUE POS	4.2355e-05	TRUE NEG	0.00041775	TRUE NEG	0.111439	TRUE POS	0.00124959	TRUE NEG	9.00384e-05	TRUE NEG	0.00327049	TRUE POS	1.7208e-06	TRUE NEG	0.000114733	TRUE NEG (few segmented artifacts)	0.000727797	TRUE NEG (no pixels)	9.42627e-05	TRUE NEG	0.000191927	TRUE NEG	8.38131e-06	TRUE NEG (edge artifact)	4.29266e-05	TRUE NEG (edge artifact)	0.000429043	TRUE NEG (edge artifact)
CB	PYR	L	0	TRUE NEG	6.61351e-05	TRUE NEG	1.42027e-09	TRUE NEG	4.3672e-06	TRUE NEG	0	TRUE NEG (link broken)	0.0701073	TRUE POS	0	TRUE NEG	0	TRUE NEG	0.000651988	TRUE POS	0	TRUE NEG	0	TRUE NEG	3.47226e-06	TRUE NEG	0	TRUE NEG	4.88114e-06	TRUE NEG (no pixels)	6.35578e-05	TRUE POS	9.75153e-11	TRUE NEG	0	TRUE NEG	3.5585e-06	TRUE POS	0	TRUE NEG (broken link)	0	TRUE NEG
CB	PYR	R	0	TRUE NEG	5.58227e-05	TRUE NEG	9.70316e-08	TRUE NEG	8.35905e-08	TRUE NEG	0	TRUE NEG (link broken)	0.020271	TRUE POS	0	TRUE NEG	4.46187e-06	TRUE NEG	0.00137469	TRUE POS	9.52758e-07	TRUE NEG	0	TRUE NEG	3.00416e-07	TRUE NEG	0	TRUE NEG	0	TRUE NEG	4.73412e-05	TRUE POS	6.31604e-09	TRUE NEG	0	TRUE NEG	2.02348e-08	TRUE NEG (possibly due to positive signal in adjacent cb tissue)	1.2152e-06	TRUE POS (abberant cell body)	0	TRUE NEG
CB	SIM	L	0.000165813	TRUE NEG	0.000917613	TRUE NEG	0.00118242	TRUE NEG	0.000546094	TRUE NEG	0.000101239	TRUE NEG (edge artifact)	0.932622	TRUE POS	5.58141e-06	TRUE NEG	3.97674e-05	TRUE NEG	0.0607956	TRUE POS	2.91516e-05	TRUE NEG	1.7976e-06	TRUE NEG	0.00174306	TRUE POS	4.00413e-05	TRUE NEG	0.000106001	TRUE POS	0.000129277	TRUE NEG (few segmented artifacts)	2.85307e-05	TRUE NEG	4.70588e-05	TRUE NEG	3.70039e-05	TRUE POS	1.27155e-05	TRUE NEG (dark area of image - signal not clear)	1.95755e-05	TRUE NEG (few segmented artifacts)
CB	SIM	R	0.00122684	TRUE NEG	0.000389157	TRUE NEG	0.00145472	TRUE NEG	0.000527694	TRUE NEG	7.28374e-05	TRUE NEG (edge artifact)	0.84558	TRUE POS	4.18347e-06	TRUE NEG	2.18353e-05	TRUE NEG	0.195531	TRUE POS	2.61845e-05	TRUE NEG	2.58787e-07	TRUE NEG	0.763107	TRUE POS	1.28426e-05	TRUE NEG	0.000828729	TRUE POS	0.000688242	TRUE POS	0.000127826	TRUE NEG	7.47179e-06	TRUE NEG	1.45718e-05	TRUE POS	0.000249784	TRUE POS	3.65153e-06	TRUE NEG (few segmented artifacts)
CB	UVU	L	0.000777019	TRUE NEG	1.05303e-05	TRUE NEG	0.000124655	TRUE NEG	0.000169392	TRUE NEG	5.50401e-05	TRUE NEG (edge artifact)	0.0352386	TRUE POS	4.26002e-10	TRUE NEG	0.000209511	TRUE NEG	0.00140483	TRUE POS	5.19303e-05	TRUE NEG	4.28449e-10	TRUE NEG	0.000119594	TRUE NEG	1.1101e-05	TRUE NEG	9.24887e-07	TRUE NEG (no pixels)	0.000383181	TRUE POS	2.17463e-06	TRUE NEG	8.13263e-06	TRUE NEG	3.59253e-06	TRUE POS (but positive signal is actuall in adjacent my)	5.73139e-05	TRUE NEG (edge artifact)	1.1963e-05	TRUE NEG (edge artifact)
CB	UVU	R	0.000985063	TRUE NEG	4.18973e-05	TRUE NEG	0.000196996	TRUE NEG	0.000427101	TRUE NEG	0.000127185	TRUE NEG (edge artifact)	0.0216916	TRUE POS	0	TRUE NEG	5.04436e-05	TRUE NEG	0.0140085	TRUE POS	7.74277e-05	TRUE NEG	7.14426e-06	TRUE NEG	0.000758654	TRUE NEG (can't see what segmentation is detecting)	0	TRUE NEG	4.29213e-06	TRUE NEG (few segmented artifacts)	0.000734566	TRUE POS	2.62984e-05	TRUE NEG	9.91452e-05	TRUE NEG	1.37429e-06	TRUE POS (but positive signal is actuall in adjacent my)	3.6894e-05	TRUE NEG (edge artifact)	2.44975e-05	TRUE NEG (edge artifact)
CTXsp	BLA	L	5.51956e-07	TRUE NEG	0.000281709	TRUE NEG	1.34242e-05	TRUE NEG	0.00283546	TRUE POS	0.00357518	TRUE POS	1.42647e-06	TRUE NEG (very few segmented artifacts)	6.24545e-05	TRUE POS	0	TRUE NEG	2.42852e-05	TRUE POS	3.95105e-05	TRUE NEG	2.58145e-07	TRUE NEG	1.62526e-05	TRUE NEG	9.9133e-05	TRUE NEG	0.00032835	TRUE POS	2.05896e-05	TRUE NEG (no pixels)	0.00241834	TRUE POS	1.85047e-05	TRUE NEG	0.00052276	TRUE POS	1.89954e-06	TRUE POS	0	TRUE NEG
CTXsp	BLA	R	1.93515e-08	TRUE NEG	0.00295019	TRUE NEG	1.2231e-07	TRUE NEG	0.0032389	TRUE POS	0.0556846	TRUE POS	9.30248e-05	TRUE POS	0.025779	TRUE POS	0.0265721	TRUE POS	0	TRUE NEG	0.0200073	TRUE POS	0.000403704	TRUE POS	2.84755e-07	TRUE NEG	1.42293	TRUE POS	0.000505972	TRUE POS	2.00053e-05	TRUE NEG (few segmented artifacts)	0.035197	TRUE POS	0.00540875	TRUE POS	0.00934601	TRUE POS	0.000485197	TRUE POS	0.0129221	TRUE POS
CTXsp	BMA	L	1.8553e-06	TRUE NEG	0.00025271	TRUE NEG	2.95539e-06	TRUE NEG	0.000270268	TRUE POS	0.000874016	TRUE POS	3.27807e-07	TRUE NEG (very few segmented artifacts)	0.000640459	TRUE POS	0	TRUE NEG	2.21522e-06	TRUE NEG (no pixels)	8.72733e-06	TRUE NEG	9.55009e-06	TRUE NEG	2.46511e-06	TRUE NEG	0.000153953	TRUE POS	4.60873e-05	TRUE POS	1.2757e-06	TRUE NEG (no pixels)	2.39706e-05	TRUE NEG	6.2428e-05	TRUE NEG	0.000651597	TRUE POS	5.02557e-06	TRUE POS	3.57162e-07	TRUE NEG (edge artifact)
CTXsp	BMA	R	1.49536e-06	TRUE NEG	0.000278811	TRUE NEG	0	TRUE NEG	0.000296455	TRUE POS	0.0235132	TRUE POS	0.000265925	TRUE NEG (possibly due to edge artifact in adjacent tissue)	0.0327617	TRUE POS	0.00164853	TRUE POS	0	TRUE NEG	0.0110258	TRUE POS	0.00393168	TRUE POS	6.08499e-07	TRUE NEG	1.12288	TRUE POS	0.000475477	TRUE POS	5.80218e-05	TRUE POS	0.00148641	TRUE NEG	0.0112069	TRUE POS	0.00894318	TRUE POS	0.000552785	TRUE POS	0.000103268	TRUE POS
CTXsp	CLA	L	0	TRUE NEG	0.0011243	TRUE NEG	1.6558e-05	TRUE NEG	0.0302095	TRUE POS	0.000454351	TRUE POS	1.15997e-06	TRUE NEG (few segmented artifacts)	0.00391957	TRUE POS	0	TRUE NEG	9.22484e-06	TRUE POS	0	TRUE NEG	0	TRUE NEG	0.00023909	TRUE NEG	0	TRUE NEG	1.39971e-06	TRUE NEG (no pixels)	4.54866e-05	TRUE POS	0.00069467	TRUE POS	3.06269e-05	TRUE NEG	4.04033e-05	TRUE POS	0	TRUE NEG (broken link)	7.49466e-05	TRUE POS
CTXsp	CLA	R	0	TRUE NEG	0.00140652	TRUE POS	0.00011248	TRUE POS	0.0523622	TRUE POS	0.0175759	TRUE POS	0.000362071	TRUE POS (fiber tract)	0.013775	TRUE POS	0.0114024	TRUE POS	2.25025e-07	TRUE POS	0.000167424	TRUE POS	9.15238e-06	TRUE POS	9.68689e-08	TRUE NEG	0.0333668	TRUE POS	0.000312219	TRUE POS	2.77959e-05	TRUE POS	0.0144743	TRUE POS	0.000589179	TRUE POS	0.00194013	TRUE POS	0.000118483	TRUE POS	0.0209306	TRUE POS
CTXsp	EPd	L	6.23781e-07	TRUE NEG	0.00599565	TRUE NEG	5.00217e-06	TRUE NEG	0.027609	TRUE POS	0.000647877	TRUE POS	0.000154758	TRUE POS	0.184491	TRUE POS	0	TRUE NEG	0	TRUE NEG	1.49124e-05	TRUE POS	0	TRUE NEG	1.24709e-05	TRUE NEG	0.000589992	TRUE POS	9.13892e-05	TRUE POS	0.000112417	TRUE NEG (edge artifact)	0.00130335	TRUE POS	9.36102e-06	TRUE NEG	0.000412631	TRUE POS	0	TRUE NEG (broken link)	0.000205799	TRUE POS
CTXsp	EPd	R	1.23641e-07	TRUE NEG	0.0015515	TRUE NEG	0.000439292	TRUE POS	0.0518274	TRUE POS	0.111107	TRUE POS	5.42655e-05	TRUE POS	0.456603	TRUE POS	0.00259048	TRUE POS	0	TRUE NEG	0.000429957	TRUE POS	1.97589e-05	TRUE POS	2.2368e-06	TRUE NEG	0.635569	TRUE POS	7.32249e-05	TRUE POS	2.09112e-05	TRUE NEG (edge artifact)	0.035059	TRUE POS	0.00496798	TRUE POS	0.00678225	TRUE POS	0.000114782	TRUE POS	0.00741549	TRUE POS
CTXsp	EPv	L	0	TRUE NEG	0.00022196	TRUE NEG	1.122e-05	TRUE NEG	0.00202898	TRUE POS	0.000267725	TRUE POS	0	TRUE NEG (broken link)	0.000169962	TRUE POS	0	TRUE NEG	8.21304e-06	TRUE POS	3.39174e-06	TRUE NEG	7.2629e-08	TRUE NEG	3.81757e-07	TRUE NEG	0.000242946	TRUE POS	1.24483e-05	TRUE POS	4.42497e-05	TRUE NEG (edge artifact)	0.000106657	TRUE NEG	9.27377e-06	TRUE NEG	0.000374501	TRUE POS	1.77202e-06	TRUE POS	7.48766e-05	TRUE POS
CTXsp	EPv	R	0	TRUE NEG	0.000177426	TRUE NEG	3.2992e-08	TRUE NEG	0.00145605	TRUE POS	0.048307	TRUE POS	7.07705e-05	TRUE POS	0.0294924	TRUE POS	0.000316624	TRUE POS	0	TRUE NEG	0.00178106	TRUE POS	7.79862e-05	TRUE POS	5.1053e-05	TRUE NEG	0.549914	TRUE POS	0.000218355	TRUE POS	1.11625e-05	TRUE NEG (edge artifact)	0.000987986	TRUE POS	0.000715515	TRUE POS	0.00328906	TRUE POS	4.35909e-05	TRUE POS	3.66701e-05	TRUE POS
CTXsp	LA	L	4.5328e-05	TRUE NEG	0.000577743	TRUE NEG	1.72765e-06	TRUE NEG	0.00128115	TRUE POS	3.4893e-05	TRUE POS	2.27097e-07	TRUE NEG (edge artifact)	1.80474e-06	TRUE NEG	0	TRUE NEG	2.57623e-05	TRUE POS	6.65416e-09	TRUE NEG	0	TRUE NEG	4.19852e-06	TRUE NEG	2.95738e-05	TRUE NEG	0.000291955	TRUE POS	4.29253e-06	TRUE NEG (few segmented artifacts)	0.00128417	TRUE POS	2.5645e-06	TRUE NEG	0.000143165	TRUE POS	4.85755e-06	TRUE POS	5.54623e-08	TRUE NEG (no pixels)
CTXsp	LA	R	6.67525e-06	TRUE NEG	0.0018078	TRUE POS	3.71282e-05	TRUE NEG	0.00309939	TRUE POS	0.00302017	TRUE POS	9.3917e-06	TRUE POS	0.00207874	TRUE POS	0.0138464	TRUE POS	0	TRUE NEG	0.00139122	TRUE POS	3.01239e-05	TRUE NEG	2.22524e-06	TRUE NEG	0.147557	TRUE POS	0.000310113	TRUE POS	3.0858e-06	TRUE NEG (no pixels)	0.0308778	TRUE POS	0.00049469	TRUE POS	0.000921019	TRUE POS	0.000248525	TRUE POS	0.00122798	TRUE POS
CTXsp	PA	L	0.000228447	TRUE NEG	0.000395274	TRUE NEG	2.33146e-07	TRUE NEG	6.56526e-06	TRUE NEG	0	TRUE NEG (link broken)	5.72316e-09	TRUE NEG (few segmented artifacts)	3.401e-09	TRUE NEG	1.55464e-05	TRUE NEG	0	TRUE NEG	0.000379172	TRUE POS	2.6786e-06	TRUE NEG	6.40403e-06	TRUE NEG	4.08937e-07	TRUE NEG	4.08393e-06	TRUE NEG (no pixels)	4.43298e-05	TRUE NEG (edge artifact)	2.62101e-08	TRUE NEG	0.000107714	TRUE NEG	0.000547921	TRUE POS	2.0618e-05	TRUE NEG (edge artifact)	0	TRUE NEG
CTXsp	PA	R	1.72029e-06	TRUE NEG	0.000253357	TRUE NEG	0	TRUE NEG	2.76992e-06	TRUE NEG	0.000103737	TRUE POS	1.01756e-06	TRUE NEG (few segmented artifacts)	0.00213547	TRUE POS	2.51388e-06	TRUE NEG	0	TRUE NEG	0.00978598	TRUE POS	0.000277819	TRUE POS	2.42756e-06	TRUE NEG	0.0414514	TRUE POS	2.06311e-06	TRUE NEG (edge artifact)	3.35663e-05	TRUE NEG (edge artifact)	4.00831e-08	TRUE NEG	0.00499572	TRUE POS	0.0118509	TRUE POS	1.01907e-05	TRUE NEG (edge artifact)	8.10599e-06	TRUE NEG (few segmented artifacts)
HPF	CA1	L	0.00360701	TRUE NEG	0.0235941	TRUE NEG	0.000113667	TRUE NEG	0.000820518	TRUE NEG	0.000185477	TRUE NEG (edge artifact)	0.000215891	TRUE NEG (edge artifact)	0.00132817	TRUE POS	0.0155365	TRUE NEG	0	TRUE NEG	1.32947	TRUE POS	8.21214e-06	TRUE NEG	0.000929009	TRUE NEG	2.24777e-05	TRUE NEG	8.23836e-05	TRUE NEG (edge artifact)	0.000970947	TRUE NEG (edge artifact)	0.00496795	TRUE NEG	0.00342303	TRUE POS	0.0179062	TRUE POS	6.24906e-05	TRUE POS (but positive signal is in adjacent th)	0.147354	TRUE POS
HPF	CA1	R	0.00427171	TRUE NEG	0.00607454	TRUE NEG	0.00112871	TRUE NEG	0.00111601	TRUE NEG	0.00894542	TRUE POS	0.000461643	TRUE POS	0.0425371	TRUE POS	0.0296693	TRUE POS	8.88876e-07	TRUE NEG (edge artifact)	1.61369	TRUE POS	0.000255924	TRUE POS	0.000420431	TRUE NEG	0.0647848	TRUE POS	9.97588e-05	TRUE NEG (edge artifact)	0.000531296	TRUE NEG (edge artifact)	0.0142095	TRUE NEG	0.0247622	TRUE POS	0.0650117	TRUE POS	0.000357766	TRUE POS (but positive signal is in adjacent th)	0.280738	TRUE POS
HPF	CA2	L	0	TRUE NEG	8.00022e-05	TRUE NEG	2.16007e-06	TRUE NEG	3.97119e-07	TRUE NEG	0	TRUE NEG (link broken)	3.67125e-06	TRUE POS	2.95214e-07	TRUE NEG	0.00279598	TRUE POS	0	TRUE NEG	0.00977021	TRUE POS	0	TRUE NEG	1.09685e-06	TRUE NEG	0	TRUE NEG	0	TRUE NEG	2.94284e-06	TRUE NEG (edge artifact)	6.03779e-05	TRUE NEG	0.000197847	TRUE POS	0.00219422	TRUE POS	3.67595e-07	TRUE NEG (edge artifact)	0.00571341	TRUE POS
HPF	CA2	R	1.72914e-05	TRUE NEG	0.000223155	TRUE POS	4.4475e-06	TRUE NEG	2.81328e-06	TRUE NEG	1.07397e-08	TRUE NEG (no pixels)	4.49917e-05	TRUE POS	5.87825e-05	TRUE POS	0.00310926	TRUE POS	0	TRUE NEG	0.0622523	TRUE POS	5.97627e-08	TRUE NEG	2.05379e-06	TRUE NEG	0.000191228	TRUE POS	4.15378e-09	TRUE NEG (no pixels)	3.28082e-06	TRUE NEG (edge artifact)	0.000228436	TRUE NEG	0.00109449	TRUE POS	0.00593974	TRUE POS	3.76903e-07	TRUE NEG (edge artifact)	0.0248026	TRUE POS
HPF	CA3	L	0.000795093	TRUE NEG	0.00676386	TRUE NEG	7.36027e-06	TRUE NEG	0.000108144	TRUE NEG	1.92203e-05	TRUE NEG (edge artifact)	5.36231e-05	TRUE POS	7.55891e-05	TRUE NEG	0.0184802	TRUE POS	5.72423e-06	TRUE NEG (no pixels)	1.01827	TRUE POS	9.24207e-05	TRUE POS	0.00044391	TRUE NEG	1.70577e-05	TRUE NEG	0.000577485	TRUE POS	0.000132267	TRUE NEG (edge artifact)	0.000138444	TRUE NEG	0.00260199	TRUE POS	0.028673	TRUE POS	0.000847259	TRUE POS (but positive signal is in adjacent th)	0.0396012	TRUE POS
HPF	CA3	R	0.000949685	TRUE NEG	0.0137214	TRUE NEG	0.0330484	TRUE NEG	0.00120638	TRUE NEG	3.13339e-05	TRUE POS	0.00149186	TRUE POS	0.00307543	TRUE POS	0.0642687	TRUE POS	1.18644e-06	TRUE NEG (edge artifact)	1.67511	TRUE POS	0.000202	TRUE POS	0.00018728	TRUE NEG	0.0153534	TRUE POS	0.000600807	TRUE POS	0.000229706	TRUE NEG (edge artifact)	0.091823	TRUE NEG	0.0111459	TRUE POS	0.0675661	TRUE POS	0.00386118	TRUE POS (but positive signal is in adjacent th)	0.151347	TRUE POS
HPF	DG	L	0.0857752	TRUE NEG	0.0870631	TRUE NEG	0.00193052	TRUE NEG	0.00791247	TRUE NEG	0.0075065	TRUE NEG (edge artifact)	0.00358934	TRUE NEG (edge artifact)	0.00238304	TRUE NEG	0.0961468	TRUE POS	0.00910529	TRUE POS	0.135792	TRUE POS	0.00043789	TRUE NEG	0.0114827	TRUE NEG	0.00266424	TRUE NEG	0.00610555	TRUE POS	0.00842228	TRUE NEG (edge artifact)	0.00220195	TRUE NEG	0.00433948	TRUE POS	0.090429	TRUE POS	0.00303308	TRUE POS (but positive signal is in adjacent th)	0.00603986	TRUE NEG (edge artifact)
HPF	DG	R	0.0839102	TRUE NEG	0.0953656	TRUE NEG	0.0987324	TRUE NEG	0.0100621	TRUE NEG	0.00540418	TRUE NEG (edge artifact)	0.00380818	TRUE POS (but signal is actually in adjacent th - aberrant cell body)	0.00283277	TRUE POS	0.19992	TRUE POS	0.000375559	TRUE NEG (edge artifact)	0.720814	TRUE POS	0.000533647	TRUE POS (but positive signal is in adjacent hy)	0.00416941	TRUE NEG	0.0177626	TRUE POS	0.0151996	TRUE POS	0.0045186	TRUE NEG (edge artifact)	0.174083	TRUE NEG	0.00706734	TRUE POS	0.151681	TRUE POS	0.0141675	TRUE POS (but positive signal is in adjacent th)	0.0478853	TRUE POS
HPF	ENTl	L	0.0055004	TRUE NEG	0.00404838	TRUE NEG	0.000602057	TRUE NEG	0.147561	TRUE POS	0.00496848	TRUE POS	0.000107236	TRUE POS	0.000723886	TRUE POS	0.000238326	TRUE NEG	1.24083e-05	TRUE NEG (edge artifact)	0.0026106	TRUE POS	2.09269e-05	TRUE NEG	0.000425224	TRUE NEG	0.00126295	TRUE POS	3.28655e-05	TRUE POS	0.000544255	TRUE NEG (edge artifact)	0.0857868	TRUE POS	0.00031331	TRUE POS	0.00195057	TRUE POS	0.000845453	TRUE POS	0.000557538	TRUE POS
HPF	ENTl	R	0.018085	TRUE NEG	0.00381153	TRUE NEG	0.00512614	TRUE POS	0.0757278	TRUE POS	0.0342894	TRUE POS	7.27993e-05	TRUE NEG (very few segmented artifacts)	0.0371774	TRUE POS	0.0377541	TRUE POS	1.53392e-06	TRUE NEG (no pixels)	0.294183	TRUE POS	0.000148204	TRUE NEG (artifacts)	0.0013657	TRUE NEG (no pixels)	1.19865	TRUE POS	0.000739283	TRUE POS	0.00103295	TRUE NEG (edge artifact)	0.5018	TRUE POS	0.00884796	TRUE POS	0.0242349	TRUE POS	0.00201379	TRUE POS	0.0025308	TRUE POS
HPF	ENTm	L	0.0121851	TRUE NEG	0.001337	TRUE NEG	0.000669518	TRUE POS	0.00256057	TRUE NEG	0.00226899	TRUE NEG (edge artifact)	0.000119421	TRUE POS	0.000155545	TRUE NEG	0.000476815	TRUE NEG	1.9876e-05	TRUE NEG (edge artifact)	0.00123949	TRUE POS	7.40756e-05	TRUE NEG	0.000135243	TRUE NEG	0.000322211	TRUE NEG	5.51704e-05	TRUE NEG (edge artifact)	0.000501244	TRUE NEG (edge artifact)	0.0146432	TRUE POS	0.000143273	TRUE POS	0.0080649	TRUE POS	0.000119135	TRUE NEG (possibly due to positive signal in adjacent hpf tissue)	0.000559819	TRUE NEG (edge artifact)
HPF	ENTm	R	0.0119024	TRUE NEG	0.000862989	TRUE NEG	0.00261779	TRUE POS	0.00105695	TRUE NEG	0.00193349	TRUE POS	9.66623e-05	TRUE NEG (possibly due to positive signal in adjacent cb)	0.00251782	TRUE POS	0.00246144	TRUE NEG	2.24788e-05	TRUE POS	0.289818	TRUE POS	9.42015e-05	TRUE POS	0.0106145	TRUE NEG	0.0796808	TRUE POS	0.000219382	TRUE NEG (edge artifact)	0.000569775	TRUE NEG (edge artifact)	0.126057	TRUE POS	0.00191872	TRUE POS	0.0262843	TRUE POS	0.000284102	TRUE POS	0.0146192	TRUE POS
HPF	ENTmv	L	2.81546e-05	TRUE NEG	0.000123597	TRUE NEG	0	TRUE NEG	8.77117e-06	TRUE NEG	1.13745e-06	TRUE NEG (edge artifact)	1.81558e-06	TRUE NEG (very few segmented artifacts)	0	TRUE NEG	0	TRUE NEG	0	TRUE NEG	1.04754e-06	TRUE NEG	1.20675e-05	TRUE NEG	1.93329e-05	TRUE NEG	5.255e-07	TRUE NEG	0	TRUE NEG	9.31715e-06	TRUE NEG (edge artifact)	0	TRUE NEG	0.000105719	TRUE POS	2.16506e-05	TRUE POS	0	TRUE NEG (broken link)	0	TRUE NEG
HPF	ENTmv	R	0.000222824	TRUE NEG	5.93163e-05	TRUE NEG	7.93596e-08	TRUE NEG	7.98706e-06	TRUE NEG	4.88107e-05	TRUE POS	4.12914e-05	TRUE POS	0.0013182	TRUE POS	4.11253e-06	TRUE NEG	0	TRUE NEG	0.0060644	TRUE POS	2.47593e-05	TRUE NEG	6.99257e-06	TRUE NEG	0.0292624	TRUE POS	0	TRUE NEG	2.83932e-06	TRUE NEG (edge artifact)	5.34739e-06	TRUE NEG	0.00132771	TRUE POS	0.000764679	TRUE POS	4.73693e-06	TRUE POS	2.74396e-07	TRUE NEG (edge artifact)
HPF	FC	L	0.000428821	TRUE NEG	0.000197947	TRUE NEG	2.86288e-07	TRUE NEG	5.23846e-05	TRUE NEG	2.94842e-06	TRUE NEG (edge artifact)	3.52258e-06	TRUE NEG (very few segmented artifacts)	1.05844e-06	TRUE NEG	1.62046e-06	TRUE NEG	0	TRUE NEG	9.35578e-05	TRUE NEG	0	TRUE NEG	1.22652e-05	TRUE NEG	4.18826e-07	TRUE NEG	1.19431e-06	TRUE NEG (no pixels)	4.9464e-05	TRUE NEG (few segmented artifacts)	2.61494e-05	TRUE NEG	5.31076e-05	TRUE POS	1.54403e-05	TRUE POS (also edge artifact)	8.1314e-07	TRUE POS (but positive signal is in adjacent fiber tract)	0.000655258	TRUE POS
HPF	FC	R	0.000128246	TRUE NEG	0.000201865	TRUE NEG	6.56401e-08	TRUE NEG	9.22777e-06	TRUE NEG	2.02937e-06	TRUE NEG (edge artifact)	1.32133e-05	TRUE POS	2.47562e-09	TRUE NEG	5.91451e-06	TRUE NEG	0	TRUE NEG	6.76947e-05	TRUE NEG	0	TRUE NEG	6.23754e-06	TRUE NEG	2.78688e-06	TRUE NEG	2.18107e-06	TRUE NEG (few segmented artifacts)	1.5679e-05	TRUE NEG (no pixels)	1.06917e-05	TRUE NEG	0.000239251	TRUE POS	1.93041e-05	TRUE POS (also edge artifact)	2.07204e-06	TRUE NEG (edge artifact)	0.00272733	TRUE POS
HPF	IG	L	3.20578e-06	TRUE NEG	1.58671e-05	TRUE NEG	1.81313e-05	TRUE NEG	0.00167827	TRUE NEG	4.5689e-05	TRUE POS (fiber tract)	5.54539e-07	TRUE NEG (edge artifact)	3.8721e-07	TRUE POS	3.59879e-05	TRUE NEG	0	TRUE NEG	3.87506e-07	TRUE NEG	4.51558e-10	TRUE NEG	5.69815e-06	TRUE NEG	5.24536e-05	TRUE POS	7.5613e-07	TRUE NEG (no pixels)	1.4562e-06	TRUE NEG (edge artifact)	0.000142116	TRUE NEG	0.000177726	TRUE POS	4.94757e-05	TRUE POS	6.64198e-07	TRUE POS	0.0001564	TRUE POS
HPF	IG	R	1.80946e-06	TRUE NEG	7.07628e-07	TRUE NEG	4.31301e-06	TRUE NEG	0.00152917	TRUE NEG	6.01375e-05	TRUE POS (fiber tract)	3.36866e-07	TRUE NEG (edge artifact)	5.11415e-05	TRUE POS	2.04097e-05	TRUE NEG	6.30425e-08	TRUE NEG (no pixels)	4.73963e-05	TRUE NEG	6.76855e-10	TRUE NEG	5.80936e-08	TRUE NEG	1.5964e-05	TRUE NEG (no pixels)	4.84451e-06	TRUE NEG (few segmented artifacts)	4.66531e-06	TRUE NEG (edge artifact)	0.000198432	TRUE POS	0.000398853	TRUE POS	5.17753e-05	TRUE POS	4.65026e-06	TRUE POS	0.000472063	TRUE POS
HPF	PAR	L	0.00206835	TRUE NEG	0.00509021	TRUE NEG	0.000178341	TRUE NEG	0.00128282	TRUE NEG	0.000542987	TRUE NEG (edge artifact)	7.90487e-05	TRUE NEG (edge artifact and positive signal in adjacent mb)	3.7641e-05	TRUE NEG	0.000355229	TRUE NEG	2.75029e-05	TRUE NEG (few segmented artifacts)	0.000956608	TRUE POS	4.47946e-05	TRUE NEG	0.000189881	TRUE NEG	0.000147296	TRUE NEG	4.53483e-05	TRUE NEG (few segmented artifacts)	0.000428761	TRUE NEG (edge artifact)	0.002714	TRUE POS	5.20896e-05	TRUE NEG	0.00377015	TRUE POS	6.41053e-05	TRUE POS (but positive signal is in adjacent th)	0.000309259	TRUE NEG (edge artifact)
HPF	PAR	R	0.00610528	TRUE NEG	0.00517209	TRUE NEG	0.000873368	TRUE POS	0.00036471	TRUE NEG	0.000294277	TRUE NEG (edge artifact)	7.54169e-05	TRUE NEG (possibly due to positive signal in adjacent mb)	0.000269336	TRUE POS	0.000745704	TRUE POS	9.41751e-06	TRUE NEG (few segmented artifacts)	0.0431734	TRUE POS	2.86609e-05	TRUE POS	0.00841188	TRUE POS	0.00812676	TRUE POS	0.000241864	TRUE POS	0.000257747	TRUE NEG (edge artifact)	0.0328	TRUE POS	0.000634582	TRUE POS	0.00712802	TRUE POS	0.000521527	TRUE POS (but positive signal is in adjacent th)	0.0166144	TRUE POS
HPF	POST	L	0.00558414	TRUE NEG	0.01151	TRUE NEG	0.0016522	TRUE POS	0.000999707	TRUE NEG	0.000638915	TRUE NEG (edge artifact)	0.000107811	TRUE POS	0.000227489	TRUE NEG	0.000502785	TRUE NEG	0.00108865	TRUE POS	0.000329121	TRUE NEG	5.67871e-05	TRUE NEG	0.00104236	TRUE NEG	0.00010381	TRUE NEG	0.0101387	TRUE POS	0.00308883	TRUE POS	0.00618531	TRUE POS	0.000457278	TRUE POS	0.000195493	TRUE POS	0.00260375	TRUE POS (but positive signal is in adjacent th)	0.000776595	TRUE POS
HPF	POST	R	0.00642109	TRUE NEG	0.0112323	TRUE NEG	0.0279625	TRUE POS	0.00666208	TRUE POS	0.000771729	TRUE NEG (edge artifact)	0.00016504	TRUE POS	9.95603e-05	TRUE NEG	0.00495392	TRUE POS	9.24128e-06	TRUE POS	0.0020429	TRUE POS	3.64557e-05	TRUE POS	0.000817067	TRUE POS	0.000272625	TRUE POS	0.046883	TRUE POS	0.00117008	TRUE POS	0.0302987	TRUE POS	0.00172862	TRUE POS	0.00153627	TRUE POS	0.0183868	TRUE POS (but positive signal is in adjacent th)	0.0104621	TRUE POS
HPF	PRE	L	0.0223919	TRUE NEG	0.00986458	TRUE NEG	0.00164378	TRUE POS	0.00128635	TRUE NEG	0.00101509	TRUE NEG (edge artifact)	0.000241353	TRUE POS	0.000420445	TRUE NEG	0.000758861	TRUE NEG	0.00204284	TRUE POS	0.00143997	TRUE POS	1.70022e-05	TRUE NEG	0.00165418	TRUE NEG	0.000317651	TRUE NEG	0.00468099	TRUE POS	0.00214308	TRUE POS	0.00775021	TRUE POS	0.000566656	TRUE NEG	0.00348297	TRUE POS	0.00166645	TRUE POS (but positive signal is in adjacent th)	0.00127092	TRUE POS
HPF	PRE	R	0.0152843	TRUE NEG	0.0131993	TRUE NEG	0.0273104	TRUE POS	0.00375335	TRUE POS	0.00115114	TRUE NEG (edge artifact)	0.000454175	TRUE POS (but signal is actually in adjacent mb)	0.000232579	TRUE NEG	0.00142794	TRUE POS	4.36609e-05	TRUE POS	0.0296831	TRUE POS	1.71754e-05	TRUE NEG	0.00059382	TRUE NEG	0.00316706	TRUE POS	0.0260974	TRUE POS	0.000792271	TRUE NEG (edge artifact)	0.0609083	TRUE POS	0.0017566	TRUE POS	0.00573123	TRUE POS	0.0108048	TRUE POS (but positive signal is in adjacent th)	0.0274029	TRUE POS
HPF	SUBd	L	0.0243577	TRUE NEG	0.0159471	TRUE NEG	9.87752e-05	TRUE NEG	0.00150263	TRUE NEG	0.000786622	TRUE NEG (edge artifact)	0.000824378	TRUE NEG (edge artifact)	0.000202023	TRUE NEG	0.00177835	TRUE POS	0.000743159	TRUE POS	0.000317045	TRUE NEG	1.92686e-06	TRUE NEG	0.00186837	TRUE NEG	0.000171195	TRUE NEG	0.00264969	TRUE POS	0.000523636	TRUE POS	0.00420267	TRUE POS	0.000988491	TRUE NEG	0.00122524	TRUE POS	0.00197238	TRUE POS (but positive signal is in adjacent th)	0.00268176	TRUE POS
HPF	SUBd	R	0.0169279	TRUE NEG	0.012942	TRUE NEG	0.00798873	TRUE NEG	0.00601318	TRUE NEG	0.00123472	TRUE NEG (edge artifact)	0.000793582	TRUE NEG (edge artifact)	0.000238022	TRUE NEG	0.00550107	TRUE POS	1.47594e-05	TRUE POS	0.000676369	TRUE POS	0.000112544	TRUE POS	0.000978929	TRUE NEG	0.000589277	TRUE NEG	0.0103986	TRUE POS	0.000928342	TRUE NEG (edge artifact)	0.0413228	TRUE POS	0.00653795	TRUE POS	0.0037769	TRUE POS	0.00831066	TRUE POS (but positive signal is in adjacent th)	0.0162628	TRUE POS
HPF	SUBv	L	0.000479436	TRUE NEG	0.000629532	TRUE NEG	6.45717e-05	TRUE NEG	0.00015858	TRUE POS	1.62366e-05	TRUE NEG (edge artifact)	0.000119576	TRUE NEG (tissue artifact)	4.17508e-05	TRUE POS	0.000112033	TRUE POS	2.40227e-06	TRUE POS	0.675839	TRUE POS	4.34842e-06	TRUE POS	5.31984e-05	TRUE NEG	0.00052968	TRUE NEG	8.0741e-07	TRUE NEG (edge artifact)	2.72555e-05	TRUE NEG (no pixels)	0.00317487	TRUE POS	0.00152191	TRUE POS	0.0174729	TRUE POS	3.44368e-05	TRUE POS (fiber tract)	3.21044e-05	TRUE NEG (edge artifact)
HPF	SUBv	R	0.000470944	TRUE NEG	0.000474449	TRUE NEG	0.00325428	TRUE POS	0.000913936	TRUE POS	0.00127365	TRUE POS	3.71332e-05	TRUE POS (fiber tract)	0.01998	TRUE POS	0.000517694	TRUE POS	1.41476e-06	TRUE POS	1.57471	TRUE POS	0.00106757	TRUE POS	6.04435e-05	TRUE NEG	0.135237	TRUE POS	6.98117e-06	TRUE NEG (no pixels)	5.55011e-05	TRUE NEG (few segmented artifacts)	0.0319102	TRUE POS	0.0519699	TRUE POS	0.053769	TRUE POS	0.000270847	TRUE POS (fiber tract)	0.00898522	TRUE POS
HY	ADP	L	0	TRUE NEG	0	TRUE NEG	0	TRUE NEG	0	TRUE NEG	0	TRUE NEG (link broken)	4.16704e-05	TRUE POS	0.000550134	TRUE POS	0	TRUE NEG	0	TRUE NEG	1.06844e-06	TRUE NEG	0.00101666	TRUE POS	0	TRUE NEG	6.58068e-05	TRUE POS	0	TRUE NEG	4.86297e-06	TRUE NEG (edge artifact)	0	TRUE NEG	0.00230213	TRUE POS	0.00074629	TRUE POS	6.54412e-07	TRUE POS	1.88205e-07	TRUE NEG (no pixels)
HY	ADP	R	0	TRUE NEG	0	TRUE NEG	0	TRUE NEG	0	TRUE NEG	0	TRUE NEG (link broken)	0	TRUE NEG (broken link)	0.00149003	TRUE POS	0	TRUE NEG	0	TRUE NEG	2.02891e-05	TRUE NEG	0.00916541	TRUE POS	0	TRUE NEG	0.000584636	TRUE POS	3.93153e-07	TRUE NEG (edge artifact)	1.03181e-07	TRUE NEG (no pixels)	0	TRUE NEG	0.00992404	TRUE POS	0.00221425	TRUE POS	8.87794e-06	TRUE POS	0	TRUE NEG
HY	AHN	L	0	TRUE NEG	0.000189237	TRUE NEG	0	TRUE NEG	0	TRUE NEG	0	TRUE NEG (link broken)	0.000148298	TRUE POS	0.00158279	TRUE POS	8.77148e-05	TRUE NEG	0	TRUE NEG	3.51125e-05	TRUE NEG	0.00291886	TRUE POS	2.60122e-06	TRUE NEG	0.000185849	TRUE POS	0.000738128	TRUE POS	2.19753e-05	TRUE POS	5.89865e-05	TRUE POS	0.0146236	TRUE POS	0.0138462	TRUE POS	0.0021691	TRUE POS	2.56663e-05	TRUE POS
HY	AHN	R	0	TRUE NEG	1.77821e-05	TRUE NEG	0	TRUE NEG	5.40873e-07	TRUE NEG	2.34869e-05	TRUE POS	0.00043279	TRUE POS	0.00922465	TRUE POS	0.00124996	TRUE POS	1.75199e-06	TRUE NEG (no pixels)	0.00171051	TRUE POS	0.140064	TRUE POS	3.80616e-06	TRUE NEG	0.0481174	TRUE POS	0.0073989	TRUE POS	7.577e-05	TRUE POS	0.00020413	TRUE POS	0.142097	TRUE POS	0.0571356	TRUE POS	0.00738766	TRUE POS	0.000274947	TRUE POS
HY	ARH	L	0.00348099	TRUE NEG	0.00124806	TRUE NEG	1.30793e-05	TRUE NEG	0.000240778	TRUE NEG	2.658e-05	TRUE NEG (edge artifact)	7.2521e-05	TRUE POS	0.000877475	TRUE POS	2.48117e-05	TRUE NEG	4.75929e-06	TRUE NEG (edge artifact)	0.000106749	TRUE NEG	0.000297877	TRUE POS	1.30007e-05	TRUE NEG	0.000563031	TRUE POS	5.09227e-05	TRUE NEG (edge artifact)	0.000308285	TRUE NEG (few segmented artifacts)	1.05044e-05	TRUE NEG	0.00294218	TRUE POS	0.00179793	TRUE POS	7.97122e-05	TRUE POS	1.22199e-05	TRUE NEG (no pixels)
HY	ARH	R	0.00172823	TRUE NEG	0.000411559	TRUE NEG	1.26727e-06	TRUE NEG	0.00011525	TRUE NEG	5.90017e-05	TRUE NEG (edge artifact)	4.9919e-05	TRUE NEG (edge artifact)	0.00180746	TRUE POS	4.64987e-05	TRUE NEG	0	TRUE NEG	0.000125799	TRUE NEG	0.00428563	TRUE POS	1.58118e-05	TRUE NEG	0.00268266	TRUE POS	3.15e-05	TRUE NEG (edge artifact)	0.000304329	TRUE NEG (few segmented artifacts)	1.99093e-05	TRUE NEG	0.0116613	TRUE POS	0.00554031	TRUE POS	6.22834e-05	TRUE POS	7.6143e-06	TRUE NEG (edge artifact)
HY	ASO	L	0	TRUE NEG	0	TRUE NEG	0	TRUE NEG	0	TRUE NEG	0	TRUE NEG (link broken)	2.65263e-09	TRUE POS	2.09231e-05	TRUE POS	0	TRUE NEG	0	TRUE NEG	0	TRUE NEG	8.2468e-06	TRUE POS	0	TRUE NEG	1.83715e-07	TRUE NEG	0	TRUE NEG	0	TRUE NEG	0	TRUE NEG	2.76475e-05	TRUE POS	2.58841e-05	TRUE POS	1.09584e-06	TRUE POS	0	TRUE NEG
HY	ASO	R	0	TRUE NEG	0	TRUE NEG	0	TRUE NEG	0	TRUE NEG	0	TRUE NEG (link broken)	0	TRUE NEG (broken link)	8.77324e-05	TRUE POS	0	TRUE NEG	0	TRUE NEG	4.78023e-08	TRUE NEG	0.000697724	TRUE POS	0	TRUE NEG	0.000117916	TRUE POS	2.54673e-06	TRUE POS	0	TRUE NEG	0	TRUE NEG	4.97773e-07	TRUE POS	0.00010383	TRUE POS	3.33934e-06	TRUE POS	0	TRUE NEG
HY	AVP	L	0.000393858	TRUE NEG	0.00088303	TRUE NEG	2.89299e-05	TRUE NEG	0.000625486	TRUE NEG	7.46211e-05	TRUE NEG (edge artifact)	5.05537e-05	TRUE POS	0.00115148	TRUE POS	1.45315e-05	TRUE NEG	5.0912e-07	TRUE NEG (few segmented artifacts)	0.00022062	TRUE POS	0.00162958	TRUE POS	1.21165e-05	TRUE NEG	0.00045247	TRUE POS	2.9693e-05	TRUE POS	5.70285e-05	TRUE NEG (few segmented artifacts)	0.000120682	TRUE NEG	0.00580144	TRUE POS	0.000753425	TRUE POS	2.1551e-05	TRUE POS	7.23113e-05	TRUE NEG (edge artifact)
HY	AVP	R	0.000512745	TRUE NEG	0.00236407	TRUE NEG	0.00012463	TRUE NEG	0.000223942	TRUE NEG	0.000540415	TRUE NEG (edge artifact)	8.14172e-05	TRUE POS	0.00443145	TRUE POS	0.00062812	TRUE NEG	1.00852e-07	TRUE NEG (few segmented artifacts)	0.00104758	TRUE POS	0.0184369	TRUE POS	0.000137315	TRUE NEG	0.0106644	TRUE POS	0.000194549	TRUE POS	7.29869e-05	TRUE NEG (few segmented artifacts)	0.000202391	TRUE NEG	0.00523925	TRUE POS	0.00201753	TRUE POS	0.00013009	TRUE POS	0.000110408	TRUE NEG (no pixels)
HY	AVPV	L	0	TRUE NEG	2.16739e-05	TRUE NEG	5.37521e-07	TRUE NEG	3.41821e-07	TRUE NEG	7.99039e-07	TRUE NEG (edge artifact)	3.96909e-06	TRUE POS	0.000491773	TRUE POS	2.69914e-06	TRUE NEG	0	TRUE NEG	2.39327e-08	TRUE NEG	0.000370081	TRUE POS	2.14531e-05	TRUE NEG	1.25187e-05	TRUE POS	1.56754e-08	TRUE NEG (no pixels)	3.1704e-06	TRUE NEG (no pixels)	6.62349e-07	TRUE NEG	0.00131301	TRUE POS	0.000166135	TRUE POS	1.61715e-06	TRUE POS	4.7185e-05	TRUE POS
HY	AVPV	R	1.51747e-05	TRUE NEG	2.05143e-06	TRUE NEG	0	TRUE NEG	0	TRUE NEG	3.91155e-06	TRUE NEG (edge artifact)	5.11766e-06	TRUE POS	0.00267415	TRUE POS	2.59167e-05	TRUE NEG	0	TRUE NEG	3.11222e-07	TRUE NEG	0.00689709	TRUE POS	2.10981e-06	TRUE NEG	0.00146394	TRUE POS	7.31077e-06	TRUE NEG (no pixels)	5.89489e-07	TRUE NEG (no pixels)	5.95732e-10	TRUE NEG	0.00565488	TRUE POS	0.00164811	TRUE POS	1.44077e-05	TRUE POS	0	TRUE NEG
HY	DMH	L	0	TRUE NEG	0.000341143	TRUE NEG	0	TRUE NEG	6.40783e-07	TRUE POS	0	TRUE NEG (link broken)	0.000485723	TRUE POS	0.00461289	TRUE POS	4.13511e-05	TRUE NEG	1.43089e-07	TRUE NEG (no pixels)	7.74733e-07	TRUE NEG	0.00698625	TRUE POS	2.41581e-06	TRUE NEG	0.000352221	TRUE POS	0.00238687	TRUE POS	0.000132239	TRUE POS	6.94122e-05	TRUE POS	0.0210945	TRUE POS	0.00803034	TRUE POS	0.00176383	TRUE POS	0.000181556	TRUE POS
HY	DMH	R	0	TRUE NEG	0.000284786	TRUE NEG	0	TRUE NEG	0.000399121	TRUE POS	2.68168e-05	TRUE POS	0.00285883	TRUE POS	0.013812	TRUE POS	0.00192275	TRUE POS	0.000186704	TRUE POS	1.20406e-05	TRUE NEG	0.0976312	TRUE POS	3.53703e-07	TRUE NEG	0.0159552	TRUE POS	0.0155906	TRUE POS	0.000379833	TRUE POS	0.000257964	TRUE POS	0.111946	TRUE POS	0.0301505	TRUE POS	0.00873851	TRUE POS	0.00183966	TRUE POS
HY	LHA	L	0.00872441	TRUE NEG	0.00608044	TRUE NEG	0.000178863	TRUE NEG	0.00109183	TRUE NEG	0.000288529	TRUE NEG (edge artifact)	0.00767109	TRUE NEG (edge artifact)	0.00965588	TRUE POS	0.00110662	TRUE NEG	0.00328621	TRUE POS	0.00101715	TRUE NEG	0.0116681	TRUE POS	0.000141666	TRUE NEG	0.0023987	TRUE NEG	0.0188217	TRUE POS	0.00587893	TRUE NEG (few segmented artifacts)	0.000340986	TRUE NEG	0.0793741	TRUE POS	0.0660172	TRUE POS	0.0188431	TRUE POS	0.0069676	TRUE POS
HY	LHA	R	0.00513335	TRUE NEG	0.00294911	TRUE NEG	8.31881e-05	TRUE NEG	0.0143431	TRUE POS	0.112888	TRUE POS	0.0211417	TRUE POS	0.0957406	TRUE POS	0.0365024	TRUE POS	0.000287178	TRUE NEG (edge artifact)	0.00727226	TRUE POS	0.512049	TRUE POS	0.00065162	TRUE NEG	0.568019	TRUE POS	0.150065	TRUE POS	0.00886053	TRUE POS	0.00115437	TRUE NEG	0.824994	TRUE POS	0.257751	TRUE POS	0.0738779	TRUE POS	0.0419987	TRUE POS
HY	LM	L	0.000107693	TRUE NEG	0.000721291	TRUE NEG	2.05697e-05	TRUE NEG	0.00026778	TRUE NEG	2.19737e-05	TRUE NEG (edge artifact)	0.000261438	TRUE POS	0.000106578	TRUE POS	9.56961e-06	TRUE NEG	0	TRUE NEG	3.43715e-05	TRUE NEG	4.50752e-05	TRUE POS	1.04548e-05	TRUE NEG	1.15915e-05	TRUE POS	4.81752e-05	TRUE POS	5.72461e-05	TRUE NEG (few segmented artifacts)	1.13532e-05	TRUE NEG	0.000477996	TRUE POS	0.000389634	TRUE POS	6.25685e-05	TRUE POS	0.000112952	TRUE NEG (no pixels)
HY	LM	R	0.000332445	TRUE NEG	0.000320082	TRUE NEG	2.16362e-05	TRUE NEG	5.89291e-05	TRUE NEG	0.000125064	TRUE NEG (edge artifact)	0.000199455	TRUE POS	0.00134624	TRUE POS	0.000233648	TRUE NEG	5.03491e-07	TRUE NEG (no pixels)	7.35374e-05	TRUE POS	0.00546061	TRUE POS	4.077e-05	TRUE NEG	0.00198569	TRUE POS	0.00035903	TRUE POS	4.6439e-05	TRUE NEG (few segmented artifacts)	4.27159e-05	TRUE NEG	0.00582109	TRUE POS	0.000780028	TRUE POS	0.000218992	TRUE POS	9.33121e-05	TRUE POS
HY	LPO	L	0.0133421	TRUE NEG	0.02838	TRUE NEG	0.000563534	TRUE NEG	0.00142873	TRUE NEG	0.000845559	TRUE NEG (edge artifact)	0.00346352	TRUE NEG (edge artifact)	0.00735862	TRUE POS	0.00102354	TRUE NEG	0.000329355	TRUE NEG (edge artifact)	0.00287099	TRUE POS	0.00883104	TRUE POS	0.000418535	TRUE NEG	0.00470978	TRUE POS	0.00197266	TRUE NEG (edge artifact)	0.00181294	TRUE NEG (edge artifact)	0.000343605	TRUE NEG	0.0367554	TRUE POS	0.0218796	TRUE POS	0.00141138	TRUE POS	0.00198832	TRUE NEG (edge artifact)
HY	LPO	R	0.0168033	TRUE NEG	0.00599066	TRUE NEG	0.00025783	TRUE NEG	0.00210035	TRUE NEG	0.0132006	TRUE POS	0.00331325	TRUE NEG (edge artifact)	0.0704076	TRUE POS	0.00468406	TRUE NEG	9.34595e-05	TRUE NEG (edge artifact)	0.0153073	TRUE POS	0.154496	TRUE POS	0.000837662	TRUE NEG	0.182598	TRUE POS	0.00427982	TRUE POS	0.00189891	TRUE NEG (edge artifact)	0.000381136	TRUE NEG	0.165092	TRUE POS	0.0801054	TRUE POS	0.00459123	TRUE POS	0.00609456	TRUE POS
HY	MEPO	L	1.01077e-05	TRUE NEG	0.000820399	TRUE NEG	8.20241e-06	TRUE NEG	0.000113584	TRUE NEG	6.80983e-06	TRUE POS	4.62335e-05	TRUE POS	0.00515815	TRUE POS	9.30436e-06	TRUE NEG	4.91057e-07	TRUE NEG (edge artifact)	0.000542438	TRUE POS	0.0109142	TRUE POS	5.37307e-05	TRUE NEG	0.00652369	TRUE POS	1.46608e-05	TRUE POS	6.2872e-05	TRUE NEG (edge artifact)	2.92817e-05	TRUE NEG	0.0167572	TRUE POS	0.00223969	TRUE POS	4.58039e-06	TRUE POS	5.34695e-05	TRUE POS
HY	MEPO	R	7.42855e-05	TRUE NEG	0.000414516	TRUE NEG	2.52622e-05	TRUE NEG	5.11812e-05	TRUE NEG	8.77817e-05	TRUE POS (also edge artifact)	1.09007e-05	TRUE POS	0.0103997	TRUE POS	8.99606e-05	TRUE NEG	6.6257e-08	TRUE NEG (edge artifact)	0.00373098	TRUE POS	0.0328245	TRUE POS	3.06702e-05	TRUE NEG	0.0111403	TRUE POS	9.78593e-05	TRUE POS	0.00010319	TRUE POS	4.26537e-05	TRUE NEG	0.0569861	TRUE POS	0.00560734	TRUE POS	0.000134559	TRUE POS	7.68821e-05	TRUE POS
HY	MM	L	0.000260235	TRUE NEG	0.00424074	TRUE NEG	4.23325e-06	TRUE NEG	8.11167e-05	TRUE NEG	1.66613e-06	TRUE NEG (edge artifact)	0.000103838	TRUE POS	0.000913397	TRUE POS	1.38236e-05	TRUE NEG	4.52918e-07	TRUE NEG (no pixels)	2.89343e-05	TRUE NEG	0.000298835	TRUE POS	6.43516e-05	TRUE NEG	9.59048e-05	TRUE POS	1.12501e-05	TRUE POS	0.000200504	TRUE NEG (edge artifact)	2.26743e-06	TRUE NEG	0.00467912	TRUE POS	0.00609682	TRUE POS	1.76265e-05	TRUE POS	1.05149e-05	TRUE POS
HY	MM	R	0.000367905	TRUE NEG	0.00278904	TRUE NEG	3.94985e-05	TRUE NEG	9.35484e-05	TRUE NEG	4.12202e-06	TRUE NEG (possibly due to positive signal in adjacent hy structures)	0.000134232	TRUE POS	0.00279883	TRUE POS	0.000149284	TRUE POS	7.92416e-08	TRUE NEG (no pixels)	5.32971e-05	TRUE POS	0.0051952	TRUE POS	8.94119e-05	TRUE NEG	0.00189985	TRUE POS	9.92035e-05	TRUE POS	0.000126491	TRUE POS	3.33832e-07	TRUE NEG	0.0128395	TRUE POS	0.00650824	TRUE POS	0.000118835	TRUE POS	4.96958e-05	TRUE POS
HY	MPN	L	0	TRUE NEG	6.72517e-05	TRUE NEG	0	TRUE NEG	1.36622e-07	TRUE NEG	0	TRUE NEG (link broken)	0.000162191	TRUE POS	0.000875249	TRUE POS	2.01164e-06	TRUE NEG	0	TRUE NEG	1.39041e-07	TRUE NEG	0.00116353	TRUE POS	3.55112e-06	TRUE NEG	4.64395e-05	TRUE POS	5.72636e-06	TRUE POS	2.15959e-06	TRUE NEG (no pixels)	1.12948e-08	TRUE NEG	0.00442762	TRUE POS	0.00194037	TRUE POS	8.66647e-06	TRUE POS	1.84451e-05	TRUE NEG (no pixels)
HY	MPN	R	0	TRUE NEG	0.000189895	TRUE NEG	0	TRUE NEG	3.38703e-07	TRUE NEG	2.09356e-06	TRUE NEG (possibly due to positive signal in adjacent CP)	5.70341e-06	TRUE POS	0.00835687	TRUE POS	1.86753e-05	TRUE POS	0	TRUE NEG	4.09207e-07	TRUE NEG	0.0245771	TRUE POS	4.82988e-07	TRUE NEG	0.00649381	TRUE POS	2.80023e-05	TRUE POS	3.90982e-08	TRUE NEG (no pixels)	0	TRUE NEG	0.0138444	TRUE POS	0.0104988	TRUE POS	0.000146316	TRUE POS	0	TRUE NEG
HY	MPO	L	0.00259356	TRUE NEG	0.00122749	TRUE NEG	0.0001995	TRUE NEG	0.000399085	TRUE NEG	1.99099e-05	TRUE POS	0.000949643	TRUE NEG (edge artifact)	0.0109101	TRUE POS	4.64318e-05	TRUE NEG	1.13963e-05	TRUE NEG (edge artifact)	0.000979711	TRUE POS	0.0151688	TRUE POS	3.38777e-05	TRUE NEG	0.00433264	TRUE POS	0.000207185	TRUE POS	0.00036967	TRUE POS	0.000237903	TRUE NEG	0.0467765	TRUE POS	0.0119606	TRUE POS	0.000352897	TRUE POS	0.000486461	TRUE NEG (edge artifact)
HY	MPO	R	0.00123263	TRUE NEG	0.00212927	TRUE NEG	5.86734e-05	TRUE NEG	9.53627e-05	TRUE NEG	0.000882661	TRUE NEG (edge artifact)	0.000630218	TRUE POS	0.0456677	TRUE POS	0.000827312	TRUE NEG	8.35871e-08	TRUE NEG (no pixels)	0.00474284	TRUE POS	0.141224	TRUE POS	4.65843e-05	TRUE NEG	0.044579	TRUE POS	0.000989748	TRUE POS	0.000340459	TRUE NEG (few segmented artifacts)	0.000201245	TRUE NEG	0.13859	TRUE POS	0.0479236	TRUE POS	0.00170485	TRUE POS	0.000842703	TRUE POS
HY	OV	L	0.000111951	TRUE NEG	7.54497e-05	TRUE NEG	5.3247e-07	TRUE NEG	3.48768e-05	TRUE NEG	1.08269e-06	TRUE NEG (edge artifact)	1.67176e-06	TRUE POS	0.000255897	TRUE POS	0.000121237	TRUE NEG	1.17228e-07	TRUE NEG (no pixels)	6.874e-06	TRUE NEG	0.000244264	TRUE POS	1.56051e-06	TRUE NEG	1.85834e-05	TRUE POS	3.412e-07	TRUE POS	1.07017e-05	TRUE NEG (few segmented artifacts)	2.667e-06	TRUE NEG	0.000822604	TRUE POS	3.44013e-05	TRUE POS	3.31024e-07	TRUE POS	2.71785e-08	TRUE NEG (no pixels)
HY	OV	R	5.9146e-05	TRUE NEG	4.76052e-05	TRUE NEG	8.08749e-06	TRUE NEG	1.19432e-05	TRUE NEG	1.85766e-05	TRUE NEG (edge artifact)	3.33566e-06	TRUE POS	0.000772242	TRUE POS	7.11545e-05	TRUE NEG	1.54147e-08	TRUE NEG (no pixels)	3.29166e-06	TRUE NEG	0.00182118	TRUE POS	5.58183e-06	TRUE NEG	0.000467466	TRUE POS	6.21681e-06	TRUE POS	1.01293e-05	TRUE NEG (few segmented artifacts)	1.05631e-05	TRUE NEG	0.00250253	TRUE POS	1.8861e-05	TRUE POS	1.01009e-06	TRUE POS	5.51139e-07	TRUE NEG (edge artifact)
HY	PD	L	0	TRUE NEG	2.2286e-06	TRUE NEG	0	TRUE NEG	0	TRUE NEG	0	TRUE NEG (link broken)	0	TRUE NEG (broken link)	3.81243e-05	TRUE POS	0	TRUE NEG	0	TRUE NEG	0	TRUE NEG	8.14086e-05	TRUE POS	0	TRUE NEG	0	TRUE NEG	0	TRUE NEG	0	TRUE NEG	0	TRUE NEG	0.000159757	TRUE POS	1.01391e-05	TRUE POS	1.02001e-07	TRUE POS - but no segmentation pixels	8.03133e-06	TRUE POS
HY	PD	R	0	TRUE NEG	1.23776e-05	TRUE NEG	0	TRUE NEG	0	TRUE NEG	5.31977e-06	TRUE POS	0	TRUE NEG (broken link)	0.000261396	TRUE POS	0	TRUE NEG	0	TRUE NEG	1.05353e-06	TRUE NEG	9.07458e-06	TRUE POS (injection site, why is value so low?)	0	TRUE NEG	0.000175447	TRUE POS	0	TRUE NEG	0	TRUE NEG	0	TRUE NEG	0.00170765	TRUE POS	0.000203751	TRUE POS	4.47888e-06	TRUE POS	0	TRUE NEG
HY	PH	L	1.73174e-05	TRUE NEG	0.000703621	TRUE NEG	0	TRUE NEG	0.00100393	TRUE POS	3.095e-06	TRUE NEG (possibly due to positive signal in adjacent th)	0.00400245	TRUE POS	0.00523576	TRUE POS	0.00458221	TRUE POS	0.00208317	TRUE POS	2.47716e-05	TRUE NEG	0.0175962	TRUE POS	3.49541e-05	TRUE NEG	0.0017994	TRUE POS	0.0205999	TRUE POS	0.00108088	TRUE POS	8.76619e-05	TRUE NEG	0.0540189	TRUE POS	0.0307316	TRUE POS	0.00836437	TRUE POS	0.0100235	TRUE POS
HY	PH	R	9.25493e-07	TRUE NEG	0.00135522	TRUE NEG	0	TRUE NEG	0.00852327	TRUE POS	0.000197687	TRUE POS	0.00708971	TRUE POS	0.0076318	TRUE POS	0.0317212	TRUE POS	0.000582421	TRUE POS	4.2543e-05	TRUE NEG	0.0859508	TRUE POS	3.60403e-05	TRUE NEG	0.011545	TRUE POS	0.0789294	TRUE POS	0.0012413	TRUE POS	0.000260145	TRUE POS	0.13675	TRUE POS	0.0452824	TRUE POS	0.0267332	TRUE POS	0.0351508	TRUE POS
HY	PMd	L	0	TRUE NEG	0	TRUE NEG	0	TRUE NEG	0	TRUE NEG	0	TRUE NEG (link broken)	0.000145402	TRUE POS	0.00066327	TRUE POS	1.16815e-05	TRUE POS	0	TRUE NEG	9.75544e-07	TRUE NEG	0.00115436	TRUE POS	0	TRUE NEG	7.35865e-05	TRUE POS	0.000210443	TRUE POS	4.20281e-05	TRUE POS	0	TRUE NEG	0.0041713	TRUE POS	0.00237265	TRUE POS	0.00013103	TRUE POS	0.00016569	TRUE POS
HY	PMd	R	0	TRUE NEG	0	TRUE NEG	0	TRUE NEG	0	TRUE NEG	1.53315e-05	TRUE POS	0.000276353	TRUE POS	0.00123783	TRUE POS	6.85174e-05	TRUE POS	0	TRUE NEG	1.51261e-06	TRUE NEG	0.00857362	TRUE POS	0	TRUE NEG	0.00315355	TRUE POS	0.00111467	TRUE POS	8.06202e-05	TRUE POS	0	TRUE NEG	0.0125408	TRUE POS	0.00423357	TRUE POS	0.000441767	TRUE POS	0.000286407	TRUE POS
HY	PMv	L	0	TRUE NEG	0.000330316	TRUE NEG	0	TRUE NEG	1.05249e-05	TRUE NEG	2.87478e-09	TRUE NEG (possibly due to edge artifact in ajacent tissue)	1.1445e-05	TRUE POS	0.000506241	TRUE POS	8.03453e-08	TRUE POS	0	TRUE NEG	3.08624e-06	TRUE NEG	0.000615239	TRUE POS	0	TRUE NEG	3.87134e-05	TRUE POS	9.19103e-05	TRUE NEG (no pixels)	2.03455e-05	TRUE POS	2.40208e-07	TRUE NEG	0.00225782	TRUE POS	0.00224909	TRUE POS	4.9682e-05	TRUE POS	1.20701e-05	TRUE POS
HY	PMv	R	0	TRUE NEG	0.000103424	TRUE NEG	0	TRUE NEG	5.23999e-07	TRUE NEG	3.73018e-05	TRUE POS	3.82169e-05	TRUE POS	0.00232339	TRUE POS	4.03665e-06	TRUE POS	8.04572e-07	TRUE NEG (no pixels)	1.81706e-05	TRUE NEG	0.0104403	TRUE POS	1.17455e-06	TRUE NEG	0.00616018	TRUE POS	1.93862e-05	TRUE POS	6.82143e-06	TRUE POS	3.76762e-06	TRUE NEG	0.00855484	TRUE POS	0.00262925	TRUE POS	0.000107186	TRUE POS	1.03611e-05	TRUE POS
HY	PS	L	0	TRUE NEG	3.01446e-05	TRUE NEG	0	TRUE NEG	0	TRUE NEG	9.5623e-08	TRUE NEG (possibly due to positive signal in adjacent fiber tract)	6.45432e-05	TRUE POS	0.000397089	TRUE POS	0	TRUE NEG	0	TRUE NEG	0	TRUE NEG	0.000433072	TRUE POS	0	TRUE NEG	8.55803e-06	TRUE NEG	6.44551e-09	TRUE NEG (no pixels)	5.66253e-05	TRUE POS	0	TRUE NEG	0.00208382	TRUE POS	0.000312323	TRUE POS	3.90046e-07	TRUE POS - but no segmentation pixels	4.48425e-06	TRUE NEG (no pixels)
HY	PS	R	0	TRUE NEG	0.000257678	TRUE NEG	0	TRUE NEG	0	TRUE NEG	0	TRUE NEG (link broken)	0	TRUE NEG (broken link)	0.0022298	TRUE POS	1.2537e-06	TRUE NEG	0	TRUE NEG	1.76969e-05	TRUE POS	0.00594706	TRUE POS	0	TRUE NEG	0.000426161	TRUE POS	1.26948e-06	TRUE POS	4.70319e-08	TRUE POS	0	TRUE NEG	0.00808018	TRUE POS	0.00193475	TRUE POS	2.96638e-05	TRUE POS	6.77788e-07	TRUE NEG (edge artifact)
HY	PST	L	2.04634e-07	TRUE NEG	0	TRUE NEG	0	TRUE NEG	0	TRUE NEG	0	TRUE NEG (link broken)	1.61809e-05	TRUE POS	6.66091e-06	TRUE POS	5.40661e-06	TRUE NEG	2.80628e-05	TRUE POS	0	TRUE NEG	1.72477e-05	TRUE POS	0	TRUE NEG	2.20325e-08	TRUE NEG	0.000257072	TRUE POS	2.80451e-05	TRUE POS	0	TRUE NEG	0.000106447	TRUE POS	0.000172106	TRUE POS	0.000164844	TRUE POS	1.05981e-05	TRUE POS
HY	PST	R	0	TRUE NEG	0	TRUE NEG	0	TRUE NEG	5.09452e-05	TRUE POS	0.00162589	TRUE POS	6.32717e-05	TRUE POS	0.000148258	TRUE POS	4.23933e-05	TRUE POS	1.74983e-06	TRUE POS	0	TRUE NEG	0.000659795	TRUE POS	0	TRUE NEG	0.000798767	TRUE POS	0.000728469	TRUE POS	2.51539e-05	TRUE POS	0	TRUE NEG	0.000730415	TRUE POS	0.000637341	TRUE POS	0.000463656	TRUE POS	1.59197e-05	TRUE POS
HY	PSTN	L	0	TRUE NEG	0	TRUE NEG	0	TRUE NEG	4.96345e-05	TRUE POS	2.8867e-09	TRUE POS	0.000183363	TRUE POS	0.000101772	TRUE POS	4.75321e-06	TRUE NEG	0.000381764	TRUE POS	0	TRUE NEG	0.000120936	TRUE NEG	0	TRUE NEG	4.17447e-05	TRUE POS	0.00095517	TRUE POS	9.364e-05	TRUE POS	0	TRUE NEG	0.000712009	TRUE POS	0.000816671	TRUE POS	0.000518178	TRUE POS	8.67832e-05	TRUE POS
HY	PSTN	R	0	TRUE NEG	1.08654e-05	TRUE NEG	0	TRUE NEG	0.000138778	TRUE POS	0.00767891	TRUE POS	0.000444962	TRUE POS	0.00124501	TRUE POS	0.000558129	TRUE POS	1.21726e-05	TRUE POS	0	TRUE NEG	0.00872328	TRUE POS	0	TRUE NEG	0.00897886	TRUE POS	0.00543054	TRUE POS	4.66418e-05	TRUE NEG (no pixels)	9.90059e-06	TRUE POS (retrograde)	0.00759148	TRUE POS	0.0043602	TRUE POS	0.00217603	TRUE POS	0.000212388	TRUE POS
HY	PVa	L	0	TRUE NEG	1.57671e-05	TRUE NEG	0	TRUE NEG	0	TRUE NEG	0	TRUE NEG (link broken)	0	TRUE NEG (broken link)	0.000257458	TRUE POS	0	TRUE NEG	0	TRUE NEG	1.25234e-08	TRUE NEG	0.000109916	TRUE NEG	2.0538e-08	TRUE NEG	3.17659e-05	TRUE POS	9.15318e-09	TRUE NEG (no pixels)	1.35258e-07	TRUE NEG (no pixels)	7.86923e-07	TRUE NEG	0.000461303	TRUE POS	9.11603e-05	TRUE POS	3.05498e-06	TRUE POS	0	TRUE NEG
HY	PVa	R	0	TRUE NEG	2.28669e-06	TRUE NEG	0	TRUE NEG	0	TRUE NEG	0	TRUE NEG (link broken)	0	TRUE NEG (broken link)	0.000388488	TRUE POS	2.43298e-06	TRUE NEG	0	TRUE NEG	6.79686e-08	TRUE NEG	0.000843827	TRUE POS	9.76831e-11	TRUE NEG	0.000179335	TRUE POS	3.31167e-05	TRUE POS	0	TRUE NEG	7.5318e-08	TRUE NEG	0.0012828	TRUE POS	0.000262478	TRUE POS	4.06174e-05	TRUE POS	0	TRUE NEG
HY	PVH	L	0	TRUE NEG	1.81163e-05	TRUE NEG	0	TRUE NEG	7.12763e-07	TRUE NEG	5.5742e-05	TRUE POS	7.85729e-05	TRUE POS	0.00421045	TRUE POS	2.45598e-05	TRUE POS	0	TRUE NEG	5.8007e-05	TRUE POS	0.00398729	TRUE POS	1.46853e-06	TRUE NEG	0.000567288	TRUE POS	0.000198556	TRUE POS	4.23302e-05	TRUE POS	4.96876e-05	TRUE POS	0.00994379	TRUE POS	0.00270644	TRUE POS	0.000302113	TRUE POS	0.000123774	TRUE POS
HY	PVH	R	0	TRUE NEG	3.15141e-06	TRUE NEG	0	TRUE NEG	1.11233e-05	TRUE POS	0.000168279	TRUE POS	0.000270986	TRUE POS	0.00833034	TRUE POS	0.000171334	TRUE POS	0	TRUE NEG	0.00124467	TRUE POS	0.0379269	TRUE POS	3.06045e-07	TRUE NEG	0.00679633	TRUE POS	0.00158323	TRUE POS	1.51778e-05	TRUE POS	0.000127645	TRUE POS	0.0325616	TRUE POS	0.00991333	TRUE POS	0.000904172	TRUE POS	3.30433e-05	TRUE POS
HY	PVHd	L	0	TRUE NEG	0	TRUE NEG	0	TRUE NEG	4.26538e-07	TRUE POS	0	TRUE NEG (link broken)	0.000130181	TRUE POS	0.000603788	TRUE POS	2.2228e-05	TRUE POS	0	TRUE NEG	3.68159e-06	TRUE NEG	0.00123686	TRUE POS	0	TRUE NEG	0.000248348	TRUE POS	0.000561342	TRUE POS	1.89637e-05	TRUE POS	2.72142e-05	TRUE POS	0.00330874	TRUE POS	0.000853138	TRUE POS	0.000325558	TRUE POS	5.07042e-05	TRUE POS
HY	PVHd	R	0	TRUE NEG	7.86066e-05	TRUE NEG	3.64228e-08	TRUE NEG	6.35791e-05	TRUE POS	3.03113e-05	TRUE POS	0.00037888	TRUE POS	0.000763093	TRUE POS	0.000506389	TRUE POS	0	TRUE NEG	4.31829e-06	TRUE NEG	0.0102056	TRUE POS	0	TRUE NEG	0.00149671	TRUE POS	0.00344439	TRUE POS	4.78778e-06	TRUE POS	3.20967e-05	TRUE POS	0.0133242	TRUE POS	0.00292108	TRUE POS	0.00123082	TRUE POS	0.00049471	TRUE POS
HY	PVi	L	4.29689e-05	TRUE NEG	7.53866e-05	TRUE NEG	0	TRUE NEG	3.22711e-06	TRUE POS	1.97806e-06	TRUE POS (but signal is actually in R side Pvi)	9.58268e-05	TRUE POS	0.00104261	TRUE POS	7.78566e-05	TRUE POS	2.3804e-07	TRUE NEG (no pixels)	2.34073e-06	TRUE NEG	0.000619677	TRUE POS	2.30036e-05	TRUE NEG	0.000431289	TRUE POS	0.000462857	TRUE POS	7.03621e-05	TRUE NEG (few segmented artifacts)	2.00564e-05	TRUE NEG	0.00306581	TRUE POS	0.000925356	TRUE POS	0.000167561	TRUE POS	1.82325e-05	TRUE POS
HY	PVi	R	3.70892e-06	TRUE NEG	6.67672e-05	TRUE NEG	0	TRUE NEG	7.35811e-06	TRUE POS	1.52765e-06	TRUE NEG (possibly due to positive signal in adjacent th)	5.11252e-05	TRUE POS	0.00161739	TRUE POS	0.000106711	TRUE POS	1.58111e-07	TRUE NEG (edge artifact)	9.46103e-06	TRUE NEG	0.00496126	TRUE POS	9.07372e-06	TRUE NEG	0.00215559	TRUE POS	0.0010399	TRUE POS	8.82323e-05	TRUE NEG (few segmented artifacts)	3.10266e-05	TRUE NEG	0.00552317	TRUE POS	0.00204956	TRUE POS	0.000504598	TRUE POS	2.90578e-05	TRUE POS
HY	PVp	L	0.000152193	TRUE NEG	0.000332057	TRUE NEG	1.63404e-07	TRUE NEG	2.51105e-06	TRUE NEG	5.5803e-07	TRUE NEG (edge artifact)	2.25051e-08	TRUE NEG (edge artifact in adjacent tissue)	0.00051929	TRUE POS	4.29608e-06	TRUE NEG	0	TRUE NEG	8.22299e-07	TRUE NEG	0.000277683	TRUE POS	1.26881e-06	TRUE NEG	3.77442e-05	TRUE POS	2.98671e-07	TRUE NEG (no pixels)	3.39256e-06	TRUE NEG (few segmented artifacts)	1.50402e-07	TRUE NEG	0.00113265	TRUE POS	0.00164239	TRUE POS	4.05456e-06	TRUE POS	2.86083e-07	TRUE NEG (no pixels)
HY	PVp	R	0.000284199	TRUE NEG	0.000257138	TRUE NEG	1.19824e-05	TRUE NEG	5.82914e-05	TRUE NEG	1.13463e-06	TRUE NEG (edge artifact)	1.54758e-05	TRUE POS	0.00135623	TRUE POS	1.91346e-07	TRUE NEG	0	TRUE NEG	5.59013e-06	TRUE NEG	0.00431321	TRUE POS	6.12131e-05	TRUE NEG	0.00243709	TRUE POS	7.98879e-07	TRUE NEG (no pixels)	2.00595e-05	TRUE POS	2.62662e-07	TRUE NEG	0.00656532	TRUE POS	0.0037094	TRUE POS	1.94533e-05	TRUE POS	3.90949e-07	TRUE NEG (no pixels)
HY	PVpo	L	1.4419e-05	TRUE NEG	0.000165999	TRUE NEG	0	TRUE NEG	0	TRUE NEG	1.95473e-07	TRUE POS	9.31639e-07	TRUE POS	0.00161986	TRUE POS	5.00234e-06	TRUE NEG	0	TRUE NEG	3.26131e-07	TRUE NEG	0.000572337	TRUE POS	3.07086e-05	TRUE NEG	0.000292654	TRUE POS	0	TRUE NEG	3.16469e-06	TRUE NEG (no pixels)	0	TRUE NEG	0.00148723	TRUE POS	0.000255616	TRUE POS	3.92865e-06	TRUE NEG (possibly due to positive signal in R side Pvpo)	9.63531e-07	TRUE NEG (no pixels)
HY	PVpo	R	0	TRUE NEG	2.60809e-05	TRUE NEG	0	TRUE NEG	0	TRUE NEG	4.09728e-07	TRUE POS	3.0229e-07	TRUE NEG (very few segmented artifacts)	0.00457935	TRUE POS	5.42643e-07	TRUE NEG	0	TRUE NEG	4.49927e-06	TRUE NEG	0.00993	TRUE POS	1.2177e-06	TRUE NEG	0.0010334	TRUE POS	2.3055e-05	TRUE NEG (no pixels)	5.44618e-07	TRUE NEG (no pixels)	0	TRUE NEG	0.0072437	TRUE POS	0.00193923	TRUE POS	3.93563e-05	TRUE POS	9.35251e-07	TRUE NEG (no pixels)
HY	RCH	L	0.00111844	TRUE NEG	0.000385042	TRUE NEG	6.34461e-06	TRUE NEG	4.60685e-05	TRUE NEG	3.33966e-05	TRUE NEG (edge artifact)	7.4648e-05	TRUE POS	0.00112335	TRUE POS	0.000147341	TRUE NEG	0	TRUE NEG	2.3488e-05	TRUE NEG	0.00151362	TRUE POS	4.57341e-06	TRUE NEG	0.00296276	TRUE POS	0.0029114	TRUE POS	0.000285934	TRUE NEG (few segmented artifacts)	7.33781e-05	TRUE NEG	0.00837612	TRUE POS	0.00522956	TRUE POS	0.00267626	TRUE POS	1.43867e-05	TRUE POS
HY	RCH	R	0.0012681	TRUE NEG	0.000400044	TRUE NEG	9.35548e-07	TRUE NEG	8.88821e-06	TRUE NEG	3.66011e-05	TRUE NEG (edge artifact)	4.18855e-05	TRUE POS	0.00406547	TRUE POS	0.000133717	TRUE POS	4.84924e-05	TRUE POS	0.000100237	TRUE POS	0.0298796	TRUE POS	2.60803e-05	TRUE NEG	0.00653535	TRUE POS	0.00401302	TRUE POS	0.000344195	TRUE NEG (few segmented artifacts)	0.000245551	TRUE NEG	0.0382472	TRUE POS	0.00939505	TRUE POS	0.00346341	TRUE POS	7.31066e-06	TRUE NEG (edge artifact)
HY	SBPV	L	0	TRUE NEG	4.07412e-06	TRUE NEG	0	TRUE NEG	0	TRUE NEG	0	TRUE NEG (link broken)	7.95038e-06	TRUE NEG (no pixels)	0.000752646	TRUE POS	8.8731e-07	TRUE NEG	0	TRUE NEG	1.52557e-06	TRUE NEG	0.000646659	TRUE POS	2.27623e-06	TRUE NEG	0.00039355	TRUE POS	6.52243e-05	TRUE POS	7.39774e-06	TRUE NEG (no pixels)	4.66457e-05	TRUE POS	0.00311183	TRUE POS	0.00214296	TRUE POS	0.000164312	TRUE POS	2.38733e-08	TRUE NEG (no pixels)
HY	SBPV	R	0	TRUE NEG	1.1353e-07	TRUE NEG	0	TRUE NEG	0	TRUE NEG	0	TRUE NEG (link broken)	1.47824e-05	TRUE POS	0.00168575	TRUE POS	0.000131283	TRUE POS	0	TRUE NEG	2.43763e-05	TRUE NEG	0.0129479	TRUE POS	9.14472e-08	TRUE NEG	0.00353702	TRUE POS	0.00100847	TRUE POS	2.10472e-07	TRUE NEG (no pixels)	2.12089e-05	TRUE POS	0.013698	TRUE POS	0.00655433	TRUE POS	0.000773481	TRUE POS	1.64146e-06	TRUE NEG (no pixels)
HY	SCH	L	0.000342872	TRUE NEG	9.80254e-05	TRUE NEG	6.05077e-09	TRUE NEG	8.42173e-06	TRUE NEG	2.71931e-06	TRUE NEG (edge artifact)	7.26627e-07	TRUE NEG (no pixels)	0.000778472	TRUE POS	4.44999e-05	TRUE NEG	0	TRUE NEG	1.17008e-05	TRUE NEG	0.000339899	TRUE POS	4.95432e-06	TRUE NEG	0.000217645	TRUE POS	0.0004706	TRUE POS	5.57351e-05	TRUE NEG (no pixels)	3.17887e-05	TRUE POS	0.00127693	TRUE POS	0.000623609	TRUE POS	0.000305737	TRUE POS	1.38743e-06	TRUE NEG (no pixels)
HY	SCH	R	0.000796317	TRUE NEG	8.18391e-06	TRUE NEG	0	TRUE NEG	9.48997e-06	TRUE NEG	1.57563e-06	TRUE NEG (edge artifact)	5.63335e-06	TRUE NEG (no pixels)	0.000819901	TRUE POS	8.8156e-05	TRUE POS	0	TRUE NEG	1.91774e-05	TRUE NEG	0.00303201	TRUE POS	2.88648e-06	TRUE NEG	0.00159767	TRUE POS	0.000621126	TRUE POS	7.18037e-05	TRUE NEG (no pixels)	4.02262e-05	TRUE POS	0.00493944	TRUE POS	0.0010108	TRUE POS	0.000297698	TRUE POS	3.44762e-06	TRUE NEG (edge artifact)
HY	SFO	L	2.67872e-05	TRUE NEG	2.86279e-06	TRUE NEG	1.72666e-07	TRUE NEG	1.87312e-07	TRUE NEG	2.78747e-08	TRUE NEG (edge artifact)	0	TRUE NEG (broken link)	0	TRUE NEG	2.4495e-05	TRUE NEG	0	TRUE NEG	2.20512e-07	TRUE NEG	1.49239e-06	TRUE POS	8.14305e-06	TRUE NEG	0	TRUE NEG	6.72314e-08	TRUE NEG (no pixels)	2.97323e-06	TRUE NEG (few segmented artifacts)	0	TRUE NEG	6.11057e-06	TRUE NEG	0	TRUE NEG (broken link)	5.0912e-09	TRUE NEG (edge artifact)	2.20229e-05	TRUE POS
HY	SFO	R	7.48814e-06	TRUE NEG	4.30874e-05	TRUE NEG	9.31483e-07	TRUE NEG	8.44242e-06	TRUE NEG	1.31157e-08	TRUE NEG (edge artifact)	0	TRUE NEG (broken link)	0	TRUE NEG	9.52914e-05	TRUE POS	4.49311e-07	TRUE NEG (no pixels)	1.46545e-06	TRUE NEG	1.60405e-06	TRUE POS	8.13141e-06	TRUE NEG	0	TRUE NEG	1.03664e-06	TRUE NEG (edge artifact)	7.86075e-06	TRUE NEG (few segmented artifacts)	0	TRUE NEG	3.20549e-06	TRUE NEG	0	TRUE NEG (broken link)	5.32086e-08	TRUE NEG (edge artifact)	4.54396e-05	TRUE POS
HY	SO	L	0.000830779	TRUE NEG	0.000503295	TRUE NEG	4.23835e-05	TRUE NEG	0.000140802	TRUE NEG	5.0955e-06	TRUE NEG (edge artifact)	2.3615e-05	TRUE NEG (edge artifact)	6.87568e-05	TRUE POS	7.36879e-05	TRUE NEG	1.42913e-06	TRUE NEG (no pixels)	5.30015e-05	TRUE NEG	3.27255e-05	TRUE POS	3.31421e-06	TRUE NEG	8.49151e-05	TRUE NEG	2.9606e-05	TRUE POS	6.7178e-05	TRUE POS	0.000125616	TRUE NEG	0.000291847	TRUE POS	7.94507e-05	TRUE POS	1.72828e-05	TRUE POS	3.62508e-05	TRUE NEG (edge artifact)
HY	SO	R	0.00164137	TRUE NEG	3.1655e-05	TRUE NEG	7.53974e-05	TRUE NEG	4.34113e-05	TRUE NEG	0.000408265	TRUE POS	4.86558e-05	TRUE NEG (edge artifact)	0.000777495	TRUE POS	9.35871e-05	TRUE POS	1.51003e-07	TRUE NEG (edge artifact)	0.000106033	TRUE POS	0.000929446	TRUE POS	1.54064e-05	TRUE NEG	0.00917389	TRUE POS	0.000179984	TRUE POS	2.92314e-05	TRUE NEG (few segmented artifacts)	0.000125328	TRUE NEG	0.00199306	TRUE POS	0.000444533	TRUE POS	9.35408e-05	TRUE POS	0.000129947	TRUE POS
HY	STN	L	0	TRUE NEG	2.79173e-06	TRUE NEG	0	TRUE NEG	5.64462e-06	TRUE POS	0	TRUE NEG (link broken)	0.000102177	TRUE POS	1.54601e-05	TRUE POS	7.38211e-06	TRUE POS	0.00195036	TRUE POS	4.79976e-08	TRUE NEG	5.31409e-05	TRUE POS	0	TRUE NEG	4.89408e-06	TRUE NEG	0.00163423	TRUE POS	0.000191328	TRUE POS	2.56889e-07	TRUE NEG	0.00030234	TRUE POS	0.00061569	TRUE POS	0.000896028	TRUE POS	3.3433e-05	TRUE POS
HY	STN	R	0	TRUE NEG	0	TRUE NEG	4.05674e-05	TRUE NEG	0.00344918	TRUE POS	0.0645765	TRUE POS	0.000570938	TRUE POS	0.000186239	TRUE POS	0.00187435	TRUE POS	1.48233e-05	TRUE POS	2.90588e-07	TRUE NEG	0.00244846	TRUE POS	0	TRUE NEG	0.00125556	TRUE POS	0.0133622	TRUE POS	0.000137379	TRUE POS	0.000343187	TRUE POS	0.00349596	TRUE POS	0.00474089	TRUE POS	0.00557147	TRUE POS	0.000448033	TRUE POS
HY	SUM	L	9.44811e-05	TRUE NEG	0.000146194	TRUE NEG	3.77837e-07	TRUE NEG	1.45537e-05	TRUE NEG	8.56766e-07	TRUE NEG (possibly due to edge artifact in ajacent tissue)	0.000381252	TRUE POS	0.00102445	TRUE POS	0.000371378	TRUE POS	1.12434e-07	TRUE NEG (no pixels)	0.000104836	TRUE POS	0.00260708	TRUE POS	1.1274e-06	TRUE NEG	0.000135995	TRUE POS	0.000755889	TRUE POS	6.8395e-05	TRUE POS	3.27686e-05	TRUE NEG	0.00824198	TRUE POS	0.00712805	TRUE POS	0.000500045	TRUE POS	0.00065152	TRUE POS
HY	SUM	R	0.000730901	TRUE NEG	0.000141584	TRUE NEG	1.6391e-06	TRUE NEG	4.64217e-05	TRUE NEG	0.000131264	TRUE POS	0.00133611	TRUE POS	0.0021514	TRUE POS	0.00113574	TRUE POS	0	TRUE NEG	0.000586266	TRUE POS	0.0191599	TRUE POS	6.47016e-06	TRUE NEG	0.00455951	TRUE POS	0.00232873	TRUE POS	0.000125934	TRUE POS	2.17933e-08	TRUE NEG	0.0298247	TRUE POS	0.00489083	TRUE POS	0.00149612	TRUE POS	0.0017846	TRUE POS
HY	TMd	L	0	TRUE NEG	3.94907e-08	TRUE NEG	0	TRUE NEG	0	TRUE NEG	0	TRUE NEG (link broken)	1.97632e-06	TRUE POS	0.000110432	TRUE POS	0	TRUE NEG	0	TRUE NEG	1.19086e-09	TRUE NEG	0.000259337	TRUE POS	0	TRUE NEG	5.12855e-06	TRUE POS	1.83115e-06	TRUE NEG (no pixels)	1.78713e-06	TRUE NEG (no pixels)	0	TRUE NEG	0.000707524	TRUE POS	0.000409972	TRUE POS	3.1604e-06	TRUE POS	1.18658e-06	TRUE NEG (no pixels)
HY	TMd	R	0	TRUE NEG	6.771e-10	TRUE NEG	0	TRUE NEG	1.28072e-06	TRUE NEG	0	TRUE NEG (link broken)	1.13846e-06	TRUE POS	0.000267022	TRUE POS	4.96529e-06	TRUE POS	0	TRUE NEG	2.64629e-08	TRUE NEG	0.00130602	TRUE POS	0	TRUE NEG	0.000195155	TRUE POS	3.083e-05	TRUE POS	2.19424e-06	TRUE NEG (few segmented artifacts)	0	TRUE NEG	0.00103617	TRUE POS	0.000631787	TRUE POS	9.56134e-06	TRUE POS	8.45044e-08	TRUE NEG (no pixels)
HY	TMv	L	0.000103627	TRUE NEG	0.000707169	TRUE NEG	1.13489e-05	TRUE NEG	7.7682e-05	TRUE NEG	3.81775e-06	TRUE NEG (edge artifact)	4.54148e-05	TRUE POS	0.000304818	TRUE POS	1.20844e-06	TRUE NEG	0	TRUE NEG	1.44373e-05	TRUE NEG	2.05945e-05	TRUE POS	1.2967e-05	TRUE NEG	2.82907e-05	TRUE POS	1.54466e-05	TRUE NEG (edge artifact)	2.53277e-05	TRUE NEG (edge artifact)	1.729e-07	TRUE NEG	0.000396116	TRUE POS	0.000500776	TRUE POS	3.28071e-05	TRUE POS	8.66771e-06	TRUE NEG (edge artifact)
HY	TMv	R	0.000217848	TRUE NEG	0.000229824	TRUE NEG	8.4342e-06	TRUE NEG	7.38375e-05	TRUE NEG	6.3363e-05	TRUE NEG (edge artifact)	1.44738e-05	TRUE NEG (edge artifact)	0.00108379	TRUE POS	2.97343e-05	TRUE NEG	0	TRUE NEG	1.69544e-05	TRUE POS	0.00449129	TRUE POS	5.69314e-06	TRUE NEG	0.00176022	TRUE POS	4.83558e-05	TRUE POS	4.22194e-05	TRUE NEG (edge artifact)	8.61651e-07	TRUE NEG	0.00384849	TRUE POS	0.000637587	TRUE POS	0.000146335	TRUE POS	2.08667e-05	TRUE POS
HY	TU	L	0.0038896	TRUE NEG	0.0188827	TRUE NEG	0.00016781	TRUE NEG	0.00286165	TRUE NEG	0.000377097	TRUE NEG (edge artifact)	0.000995418	TRUE POS (also edge artifact)	0.00296679	TRUE POS	0.000532956	TRUE NEG	9.57004e-05	TRUE NEG (edge artifact)	0.00127101	TRUE NEG	0.00197515	TRUE POS	8.47976e-05	TRUE NEG	0.00146361	TRUE POS	0.00141796	TRUE POS	0.0015559	TRUE NEG (edge artifact)	0.000549366	TRUE NEG	0.0132507	TRUE POS	0.00848315	TRUE POS	0.00207062	TRUE POS	0.000171064	TRUE NEG (edge artifact)
HY	TU	R	0.0152656	TRUE NEG	0.00810503	TRUE NEG	0.000124653	TRUE NEG	0.00066938	TRUE NEG	0.0042016	TRUE POS (also edge artifact)	0.00127874	TRUE POS	0.0125146	TRUE POS	0.00151343	TRUE NEG	0.000312293	TRUE NEG (edge artifact)	0.000341601	TRUE NEG	0.0852291	TRUE POS	0.00202198	TRUE NEG	0.0238557	TRUE POS	0.00409563	TRUE POS	0.000961341	TRUE NEG (edge artifact)	0.000555164	TRUE NEG	0.0870403	TRUE POS	0.0293046	TRUE POS	0.00346975	TRUE POS	0.000182756	TRUE NEG (edge artifact)
HY	VLPO	L	0.00236394	TRUE NEG	0.00565079	TRUE NEG	0.000139349	TRUE NEG	0.000523646	TRUE NEG	0.000115564	TRUE NEG (edge artifact)	0.000510898	TRUE NEG (edge artifact)	0.000285648	TRUE POS	0.000184475	TRUE NEG	1.31613e-05	TRUE NEG (edge artifact)	0.000131806	TRUE POS	0.000107246	TRUE POS	0.000146778	TRUE POS	0.000458525	TRUE POS	0.000193364	TRUE POS	0.000239334	TRUE NEG (edge artifact)	0.000264596	TRUE NEG	0.000910972	TRUE POS	0.000189712	TRUE POS	2.12992e-05	TRUE POS (also edge artifact)	0.00031734	TRUE NEG (edge artifact)
HY	VLPO	R	0.00336623	TRUE NEG	0.000921011	TRUE NEG	0.000154484	TRUE NEG	0.000398714	TRUE NEG	0.00087986	TRUE NEG (edge artifact)	7.65568e-05	TRUE NEG (edge artifact)	0.00172765	TRUE POS	0.000273606	TRUE POS	1.42496e-06	TRUE NEG (edge artifact)	0.000632917	TRUE POS	0.00282591	TRUE POS	0.000355666	TRUE NEG (artifacts)	0.00220874	TRUE POS	0.000133745	TRUE POS	0.000254084	TRUE NEG (edge artifact)	0.00017353	TRUE NEG	0.00448079	TRUE POS	0.000643459	TRUE POS	4.4401e-05	TRUE POS	0.000354341	TRUE POS
HY	VMH	L	6.69887e-05	TRUE NEG	4.85454e-06	TRUE NEG	4.52849e-06	TRUE NEG	0.000147	TRUE NEG	1.56555e-05	TRUE NEG (edge artifact)	0.000112414	TRUE POS	0.000687496	TRUE POS	7.52701e-06	TRUE NEG	3.53648e-06	TRUE NEG (few segmented artifacts)	5.70871e-06	TRUE NEG	0.000616581	TRUE POS in 70um scale	3.59509e-06	TRUE NEG	0.000825666	TRUE POS	0.00036729	TRUE POS	3.84996e-05	TRUE NEG (edge artifact)	1.73956e-05	TRUE POS	0.00378407	TRUE POS	0.00293996	TRUE POS	0.00028068	TRUE POS	3.35806e-05	TRUE NEG (edge artifact)
HY	VMH	R	0.000329143	TRUE NEG	0.00146444	TRUE NEG	2.38056e-07	TRUE NEG	9.65222e-06	TRUE NEG	3.96767e-05	TRUE NEG (edge artifact)	0.000166943	TRUE POS	0.00209687	TRUE POS	0.000186581	TRUE POS	7.43797e-07	TRUE NEG (few segmented artifacts)	4.47475e-05	TRUE POS	0.0513637	TRUE POS	2.8587e-05	TRUE NEG	0.023101	TRUE POS	0.001029	TRUE POS	5.09938e-05	TRUE NEG (edge artifact)	7.88834e-05	TRUE POS	0.0533375	TRUE POS	0.0137707	TRUE POS	0.00117575	TRUE POS	6.47178e-06	TRUE NEG (edge artifact)
HY	ZI	L	1.37086e-05	TRUE NEG	0.000256489	TRUE NEG	3.43463e-07	TRUE NEG	0.000656613	TRUE POS	1.96553e-05	TRUE POS	0.00464485	TRUE POS	0.00181287	TRUE POS	0.0014314	TRUE POS	0.0573475	TRUE POS	1.07024e-05	TRUE NEG	0.00305816	TRUE POS	2.05382e-05	TRUE NEG	0.000127998	TRUE POS	0.0202783	TRUE POS	0.00975153	TRUE POS	5.78392e-05	TRUE NEG	0.0183362	TRUE POS	0.0359873	TRUE POS	0.0158178	TRUE POS	0.00868984	TRUE POS
HY	ZI	R	2.00981e-05	TRUE NEG	9.75725e-05	TRUE NEG	0.018667	TRUE NEG	0.290403	TRUE POS	0.0841467	TRUE POS	0.0195059	TRUE POS	0.00504233	TRUE POS	0.210697	TRUE POS	0.00053719	TRUE POS	2.85483e-05	TRUE NEG	0.0559645	TRUE POS	1.06747e-05	TRUE NEG	0.0264743	TRUE POS	0.251751	TRUE POS	0.0090869	TRUE POS	0.01522	TRUE POS	0.101015	TRUE POS	0.124047	TRUE POS	0.0989889	TRUE POS	0.0528878	TRUE POS
ISOCORTEX	ACAd	L	0.00230951	TRUE NEG	0.00102262	TRUE NEG	0.00151938	TRUE NEG	0.00908432	TRUE POS	0.000206423	TRUE NEG (edge artifact)	0.00114142	TRUE POS	0.000736232	TRUE POS	0.00522029	TRUE NEG	8.15453e-06	TRUE NEG (edge artifact)	4.15627e-05	TRUE POS	7.05563e-06	TRUE NEG	0.000173798	TRUE NEG	1.5221e-05	TRUE NEG	2.92385e-05	TRUE NEG (edge artifact)	8.85626e-05	TRUE NEG (edge artifact)	0.00713378	TRUE POS	0.000403808	TRUE NEG	0.00034261	TRUE POS	3.0658e-05	TRUE POS	0.0118385	TRUE POS (in voxel but on R side)
ISOCORTEX	ACAd	R	0.000480619	TRUE NEG	0.000629882	TRUE NEG	0.029442	TRUE POS	0.106866	TRUE POS	0.00158764	TRUE POS (also edge artifact)	0.000648762	TRUE POS	0.00696873	TRUE POS	0.144466	TRUE POS	5.54469e-05	TRUE POS	0.00285341	TRUE POS	5.70085e-06	TRUE NEG	0.000433037	TRUE NEG	0.000744239	TRUE POS	6.21203e-05	TRUE NEG (no pixels)	0.000473583	TRUE NEG (edge artifact)	0.0743917	TRUE POS	0.0296089	TRUE POS (secondary inj.)	0.00497496	TRUE POS	0.00232834	TRUE POS	0.601779	TRUE POS
ISOCORTEX	ACAv	L	0.0167684	TRUE NEG	0.0171511	TRUE NEG	0.00217875	TRUE NEG	0.0116651	TRUE NEG	0.00084604	TRUE NEG (edge artifact)	0.000448343	TRUE NEG (edge artifact)	0.00142444	TRUE POS	0.00530516	TRUE NEG	8.40137e-06	TRUE NEG (edge artifact)	0.000268176	TRUE POS	8.70469e-06	TRUE NEG	0.00254339	TRUE NEG	0.000779467	TRUE POS	0.000132414	TRUE NEG (edge artifact)	0.00140866	TRUE NEG (edge artifact)	0.00647301	TRUE POS	0.00210079	TRUE POS	0.000509609	TRUE POS	0.000117128	TRUE POS	0.014887	TRUE POS (in voxel but on R side)
ISOCORTEX	ACAv	R	0.00693137	TRUE NEG	0.00609208	TRUE NEG	0.02151	TRUE POS	0.0245867	TRUE NEG	0.00211939	TRUE POS (also edge artifact)	0.000627558	TRUE NEG (edge artifact)	0.00860866	TRUE POS	0.0264347	TRUE POS	3.03709e-05	TRUE NEG (edge artifact)	0.0143948	TRUE POS	4.90874e-05	TRUE NEG	0.00175071	TRUE NEG	0.00150376	TRUE POS	9.78686e-05	TRUE NEG (edge artifact)	0.00140477	TRUE NEG (edge artifact)	0.0540363	TRUE POS	0.0395852	TRUE POS	0.0137424	TRUE POS	0.00207455	TRUE POS	0.528271	TRUE POS
ISOCORTEX	AId	L	0.00162395	TRUE NEG	0.00409054	TRUE NEG	3.35424e-05	TRUE NEG	0.007468	TRUE POS	0.00664383	TRUE POS (also edge artifact)	0.000157157	TRUE NEG (edge artifact)	0.000222023	TRUE POS	0.000276061	TRUE NEG	7.27434e-05	TRUE NEG (edge artifact)	0.000109579	TRUE NEG	1.50703e-06	TRUE NEG	0.0003893	TRUE NEG	4.85364e-05	TRUE NEG	5.20385e-05	TRUE NEG (no pixels)	0.000364398	TRUE NEG (few segmented artifacts)	3.91807e-05	TRUE NEG	5.32514e-05	TRUE NEG	0.000141621	TRUE NEG (edge artifact)	3.12019e-05	TRUE NEG (edge artifact)	7.09243e-05	TRUE NEG (edge artifact)
ISOCORTEX	AId	R	0.00419025	TRUE NEG	0.0111283	TRUE NEG	2.96838e-05	TRUE NEG	0.0211352	TRUE POS	0.037242	TRUE POS	0.000396648	TRUE NEG (edge artifact)	0.0088086	TRUE POS	0.00287279	TRUE POS	1.56378e-05	TRUE POS	0.00026024	TRUE NEG	9.72456e-06	TRUE POS	0.000156792	TRUE NEG	0.178734	TRUE POS	0.000289181	TRUE NEG (edge artifact)	0.000945683	TRUE NEG (few segmented artifacts)	0.000963184	TRUE POS	0.00185239	TRUE POS	0.00160969	TRUE NEG (edge artifact)	3.10113e-05	TRUE POS	0.00319467	TRUE POS
ISOCORTEX	AIp	L	0.000424905	TRUE NEG	0.00361799	TRUE NEG	6.8368e-05	TRUE POS	0.0238742	TRUE POS	0.00588705	TRUE POS	2.20288e-05	TRUE NEG (edge artifact)	0.000625632	TRUE POS	3.40555e-05	TRUE NEG	0.000130349	TRUE NEG (edge artifact)	1.44111e-05	TRUE NEG	1.41474e-06	TRUE NEG	4.05298e-05	TRUE NEG	0.000327047	TRUE NEG	9.35799e-10	TRUE NEG (no pixels)	7.04407e-05	TRUE NEG (edge artifact)	0.000332778	TRUE POS (retrograde)	0.000144638	TRUE NEG	0.000283498	TRUE POS	2.06282e-06	TRUE NEG (edge artifact)	0.000117213	TRUE POS
ISOCORTEX	AIp	R	0.00128925	TRUE NEG	0.00222349	TRUE NEG	9.45412e-05	TRUE NEG	0.0161762	TRUE POS	0.0379728	TRUE POS	0.000360186	TRUE NEG (edge artifact)	0.0144151	TRUE POS	0.0044798	TRUE POS	8.65322e-05	TRUE POS	2.99705e-05	TRUE NEG	1.02251e-05	TRUE NEG	2.81321e-05	TRUE NEG	0.23093	TRUE POS	6.93524e-05	TRUE POS	0.000151163	TRUE NEG (edge artifact)	0.00611892	TRUE POS	0.00122548	TRUE POS	0.00131337	TRUE POS	7.39127e-05	TRUE POS	0.0021833	TRUE POS
ISOCORTEX	AIv	L	6.08532e-05	TRUE NEG	0.00102785	TRUE NEG	1.31113e-05	TRUE NEG	0.00766644	TRUE POS	0.000801444	TRUE NEG (edge artifact)	0.000228297	TRUE NEG (edge artifact)	0.00376124	TRUE POS	0.000245946	TRUE NEG	6.46609e-05	TRUE NEG (edge artifact)	4.78591e-05	TRUE NEG	2.15396e-06	TRUE NEG	0.000108641	TRUE NEG	6.42689e-05	TRUE NEG	7.56544e-05	TRUE NEG (edge artifact)	9.91674e-05	TRUE NEG (edge artifact)	7.9243e-05	TRUE POS	1.27071e-05	TRUE NEG	0.000163882	TRUE POS	3.16659e-06	TRUE NEG (edge artifact)	0.000198157	TRUE NEG (edge artifact)
ISOCORTEX	AIv	R	0.00321873	TRUE NEG	0.0101879	TRUE NEG	1.00919e-05	TRUE NEG	0.0266109	TRUE POS	0.0166232	TRUE POS	0.000404343	TRUE NEG (edge artifact)	0.0198919	TRUE POS	0.00179893	TRUE POS	1.62388e-05	TRUE NEG (edge artifact)	0.000185572	TRUE NEG	6.18406e-06	TRUE NEG	0.000295177	TRUE NEG	0.262325	TRUE POS	0.000307842	TRUE NEG (edge artifact)	0.000334786	TRUE NEG (edge artifact)	0.00444724	TRUE POS	0.00108241	TRUE POS	0.00219481	TRUE POS	2.30023e-05	TRUE POS	0.00917401	TRUE POS
ISOCORTEX	AUDd	L	0.000638552	TRUE NEG	0.00379752	TRUE NEG	0.000556538	TRUE POS	0.229307	TRUE POS	6.16971e-05	TRUE NEG (edge artifact)	0.000118947	TRUE NEG (edge artifact)	5.33849e-07	TRUE NEG	0.000228339	TRUE POS	0	TRUE NEG	1.28468e-05	TRUE NEG	0	TRUE NEG	0.000206205	TRUE NEG	6.07786e-06	TRUE NEG	2.85248e-05	TRUE NEG (edge artifact)	7.44511e-05	TRUE NEG (few segmented artifacts)	0.0303015	TRUE POS	3.59175e-05	TRUE NEG	5.68776e-05	TRUE POS	1.55389e-05	TRUE POS	0.000443588	TRUE NEG (edge artifact)
ISOCORTEX	AUDd	R	0.00311744	TRUE NEG	0.00187129	TRUE POS	0.0538443	TRUE NEG	0.73699	TRUE POS	0.000139377	TRUE POS	3.20138e-05	TRUE NEG (edge artifact)	1.77601e-05	TRUE NEG	0.61359	TRUE POS	1.60572e-07	TRUE NEG (no pixels)	0.000606908	TRUE POS	1.43596e-05	TRUE NEG	0.000127663	TRUE NEG	0.00202125	TRUE POS	0.00227126	TRUE POS	0.00018382	TRUE NEG (few segmented artifacts)	0.288831	TRUE POS	0.00142393	TRUE POS	0.00051689	TRUE POS	0.00373362	TRUE POS	0.000530325	TRUE POS
ISOCORTEX	AUDp	L	0.000247145	TRUE NEG	0.00143164	TRUE NEG	7.41002e-05	TRUE NEG	0.0719169	TRUE POS	4.60639e-05	TRUE NEG (edge artifact)	0.000125885	TRUE NEG (edge artifact)	2.28628e-06	TRUE NEG	4.6772e-06	TRUE NEG	1.39435e-05	TRUE NEG (edge artifact)	0.000331046	TRUE POS	0	TRUE NEG	0.000349815	TRUE NEG	1.98454e-05	TRUE NEG	6.58688e-06	TRUE NEG (edge artifact)	4.47263e-05	TRUE NEG (few segmented artifacts)	0.0116212	TRUE POS	6.22476e-05	TRUE NEG	6.37161e-05	TRUE POS	8.60235e-06	TRUE NEG (edge artifact)	0.000211028	TRUE NEG (edge artifact)
ISOCORTEX	AUDp	R	0.00221379	TRUE NEG	0.000890661	TRUE POS	0.0088824	TRUE NEG	0.269121	TRUE POS	0.000122544	TRUE NEG (edge artifact)	7.75598e-05	TRUE NEG (edge artifact)	7.70834e-05	TRUE POS	0.262201	TRUE POS	4.82972e-07	TRUE NEG (edge artifact)	0.000502199	TRUE POS	3.67839e-06	TRUE NEG	0.000153241	TRUE NEG	0.00499481	TRUE POS	0.00103271	TRUE POS	0.0001678	TRUE NEG (few segmented artifacts)	0.181542	TRUE POS	0.000906572	TRUE POS	0.000387373	TRUE POS	0.00122591	TRUE POS	0.000559509	TRUE POS
ISOCORTEX	AUDpo	L	0	TRUE NEG	0.000211602	TRUE NEG	3.69928e-05	TRUE NEG	0.000336275	TRUE POS	1.36604e-05	TRUE NEG (edge artifact)	0	TRUE NEG (broken link)	9.70502e-07	TRUE NEG	0	TRUE NEG	0	TRUE NEG	3.00423e-06	TRUE NEG	0	TRUE NEG	0	TRUE NEG	7.40086e-06	TRUE NEG	0	TRUE NEG	1.81697e-06	TRUE NEG (few segmented artifacts)	0.00760832	TRUE POS	1.59722e-06	TRUE NEG	3.32297e-06	TRUE POS	7.26269e-06	TRUE POS	5.3347e-05	TRUE POS
ISOCORTEX	AUDpo	R	1.15215e-05	TRUE NEG	1.21646e-08	TRUE NEG	0.00400171	TRUE POS	0.00142642	TRUE POS	5.32938e-05	TRUE POS	2.48228e-07	TRUE NEG (very few segmented artifacts)	5.07611e-08	TRUE NEG	0.0225698	TRUE POS	0	TRUE NEG	2.83748e-05	TRUE POS	1.51303e-07	TRUE NEG	2.80662e-07	TRUE NEG	0.00137659	TRUE POS	2.82044e-06	TRUE POS	4.33817e-08	TRUE NEG (few segmented artifacts)	0.0471051	TRUE POS	6.50878e-05	TRUE POS	5.23057e-05	TRUE POS	0.000922483	TRUE POS	1.52135e-05	TRUE POS
ISOCORTEX	AUDv	L	0.000865781	TRUE NEG	0.00269084	TRUE NEG	3.46602e-05	TRUE NEG	0.101602	TRUE POS	0.000373956	TRUE POS	0.000295765	TRUE POS	6.27733e-06	TRUE NEG	1.09776e-05	TRUE NEG	1.95161e-06	TRUE NEG (no pixels)	0.000556554	TRUE POS	0	TRUE NEG	0.000190052	TRUE NEG	7.01929e-05	TRUE NEG	5.88712e-06	TRUE NEG (few segmented artifacts)	0.000188134	TRUE NEG (few segmented artifacts)	0.00478501	TRUE POS	3.85158e-05	TRUE NEG	9.40102e-05	TRUE POS	3.48081e-05	TRUE NEG (edge artifact)	3.16632e-05	TRUE NEG (edge artifact)
ISOCORTEX	AUDv	R	0.00300204	TRUE NEG	0.0650445	TRUE POS	0.000328738	TRUE POS	0.382456	TRUE POS	0.000989466	TRUE POS	0.000107722	TRUE NEG (edge artifact)	0.000113966	TRUE POS	0.366261	TRUE POS	0	TRUE NEG	0.00178896	TRUE POS	3.1959e-06	TRUE NEG	9.44574e-05	TRUE NEG	0.00752107	TRUE POS	0.00162272	TRUE POS	0.000154515	TRUE NEG (few segmented artifacts)	0.0944534	TRUE POS	0.000583719	TRUE POS	0.000232862	TRUE POS	0.000472922	TRUE POS	0.000299504	TRUE POS
ISOCORTEX	ECT	L	0.00853608	TRUE NEG	0.00788819	TRUE NEG	0.000702238	TRUE POS	0.152658	TRUE POS	0.00450804	TRUE POS	0.000109641	TRUE POS	0.000462679	TRUE POS	0.000153875	TRUE NEG	1.54373e-09	TRUE NEG (no pixels)	0.00120388	TRUE POS	8.07278e-05	TRUE NEG	0.000159779	TRUE NEG	0.000660405	TRUE NEG	7.36063e-05	TRUE NEG (no pixels)	0.000317487	TRUE NEG (edge artifact)	0.0839616	TRUE POS	8.90115e-05	TRUE NEG	0.000667214	TRUE POS	0.000227244	TRUE POS	0.000252296	TRUE NEG (no pixels)
ISOCORTEX	ECT	R	0.0173582	TRUE NEG	0.00812106	TRUE NEG	0.044165	TRUE POS	0.209833	TRUE POS	0.0137809	TRUE POS	0.000152622	TRUE NEG (edge artifact)	0.00493041	TRUE POS	0.275035	TRUE POS	0	TRUE NEG	0.00689382	TRUE POS	1.39508e-05	TRUE NEG	0.00177948	TRUE NEG	0.145341	TRUE POS	0.00130686	TRUE POS	0.000445718	TRUE NEG (edge artifact)	0.606124	TRUE POS	0.00245874	TRUE POS	0.00323438	TRUE POS	0.00342992	TRUE POS	0.0206783	TRUE POS
ISOCORTEX	FRP	L	1.73937e-05	TRUE NEG	0.00286637	TRUE NEG	3.14557e-06	TRUE NEG	0.00317277	TRUE POS	6.58856e-06	TRUE NEG (no pixels)	5.62094e-06	TRUE NEG (edge artifact)	0.0002446	TRUE POS	2.65392e-07	TRUE NEG	4.81597e-06	TRUE POS	4.12037e-07	TRUE NEG	6.15687e-07	TRUE NEG	2.01301e-06	TRUE NEG	3.32098e-10	TRUE NEG	3.52836e-06	TRUE NEG (few segmented artifacts)	2.10295e-05	TRUE NEG (no pixels)	9.56076e-06	TRUE NEG	1.56338e-06	TRUE NEG	4.15061e-06	TRUE POS	4.16622e-07	TRUE NEG (edge artifact)	7.67856e-05	TRUE POS
ISOCORTEX	FRP	R	6.63912e-06	TRUE NEG	4.69012e-05	TRUE NEG	3.4439e-08	TRUE NEG	0.0195607	TRUE POS	0.000533015	TRUE NEG (no pixels)	1.74356e-05	TRUE POS	0.0104757	TRUE POS	0.00163503	TRUE POS	0	TRUE NEG	1.24693e-06	TRUE NEG	1.12242e-06	TRUE NEG	2.60757e-06	TRUE NEG	0.000725173	TRUE POS	5.98509e-07	TRUE NEG (few segmented artifacts)	4.9331e-06	TRUE NEG (few segmented artifacts)	0.000242703	TRUE POS	0.000208174	TRUE POS	0.00013857	TRUE POS	6.17022e-06	TRUE NEG (edge artifact)	0.0176429	TRUE POS
ISOCORTEX	GU	L	0.00134266	TRUE NEG	0.00660116	TRUE NEG	0.000203202	TRUE NEG	0.00247258	TRUE POS	0.00825337	TRUE POS	0.000330422	TRUE NEG (edge artifact)	0.000220185	TRUE NEG	0.000118654	TRUE NEG	0.000304759	TRUE NEG (edge artifact)	2.96199e-05	TRUE NEG	7.66627e-07	TRUE NEG	0.000260407	TRUE NEG	0.000147138	TRUE NEG	5.90095e-05	TRUE NEG (edge artifact)	9.24118e-05	TRUE NEG (few segmented artifacts)	1.64421e-05	TRUE NEG	0.000125994	TRUE NEG	0.000243167	TRUE NEG (edge artifact)	7.05171e-06	TRUE NEG (edge artifact)	8.26693e-05	TRUE NEG (edge artifact)
ISOCORTEX	GU	R	0.010412	TRUE NEG	0.0225295	TRUE NEG	0.000177548	TRUE NEG	0.0176861	TRUE POS	0.029108	TRUE POS	0.000524279	TRUE NEG (edge artifact)	0.000583735	TRUE POS	0.00389747	TRUE POS	0.000252659	TRUE POS	0.000134032	TRUE NEG	1.52786e-05	TRUE NEG	0.000550282	TRUE NEG	0.0294494	TRUE POS	0.000229851	TRUE NEG (edge artifact)	0.000333852	TRUE NEG (edge artifact)	0.000463133	TRUE NEG	0.00131603	TRUE POS	0.000859637	TRUE NEG (edge artifact)	1.06514e-05	TRUE NEG (edge artifact)	0.000709632	TRUE POS
ISOCORTEX	ILA	L	0.00306825	TRUE NEG	0.00207196	TRUE NEG	3.27409e-05	TRUE POS	0.00840405	TRUE POS	0.000252631	TRUE NEG (edge artifact)	0.00025908	TRUE POS	0.00945304	TRUE POS	0.000622113	TRUE NEG	7.33798e-06	TRUE NEG (edge artifact)	0.000843692	TRUE POS	9.56546e-06	TRUE NEG	0.0008878	TRUE NEG	0.00622705	TRUE POS	1.69223e-05	TRUE NEG (few segmented artifacts)	0.000118283	TRUE NEG (few segmented artifacts)	0.00553076	TRUE POS	0.000296187	TRUE POS	0.000591739	TRUE POS	5.19038e-05	TRUE POS	0.00144308	TRUE POS (in voxel but on R side)
ISOCORTEX	ILA	R	0.00147833	TRUE NEG	0.00278129	TRUE NEG	0.00344799	TRUE POS	0.0466121	TRUE POS	0.00488598	TRUE POS	0.00055509	TRUE NEG (edge artifact)	0.0862134	TRUE POS	0.00546418	TRUE POS	1.81648e-05	TRUE NEG (edge artifact)	0.0429275	TRUE POS	0.000329896	TRUE NEG (artifacts)	0.000239256	TRUE NEG	0.110404	TRUE POS	6.68009e-05	TRUE POS	0.00016816	TRUE NEG (few segmented artifacts)	0.0392545	TRUE POS	0.0267892	TRUE POS	0.013676	TRUE POS	0.00265064	TRUE POS	0.295874	TRUE POS
ISOCORTEX	MOp	L	0.00489846	TRUE NEG	0.00636066	TRUE NEG	0.000895104	TRUE NEG	0.114736	TRUE POS	0.0321385	TRUE POS	0.000834232	TRUE POS	0.000128543	TRUE NEG	0.00024094	TRUE NEG	0.00132985	TRUE POS	0.000130882	TRUE NEG	2.41082e-06	TRUE NEG	0.000626472	TRUE NEG	0.000273363	TRUE NEG	7.80188e-05	TRUE NEG (edge artifact)	0.00151332	TRUE POS	0.00331946	TRUE POS	0.000942965	TRUE POS	0.000543817	TRUE POS	4.84625e-05	TRUE NEG (edge artifact)	0.0154133	TRUE POS
ISOCORTEX	MOp	R	0.00572995	TRUE NEG	0.288032	TRUE POS	0.0258028	TRUE POS	1.12503	TRUE POS	0.0545494	TRUE POS	0.0111117	TRUE POS	0.000897592	TRUE POS	0.630705	TRUE POS	0.000121926	TRUE POS	0.000168779	TRUE NEG	5.6417e-06	TRUE NEG	0.00124447	TRUE NEG	0.00803345	TRUE POS	0.00167286	TRUE POS	0.00129954	TRUE NEG (edge artifact)	0.0628349	TRUE POS	0.0392444	TRUE POS	0.00491109	TRUE POS	0.00917141	TRUE POS	0.199891	TRUE POS
ISOCORTEX	MOs	L	0.00380104	TRUE NEG	0.0032437	TRUE NEG	0.000504174	TRUE NEG	0.136312	TRUE POS	0.00683583	TRUE POS	0.000287066	TRUE POS	0.000136877	TRUE POS	0.00149539	TRUE NEG	9.94182e-05	TRUE POS	5.49672e-05	TRUE NEG	3.09541e-06	TRUE NEG	0.000658365	TRUE NEG	8.95642e-05	TRUE NEG	0.000216993	TRUE NEG (edge artifact)	0.000206288	TRUE NEG (edge artifact)	0.00806498	TRUE POS	0.00212742	TRUE POS	0.000448375	TRUE POS	5.35929e-05	TRUE POS	0.0109372	TRUE POS
ISOCORTEX	MOs	R	0.00457665	TRUE NEG	0.013988	TRUE POS	0.0213996	TRUE POS	1.74146	TRUE POS	0.0178782	TRUE POS	0.00454606	TRUE POS	0.0081133	TRUE POS	0.643379	TRUE POS	0.000218039	TRUE POS	0.00075777	TRUE POS	2.76324e-05	TRUE NEG	0.000800351	TRUE NEG	0.000640134	TRUE POS	0.000711775	TRUE POS	0.000790421	TRUE NEG (edge artifact)	0.123161	TRUE POS	0.0797023	TRUE POS	0.00733339	TRUE POS	0.00409678	TRUE POS	0.576767	TRUE POS
ISOCORTEX	ORBl	L	8.32364e-07	TRUE NEG	0.00134219	TRUE NEG	3.60894e-06	TRUE NEG	0.049913	TRUE POS	0.000112535	TRUE POS	2.10522e-05	TRUE NEG (edge artifact)	0.0016407	TRUE POS	3.79468e-06	TRUE NEG	1.68554e-10	TRUE NEG (no pixels)	2.08642e-07	TRUE NEG	4.07569e-06	TRUE NEG	4.80959e-06	TRUE NEG	1.65718e-06	TRUE NEG	7.71986e-06	TRUE NEG (edge artifact)	1.08313e-05	TRUE NEG (few segmented artifacts)	0.000479407	TRUE POS	1.71287e-05	TRUE NEG	6.11095e-05	TRUE POS	2.02739e-05	TRUE POS	5.36766e-05	TRUE POS
ISOCORTEX	ORBl	R	0	TRUE NEG	0.00112708	TRUE NEG	8.1277e-05	TRUE NEG	0.163979	TRUE POS	0.00533036	TRUE POS	0.000154449	TRUE POS	0.0170746	TRUE POS	0.0040919	TRUE POS	0	TRUE NEG	0.000172835	TRUE POS	3.33878e-07	TRUE NEG	2.25338e-05	TRUE NEG	0.0325025	TRUE POS	0.000377209	TRUE NEG (few segmented artifacts)	4.2337e-06	TRUE NEG (no pixels)	0.00618128	TRUE POS	0.00151648	TRUE POS	0.00122314	TRUE POS	6.10459e-05	TRUE POS	0.0621836	TRUE POS
ISOCORTEX	ORBm	L	0.00011547	TRUE NEG	2.95657e-08	TRUE NEG	0.000450618	TRUE NEG	0.000749409	TRUE POS	3.85403e-05	TRUE NEG (edge artifact)	1.22353e-05	TRUE NEG (no pixels)	0.00189621	TRUE POS	3.11656e-05	TRUE POS	6.13278e-07	TRUE NEG (no pixels)	3.20801e-07	TRUE NEG	0	TRUE NEG	5.72748e-06	TRUE NEG	0.00159569	TRUE POS	2.49826e-07	TRUE NEG (few segmented artifacts)	5.40361e-06	TRUE NEG (few segmented artifacts)	0.00137627	TRUE POS	4.07101e-05	TRUE NEG	0.00010868	TRUE POS	4.99591e-05	TRUE POS (abberant cell body)	0.00111573	TRUE POS (in voxel but on R side)
ISOCORTEX	ORBm	R	6.10973e-05	TRUE NEG	1.42042e-06	TRUE NEG	0.00148178	TRUE NEG	0.0152811	TRUE POS	0.00160924	TRUE POS	5.44388e-05	TRUE POS	0.0204928	TRUE POS	0.00151844	TRUE POS	4.73756e-08	TRUE NEG (no pixels)	0.00146697	TRUE POS	4.06504e-05	TRUE NEG (artifacts)	2.6714e-05	TRUE NEG	0.0228784	TRUE POS	3.72856e-06	TRUE NEG (no pixels)	1.14794e-05	TRUE NEG (few segmented artifacts)	0.00779172	TRUE POS (retrograde)	0.00194223	TRUE POS	0.00213199	TRUE POS	0.00143735	TRUE POS	0.148284	TRUE POS
ISOCORTEX	ORBvl	L	2.44303e-05	TRUE NEG	0.00304974	TRUE NEG	0.000572573	TRUE NEG	0.0404908	TRUE POS	0.000130269	TRUE NEG (edge artifact)	0.000178179	TRUE NEG (edge artifact)	0.0307065	TRUE POS	2.70926e-05	TRUE POS	6.85535e-07	TRUE NEG (edge artifact)	1.65628e-05	TRUE POS	5.17076e-06	TRUE NEG	2.87096e-05	TRUE NEG	0.000406988	TRUE POS	4.56016e-05	TRUE NEG (edge artifact)	6.46147e-05	TRUE NEG (edge artifact)	0.0053784	TRUE POS	1.20282e-05	TRUE NEG	0.000175629	TRUE POS	4.31983e-05	TRUE POS	0.000388543	TRUE NEG (edge artifact)
ISOCORTEX	ORBvl	R	0	TRUE NEG	0.00139791	TRUE NEG	0.00743452	TRUE NEG	0.167939	TRUE POS	0.00765868	TRUE POS	0.000164232	TRUE NEG (edge artifact)	0.105228	TRUE POS	0.0140188	TRUE POS	1.28227e-08	TRUE NEG (no pixels)	0.00120174	TRUE POS	1.35611e-05	TRUE NEG	2.70718e-05	TRUE NEG	0.025939	TRUE POS	0.0024175	TRUE NEG (few segmented artifacts)	6.72499e-05	TRUE NEG (edge artifact)	0.0452163	TRUE POS	0.00318961	TRUE POS	0.00266796	TRUE POS	0.0036788	TRUE POS	0.1783	TRUE POS
ISOCORTEX	PERI	L	0.000694137	TRUE NEG	0.00392571	TRUE NEG	1.1898e-05	TRUE NEG	0.0872515	TRUE POS	0.00440491	TRUE POS	3.65379e-05	TRUE NEG (edge artifact)	0.000154857	TRUE POS	8.40416e-05	TRUE NEG	3.61004e-07	TRUE NEG (no pixels)	0.000469754	TRUE POS	1.76242e-05	TRUE NEG	5.66197e-05	TRUE NEG	0.000323673	TRUE NEG	4.33782e-06	TRUE POS	6.01959e-05	TRUE NEG (few segmented artifacts)	0.00793244	TRUE POS	8.79439e-05	TRUE NEG	9.80415e-05	TRUE POS	6.22202e-05	TRUE POS	0.000234068	TRUE NEG (edge artifact)
ISOCORTEX	PERI	R	0.000811885	TRUE NEG	0.00228256	TRUE POS	0.000231921	TRUE POS	0.0751762	TRUE POS	0.0197958	TRUE POS	0.000140764	TRUE NEG (edge artifact)	0.00536218	TRUE POS	0.0616002	TRUE POS	4.0687e-07	TRUE NEG (no pixels)	0.00391274	TRUE POS	2.38717e-06	TRUE NEG	7.07998e-05	TRUE NEG	0.207674	TRUE POS	0.00141819	TRUE POS	0.00033015	TRUE NEG (few segmented artifacts)	0.0695427	TRUE POS	0.000827166	TRUE POS	0.00101303	TRUE POS	0.000265264	TRUE POS	0.000179981	TRUE POS
ISOCORTEX	PL	L	0.00034744	TRUE NEG	0.000440597	TRUE NEG	6.2084e-05	TRUE NEG	0.00173972	TRUE POS	1.56612e-05	TRUE POS (but signal is actually in R side PL)	0.000528349	TRUE POS	0.00132471	TRUE POS	0.000512499	TRUE NEG	1.17421e-06	TRUE NEG (edge artifact)	6.46005e-05	TRUE POS	2.55483e-10	TRUE NEG	7.7687e-05	TRUE NEG	0.000168584	TRUE POS	1.10335e-06	TRUE NEG (no pixels)	2.99338e-05	TRUE NEG (few segmented artifacts)	0.00078191	TRUE POS (retrograde)	5.12087e-05	TRUE POS	0.000208229	TRUE POS	7.20485e-06	TRUE NEG (no pixels)	0.00276684	TRUE POS (in voxel but on R side)
ISOCORTEX	PL	R	0.000612183	TRUE NEG	0.000391211	TRUE NEG	0.00142185	TRUE POS	0.0342182	TRUE POS	0.00208547	TRUE POS	1.72721e-05	TRUE NEG (edge artifact)	0.0259042	TRUE POS	0.0454839	TRUE POS	5.33694e-07	TRUE POS	0.0114515	TRUE POS	2.34054e-05	TRUE POS	2.60412e-05	TRUE NEG	0.00658382	TRUE POS	2.04842e-05	TRUE POS	1.94904e-05	TRUE NEG (few segmented artifacts)	0.0127638	TRUE POS	0.0103494	TRUE POS	0.0040614	TRUE POS	0.000550089	TRUE POS	0.494932	TRUE POS
ISOCORTEX	PTLp	L	2.71489e-06	TRUE NEG	0.000963303	TRUE NEG	0.00806011	TRUE POS	0.0992209	TRUE POS	4.06235e-05	TRUE NEG (edge artifact)	1.33971e-05	TRUE NEG (edge artifact)	8.59892e-06	TRUE POS	3.47877e-05	TRUE NEG	6.24128e-08	TRUE NEG (no pixels)	2.71026e-06	TRUE NEG	0	TRUE NEG	1.03173e-05	TRUE NEG	5.01662e-06	TRUE NEG	8.6827e-06	TRUE NEG (no pixels)	0.000132682	TRUE NEG (edge artifact)	0.0984228	TRUE POS	0.000606133	TRUE POS	0.000741876	TRUE POS	0.00115265	TRUE POS	0.00256629	TRUE POS
ISOCORTEX	PTLp	R	0.000260258	TRUE NEG	0.00108352	TRUE NEG	0.279072	TRUE POS	0.248268	TRUE POS	9.87146e-05	TRUE NEG (edge artifact)	1.52452e-05	TRUE POS	0.000122411	TRUE POS	0.438856	TRUE POS	6.96507e-06	TRUE NEG (edge artifact)	9.17454e-05	TRUE POS	1.97319e-09	TRUE NEG	3.54902e-05	TRUE NEG	0.00126781	TRUE POS	0.000241622	TRUE POS	3.20993e-05	TRUE NEG (edge artifact)	0.756898	TRUE POS	0.011889	TRUE POS	0.00151271	TRUE POS	0.0555638	TRUE POS	0.0448641	TRUE POS
ISOCORTEX	RSPagl	L	0.00012879	TRUE NEG	0.000287012	TRUE NEG	0.00865321	TRUE POS	0.000544727	TRUE POS	3.3091e-05	TRUE NEG (edge artifact)	2.37897e-06	TRUE NEG (no pixels)	4.27318e-08	TRUE NEG	8.58581e-06	TRUE NEG	4.62968e-05	TRUE NEG (edge artifact)	8.79014e-06	TRUE NEG	6.87158e-08	TRUE NEG	0.00019744	TRUE NEG	2.29235e-05	TRUE NEG	2.64648e-06	TRUE NEG (edge artifact)	1.23336e-05	TRUE NEG (few segmented artifacts)	0.0252298	TRUE POS	0.000351293	TRUE POS	0.000185377	TRUE POS	0.00312409	TRUE POS	3.07135e-05	TRUE NEG (edge artifact)
ISOCORTEX	RSPagl	R	6.25498e-05	TRUE NEG	0.000171142	TRUE NEG	0.123294	TRUE POS	0.00274232	TRUE POS	1.41295e-05	TRUE NEG (edge artifact)	2.20122e-05	TRUE NEG (edge artifact)	3.82357e-05	TRUE POS	0.0417491	TRUE POS	7.27835e-09	TRUE NEG (no pixels)	2.6799e-05	TRUE POS	0	TRUE NEG	0.00018108	TRUE NEG	0.000346846	TRUE POS	0.00199574	TRUE POS	2.54557e-06	TRUE NEG (few segmented artifacts)	0.125733	TRUE POS	0.00393297	TRUE POS	0.000896731	TRUE POS	0.044444	TRUE POS	0.0123514	TRUE POS
ISOCORTEX	RSPd	L	0.0112611	TRUE NEG	0.00875201	TRUE NEG	0.00424451	TRUE POS	0.00216231	TRUE NEG	0.00100451	TRUE NEG (edge artifact)	6.83744e-05	TRUE NEG (edge artifact)	6.18675e-05	TRUE NEG	0.000378046	TRUE NEG	8.84584e-05	TRUE POS	0.000333213	TRUE NEG	4.96085e-05	TRUE NEG	0.00196495	TRUE NEG	0.000227833	TRUE NEG (no pixels)	0.000875295	TRUE POS	0.000800547	TRUE NEG (edge artifact)	0.0297147	TRUE POS	0.00439021	TRUE POS	0.000292237	TRUE POS	0.00181379	TRUE POS	0.0024236	TRUE POS
ISOCORTEX	RSPd	R	0.00756252	TRUE NEG	0.00659527	TRUE NEG	0.137839	TRUE POS	0.0147419	TRUE POS	0.000280086	TRUE NEG (edge artifact)	0.000504343	TRUE POS	7.10884e-05	TRUE NEG	0.0398982	TRUE POS	2.70115e-06	TRUE POS	0.00125791	TRUE POS	1.59295e-05	TRUE NEG	0.000951234	TRUE NEG	0.000142559	TRUE POS	0.00445475	TRUE POS	0.00087739	TRUE NEG (edge artifact)	0.227801	TRUE POS	0.0212953	TRUE POS	0.001465	TRUE POS	0.0316482	TRUE POS	0.077473	TRUE POS
ISOCORTEX	RSPv	L	0.0153655	TRUE NEG	0.0126392	TRUE NEG	0.00386644	TRUE NEG	0.00632029	TRUE POS	0.00114196	TRUE NEG (edge artifact)	0.000204262	TRUE NEG (edge artifact)	0.00026661	TRUE NEG	0.00102516	TRUE NEG	0.000113369	TRUE POS	0.000654613	TRUE NEG	2.27102e-05	TRUE NEG	0.00277798	TRUE NEG	0.000140722	TRUE POS	0.00463069	TRUE POS	0.00112134	TRUE POS	0.0109219	TRUE POS	0.00725293	TRUE POS	0.00112768	TRUE POS	0.00295887	TRUE POS (fiber tract)	0.00596347	TRUE POS
ISOCORTEX	RSPv	R	0.00914887	TRUE NEG	0.0150788	TRUE NEG	0.134811	TRUE POS	0.0124686	TRUE POS	0.00126731	TRUE NEG (edge artifact)	0.000731067	TRUE POS	0.000235596	TRUE NEG	0.0194418	TRUE POS	1.17924e-06	TRUE NEG (edge artifact)	0.00130055	TRUE NEG	8.78059e-06	TRUE NEG	0.00195699	TRUE NEG	8.74729e-05	TRUE POS	0.0111911	TRUE POS	0.0012147	TRUE NEG (edge artifact)	0.197925	TRUE POS	0.033529	TRUE POS	0.00410681	TRUE POS	0.0224498	TRUE POS	0.0898598	TRUE POS
ISOCORTEX	SSp-bfd	L	0.0163341	TRUE NEG	0.0316372	TRUE NEG	0.000985078	TRUE NEG	1.21274	TRUE POS	0.00420977	TRUE NEG (edge artifact)	0.00086299	TRUE NEG (edge artifact)	0.000475798	TRUE NEG	0.000504758	TRUE POS	0.00106559	TRUE POS	0.000295959	TRUE NEG	1.11896e-05	TRUE NEG	0.00314066	TRUE NEG	0.000349797	TRUE NEG	0.000583858	TRUE NEG (edge artifact)	0.00186673	TRUE NEG (edge artifact)	0.00300683	TRUE POS	0.000460157	TRUE NEG	0.000355232	TRUE POS (also edge artifact)	7.77599e-05	TRUE NEG (edge artifact)	0.00109396	TRUE NEG (edge artifact)
ISOCORTEX	SSp-bfd	R	0.0531947	TRUE NEG	0.402315	TRUE POS	0.0186483	TRUE POS	5.38118	TRUE POS	0.0171766	TRUE NEG (edge artifact)	0.00593739	TRUE POS	0.000133522	TRUE NEG	0.866535	TRUE POS	0.000123153	TRUE NEG (edge artifact)	0.000637699	TRUE NEG	1.78331e-05	TRUE NEG	0.00270658	TRUE NEG	0.00193131	TRUE POS	0.00615742	TRUE POS	0.00370906	TRUE NEG (edge artifact)	0.0811846	TRUE POS	0.00208075	TRUE POS	0.00168816	TRUE POS	0.00167265	TRUE POS (fiber tract)	0.00179086	TRUE NEG (edge artifact)
ISOCORTEX	SSp-ll	L	0.00175513	TRUE NEG	0.00144321	TRUE NEG	5.90142e-05	TRUE NEG	0.0487746	TRUE POS	0.000416603	TRUE POS	0.000192486	TRUE POS	6.93281e-06	TRUE NEG	1.9249e-05	TRUE NEG	9.81653e-05	TRUE NEG (edge artifact)	0.000112638	TRUE NEG	0	TRUE NEG	0.000117872	TRUE NEG	6.23139e-06	TRUE NEG	6.00096e-06	TRUE NEG (edge artifact)	7.08678e-05	TRUE POS	0.000838394	TRUE POS	4.13396e-05	TRUE NEG	0.000361998	TRUE POS	3.85548e-06	TRUE POS	0.00218596	TRUE POS
ISOCORTEX	SSp-ll	R	0.00196133	TRUE NEG	0.734376	TRUE POS	0.00525495	TRUE POS	0.395181	TRUE POS	0.00239701	TRUE POS	0.00345567	TRUE POS	1.38781e-06	TRUE NEG	0.407984	TRUE POS	0	TRUE NEG	1.77052e-05	TRUE NEG	8.51431e-08	TRUE NEG	0.000136344	TRUE NEG	2.52587e-05	TRUE POS	0.000490316	TRUE POS	0.00016441	TRUE NEG (edge artifact)	0.0134224	TRUE POS	0.0101122	TRUE POS	0.000657378	TRUE POS	0.000265042	TRUE POS (fiber tract)	0.0169546	TRUE POS
ISOCORTEX	SSp-m	L	0.00317225	TRUE NEG	0.0197432	TRUE NEG	0.000220384	TRUE NEG	0.00197414	TRUE NEG	0.00448945	TRUE NEG (edge artifact)	0.000137884	TRUE POS	0.000409227	TRUE NEG	0.000121398	TRUE NEG	0.00138204	TRUE POS	0.000113255	TRUE NEG	4.86991e-06	TRUE NEG	0.000426305	TRUE NEG	9.73486e-05	TRUE NEG	5.94057e-05	TRUE NEG (edge artifact)	0.000513634	TRUE NEG (edge artifact)	0.000129956	TRUE NEG	8.18749e-05	TRUE NEG	5.37965e-05	TRUE POS	7.50458e-06	TRUE NEG (edge artifact)	0.000109547	TRUE NEG (edge artifact)
ISOCORTEX	SSp-m	R	0.00361057	TRUE NEG	0.0687154	TRUE POS	0.00024243	TRUE NEG	0.0266987	TRUE POS	0.0130208	TRUE POS	0.000224798	TRUE POS	8.78119e-05	TRUE POS	0.00938155	TRUE POS	0.000247063	TRUE POS	0.000291453	TRUE NEG	1.09112e-06	TRUE NEG	0.000945844	TRUE NEG	7.19791e-05	TRUE POS	0.000741796	TRUE POS	0.0006473	TRUE NEG (edge artifact)	0.000255097	TRUE NEG	0.000979649	TRUE POS	0.000423357	TRUE POS	2.73097e-05	TRUE POS	0.000166718	TRUE NEG (edge artifact)
ISOCORTEX	SSp-n	L	0.0009717	TRUE NEG	0.0275908	TRUE NEG	0.000537275	TRUE NEG	0.000775378	TRUE POS	0.00235886	TRUE NEG (edge artifact)	0.000220854	TRUE NEG (edge artifact)	0.000705334	TRUE NEG	0.00048978	TRUE NEG	0.000997185	TRUE POS	0.000153777	TRUE NEG	1.57771e-05	TRUE NEG	0.000372694	TRUE NEG	0.000113994	TRUE NEG	7.33661e-05	TRUE NEG (edge artifact)	0.000400798	TRUE NEG (edge artifact)	3.57453e-05	TRUE NEG	7.1859e-05	TRUE NEG	3.95694e-05	TRUE POS (also edge artifact)	3.40311e-05	TRUE NEG (edge artifact)	0.000427886	TRUE NEG (edge artifact)
ISOCORTEX	SSp-n	R	0.0123403	TRUE NEG	0.00602107	TRUE NEG	0.000473896	TRUE NEG	0.0107379	TRUE POS	0.00554039	TRUE NEG (edge artifact)	0.000161187	TRUE NEG (edge artifact)	2.48068e-05	TRUE NEG	0.00207973	TRUE POS	0.0001876	TRUE POS	0.000347781	TRUE NEG	3.20263e-05	TRUE NEG	0.000960171	TRUE NEG	0.000399834	TRUE POS	0.000362771	TRUE NEG (edge artifact)	0.00017864	TRUE NEG (edge artifact)	0.000308359	TRUE NEG	0.000129877	TRUE POS	0.000221877	TRUE POS	2.97885e-05	TRUE NEG (edge artifact)	0.000229497	TRUE NEG (edge artifact)
ISOCORTEX	SSp-tr	L	0.000427629	TRUE NEG	0.00615716	TRUE NEG	0.000658511	TRUE NEG	0.259504	TRUE POS	6.43067e-05	TRUE NEG (edge artifact)	0.000257493	TRUE POS	9.73402e-06	TRUE NEG	7.60301e-05	TRUE NEG	1.41402e-05	TRUE NEG (no pixels)	2.87031e-05	TRUE NEG	0	TRUE NEG	0.000367673	TRUE NEG	8.03099e-06	TRUE NEG	1.84266e-05	TRUE NEG (edge artifact)	0.000163989	TRUE NEG (edge artifact)	0.0124915	TRUE POS	0.000246102	TRUE NEG	0.000926996	TRUE POS	1.33608e-05	TRUE POS	0.00221942	TRUE POS
ISOCORTEX	SSp-tr	R	0.00414744	TRUE NEG	0.225774	TRUE POS	0.0388424	TRUE POS	2.04115	TRUE POS	0.00079786	TRUE POS	0.00260353	TRUE POS	2.36074e-05	TRUE POS	0.889026	TRUE POS	2.3168e-06	TRUE NEG (edge artifact)	8.84712e-05	TRUE POS	8.55142e-06	TRUE NEG	0.000147686	TRUE NEG	0.00216635	TRUE POS	0.00133633	TRUE POS	0.000187911	TRUE NEG (edge artifact)	0.143915	TRUE POS	0.0116924	TRUE POS	0.00173932	TRUE POS	0.00953572	TRUE POS	0.0249052	TRUE POS
ISOCORTEX	SSp-uk	L	0.00269593	TRUE NEG	0.00291267	TRUE NEG	0.000200409	TRUE NEG	0.108516		0.00785617		0.000417776		8.4683e-05		8.67638e-05	TRUE NEG	0.000484621		1.7497e-05	TRUE NEG	0		0.000851169		8.02614e-05		4.14614e-05		0.000599021		0.0077677		0.00015684		0.000252628		4.01794e-06		0.000150234
ISOCORTEX	SSp-uk	R	0.00257855	TRUE NEG	0.0138576	TRUE POS	0.0491698	TRUE POS	0.442909		0.0135009		0.000135579		1.12654e-05		0.145821	TRUE POS	0.000407467		0.000368357	TRUE NEG	3.11761e-06		0.000581796		0.000112471		0.000354385		0.000311385		0.109881		0.00180937		0.000760023		0.00197809		0.000630298
ISOCORTEX	SSp-ul	L	0.00233413	TRUE NEG	0.00751681	TRUE NEG	6.65545e-05	TRUE NEG	0.0504701	TRUE POS	0.00498004	TRUE POS	0.000440806	TRUE POS	0.000184409	TRUE NEG	9.51785e-05	TRUE NEG	0.000913833	TRUE POS	5.01766e-05	TRUE NEG	1.28916e-05	TRUE NEG	0.000317154	TRUE NEG	4.96099e-05	TRUE NEG	0.000102325	TRUE NEG (edge artifact)	0.000235329	TRUE NEG (edge artifact)	0.000108914	TRUE NEG	8.83027e-05	TRUE NEG	0.000105795	TRUE POS	4.26009e-06	TRUE NEG (edge artifact)	0.00031589	TRUE POS
ISOCORTEX	SSp-ul	R	0.00439853	TRUE NEG	1.94857	TRUE POS	0.000530924	TRUE NEG	0.975432	TRUE POS	0.0103263	TRUE POS	0.00523523	TRUE POS	1.34202e-05	TRUE NEG	0.44379	TRUE POS	1.38186e-06	TRUE NEG (no pixels)	8.27948e-05	TRUE NEG	0	TRUE NEG	0.000617148	TRUE NEG	0.0012981	TRUE POS	0.00202575	TRUE POS	0.000744322	TRUE NEG (edge artifact)	0.00289644	TRUE POS	0.00401475	TRUE POS	0.000791565	TRUE POS	0.000167666	TRUE POS	0.00129624	TRUE POS
ISOCORTEX	SSs	L	0.00725065	TRUE NEG	0.0279353	TRUE NEG	0.00129271		0.280174		0.00217955		0.0011279		0.000733661		0.000400549		0.00174845		0.000298665		0.000349951		0.00206475		0.000733073		0.000182146		0.000834863		0.00108004		0.000408046		0.000134458		6.47802e-05		0.000474501
ISOCORTEX	SSs	R	0.0225777	TRUE NEG	0.383776	TRUE POS	0.00128993		1.43221		0.0145786		0.00164374		0.000213124		0.825759		0.000650344		6.13307e-05		0.000141575		0.000713804		0.0034907		0.00742047		0.00264489		0.00489352		0.000318065		0.000955011		0.000588374		0.00119153
ISOCORTEX	TEa	L	0.00413338	TRUE NEG	0.00297934	TRUE NEG	0.000797233	TRUE POS	0.194276	TRUE POS	0.0019336	TRUE POS	0.000191819	TRUE POS	9.20057e-05	TRUE POS	4.29541e-05	TRUE NEG	4.31541e-06	TRUE NEG (edge artifact)	0.00082843	TRUE POS	9.98738e-05	TRUE NEG	5.93742e-05	TRUE NEG	6.48996e-05	TRUE NEG	3.96937e-05	TRUE POS	0.00026197	TRUE POS	0.275808	TRUE POS	9.79386e-05	TRUE NEG	0.000145609	TRUE POS	0.000319189	TRUE POS	3.30263e-05	TRUE NEG (edge artifact)
ISOCORTEX	TEa	R	0.00670955	TRUE NEG	0.00589981	TRUE POS	0.14929	TRUE POS	0.395303	TRUE POS	0.00447325	TRUE POS	0.000135429	TRUE POS (fiber tract)	0.00103261	TRUE POS	0.411107	TRUE POS	0	TRUE NEG	0.00804906	TRUE POS	3.11621e-06	TRUE NEG	0.000470336	TRUE NEG	0.0415522	TRUE POS	0.00241035	TRUE POS	0.000242685	TRUE NEG (few segmented artifacts)	0.749316	TRUE POS	0.00145459	TRUE NEG	0.00090654	TRUE POS	0.00587588	TRUE POS	0.0109976	TRUE POS
ISOCORTEX	VISal	L	0	TRUE NEG	0.000822283	TRUE NEG	0.00237427	TRUE POS	0.0406245	TRUE POS	8.06492e-05	TRUE NEG (edge artifact)	5.67737e-06	TRUE NEG (edge artifact)	3.72752e-09	TRUE NEG	6.33806e-05	TRUE POS	0	TRUE NEG	2.05642e-07	TRUE NEG	7.24893e-07	TRUE NEG	1.94617e-06	TRUE NEG	9.39748e-06	TRUE NEG	8.65201e-06	TRUE NEG (edge artifact)	5.47867e-06	TRUE NEG (no pixels)	0.118335	TRUE POS	6.99633e-06	TRUE NEG	0.000119158	TRUE POS	7.98746e-05	TRUE POS	7.45985e-05	TRUE POS
ISOCORTEX	VISal	R	0.000169072	TRUE NEG	0.00156226	TRUE NEG	0.595074	TRUE POS	0.107378	TRUE POS	1.48136e-05	TRUE POS	5.20615e-06	TRUE NEG (edge artifact)	1.59459e-05	TRUE POS	0.238785	TRUE POS	2.4599e-06	TRUE NEG (no pixels)	0.000426417	TRUE POS	1.57273e-06	TRUE NEG	4.24532e-05	TRUE NEG	0.000209932	TRUE POS	0.00012952	TRUE POS	7.39269e-05	TRUE NEG (edge artifact)	0.854155	TRUE POS	0.00221689	TRUE POS	0.000416742	TRUE POS	0.00899998	TRUE POS	0.000953297	TRUE POS
ISOCORTEX	VISam	L	9.25826e-05	TRUE NEG	5.3648e-05	TRUE NEG	0.0482419	TRUE POS	0.00681073	TRUE POS	1.39829e-05	TRUE NEG (edge artifact)	4.44783e-06	TRUE NEG (edge artifact)	0	TRUE NEG	4.79415e-06	TRUE NEG	2.1737e-07	TRUE NEG (no pixels)	5.78558e-06	TRUE NEG	0	TRUE NEG	4.13451e-05	TRUE NEG	2.98749e-06	TRUE NEG	3.01376e-06	TRUE NEG (no pixels)	3.23362e-05	TRUE NEG (few segmented artifacts)	0.0930467	TRUE POS	0.000286651	TRUE POS	0.000231871	TRUE POS	0.00662288	TRUE POS	6.41553e-05	TRUE NEG (edge artifact)
ISOCORTEX	VISam	R	6.65111e-07	TRUE NEG	0.0001916	TRUE NEG	0.428293	TRUE POS	0.0194205	TRUE POS	2.88508e-06	TRUE NEG (edge artifact)	5.14901e-06	TRUE NEG (edge artifact)	0.000139947	TRUE POS	0.133023	TRUE POS	0	TRUE NEG	1.18907e-06	TRUE NEG	0	TRUE NEG	3.52837e-05	TRUE NEG	0.000862658	TRUE POS	0.0218514	TRUE POS	1.19231e-05	TRUE NEG (few segmented artifacts)	0.373166	TRUE POS	0.00589258	TRUE POS	0.00137103	TRUE POS	0.118143	TRUE POS	0.0138574	TRUE POS
ISOCORTEX	VISC	L	0.00233144	TRUE NEG	0.00659713	TRUE NEG	0.000144556	TRUE NEG	0.0148338	TRUE POS	0.00175294	TRUE POS	3.66314e-05	TRUE POS (abberant cell body)	3.0212e-06	TRUE POS	1.96646e-05	TRUE NEG	0.000136175	TRUE NEG (edge artifact)	2.81477e-05	TRUE NEG	0.000195859	TRUE NEG (artifacts)	0.000624187	TRUE NEG	0.000261045	TRUE NEG	1.33025e-05	TRUE NEG (edge artifact)	0.000237004	TRUE NEG (edge artifact)	4.93922e-05	TRUE NEG	0.000108625	TRUE NEG	0.000154023	TRUE POS	4.13646e-06	TRUE NEG (edge artifact)	9.31525e-05	TRUE POS
ISOCORTEX	VISC	R	0.00522015	TRUE NEG	0.027664	TRUE POS	2.94383e-06	TRUE NEG	0.0508103	TRUE POS	0.0147603	TRUE POS	0.000435781	TRUE NEG (edge artifact)	0.000151512	TRUE POS	0.0226408	TRUE POS	0.000262444	TRUE POS	2.71456e-06	TRUE NEG	4.15327e-06	TRUE NEG	0.000151921	TRUE NEG	0.019447	TRUE POS	0.00025655	TRUE POS	0.000269847	TRUE NEG (edge artifact)	0.00080676	TRUE NEG	0.000139102	TRUE POS	0.000463745	TRUE POS	7.5859e-05	TRUE POS	3.25732e-05	TRUE NEG (no pixels)
ISOCORTEX	VISl	L	0.000315822	TRUE NEG	0.000763229	TRUE NEG	0.000823321	TRUE POS	0.00224199	TRUE POS	1.80338e-05	TRUE NEG (edge artifact)	9.15553e-06	TRUE NEG (edge artifact)	2.89417e-10	TRUE NEG	0	TRUE NEG	0	TRUE NEG	1.03224e-06	TRUE NEG	0	TRUE NEG	1.79071e-05	TRUE NEG	2.28747e-06	TRUE NEG	0	TRUE NEG	7.24651e-06	TRUE NEG (edge artifact)	0.365221	TRUE POS	4.21337e-06	TRUE NEG	6.03792e-05	TRUE POS	0.00014223	TRUE POS	1.57056e-05	TRUE POS
ISOCORTEX	VISl	R	0.000333593	TRUE NEG	1.3329e-06	TRUE NEG	0.113845	TRUE POS	0.00770853	TRUE POS	1.32811e-05	TRUE NEG (edge artifact)	4.37077e-06	TRUE POS (fiber tract)	0	TRUE NEG	0.0741239	TRUE POS	0	TRUE NEG	3.91662e-05	TRUE POS	0	TRUE NEG	0.000102719	TRUE NEG	0.000602692	TRUE POS	3.97608e-05	TRUE POS	2.95141e-05	TRUE NEG (edge artifact)	0.252795	TRUE POS	0.000734603	TRUE POS	0.000217538	TRUE POS (fiber tract)	0.0035072	TRUE POS	0.000656312	TRUE POS
ISOCORTEX	VISp	L	0.00162525	TRUE NEG	0.00563585	TRUE NEG	0.0497016	TRUE POS	0.0258783	TRUE POS	0.0012027	TRUE NEG (edge artifact)	1.85249e-05	TRUE NEG (debris)	0.000201957	TRUE NEG	0.000116922	TRUE NEG	2.43199e-07	TRUE NEG (no pixels)	2.41076e-05	TRUE NEG	1.5575e-06	TRUE NEG	0.00066436	TRUE NEG	0.000105143	TRUE POS	3.12019e-05	TRUE NEG (edge artifact)	0.000207005	TRUE NEG (edge artifact)	0.757158	TRUE POS	0.00019358	TRUE POS	0.000368211	TRUE POS	0.00261481	TRUE POS	0.000298382	TRUE NEG (edge artifact)
ISOCORTEX	VISp	R	0.00161842	TRUE NEG	0.00764545	TRUE NEG	2.75516	TRUE POS	0.0715211	TRUE POS	0.000389677	TRUE NEG (edge artifact)	3.26154e-06	TRUE NEG (edge artifact)	2.92173e-05	TRUE NEG	0.256286	TRUE POS	1.90796e-06	TRUE NEG (no pixels)	0.000856849	TRUE POS	2.90441e-06	TRUE NEG	0.000500635	TRUE NEG	0.000773855	TRUE POS	0.00081337	TRUE POS	0.000165583	TRUE NEG (edge artifact)	1.9996	TRUE POS	0.00789778	TRUE POS	0.00142061	TRUE POS	0.0697659	TRUE POS	0.0159383	TRUE POS
ISOCORTEX	VISpl	L	0.00023679	TRUE NEG	0.00186859	TRUE NEG	0.00103741	TRUE POS	0.000741141	TRUE POS	0.000206511	TRUE NEG (edge artifact)	5.88042e-07	TRUE NEG (off tissue debris)	5.51582e-06	TRUE NEG	3.61115e-06	TRUE NEG	0	TRUE NEG	2.87157e-06	TRUE NEG	0	TRUE NEG	2.67526e-05	TRUE NEG	6.0982e-06	TRUE NEG	3.33564e-06	TRUE NEG (no pixels)	9.18123e-06	TRUE NEG (edge artifact)	0.309796	TRUE POS	1.75422e-06	TRUE NEG	1.83359e-06	TRUE POS	0.000226954	TRUE POS	8.57e-06	TRUE NEG (edge artifact)
ISOCORTEX	VISpl	R	7.08398e-05	TRUE NEG	0.00205803	TRUE NEG	0.116188	TRUE POS	0.000964019	TRUE POS	4.57993e-05	TRUE NEG (edge artifact)	3.62115e-07	TRUE NEG (edge artifact)	3.66176e-06	TRUE NEG	0.0267927	TRUE POS	0	TRUE NEG	4.62794e-06	TRUE NEG	1.95865e-06	TRUE NEG	0.000537749	TRUE NEG	0.000220604	TRUE POS	2.2545e-05	TRUE NEG (few segmented artifacts)	1.72288e-05	TRUE NEG (edge artifact)	0.292483	TRUE POS	0.000375132	TRUE POS	0.000190983	TRUE POS	0.00304428	TRUE POS	0.00571075	TRUE POS
ISOCORTEX	VISpm	L	0.0016255	TRUE NEG	0.00290926	TRUE NEG	0.00744105	TRUE POS	0.00103231	TRUE POS	0.000262884	TRUE NEG (edge artifact)	2.43784e-05	TRUE NEG (edge artifact)	2.14927e-05	TRUE NEG	8.3632e-05	TRUE NEG	0.000268418	TRUE POS	0.00014285	TRUE NEG	1.35693e-05	TRUE NEG	0.000270824	TRUE NEG	7.0727e-05	TRUE NEG	0.0014211	TRUE POS	0.000543333	TRUE NEG (edge artifact)	0.0430506	TRUE POS	1.60224e-05	TRUE POS	7.36223e-05	TRUE POS	0.00192725	TRUE POS	0.000263619	TRUE NEG (edge artifact)
ISOCORTEX	VISpm	R	0.00191708	TRUE NEG	0.00524497	TRUE NEG	0.0498899	TRUE POS	0.00343501	TRUE POS	6.60311e-05	TRUE NEG (edge artifact)	2.8201e-06	TRUE NEG (no pixels)	2.53661e-05	TRUE NEG	0.0350132	TRUE POS	1.96395e-06	TRUE POS	0.00119771	TRUE POS	1.40654e-05	TRUE NEG	0.000688179	TRUE NEG	7.08452e-05	TRUE POS	0.0145882	TRUE POS	0.00029562	TRUE NEG (edge artifact)	0.177922	TRUE POS	0.00118299	TRUE POS	0.000458241	TRUE POS	0.0689552	TRUE POS	0.00393788	TRUE POS
MB	APN	L	4.04609e-05	TRUE NEG	1.04891e-06	TRUE NEG	3.15869e-06	TRUE NEG	0.000791371	TRUE POS	5.28361e-06	TRUE NEG (edge artifact)	0.00176819	TRUE POS	3.89294e-07	TRUE NEG	0.00317318	TRUE POS	0.0335647	TRUE POS	4.84712e-07	TRUE NEG	0.000155863	TRUE POS	0.000186596	TRUE NEG	1.04856e-06	TRUE NEG	0.00763673	TRUE POS	0.0596557	TRUE POS	3.39112e-05	TRUE NEG	0.000167658	TRUE POS	0.00582009	TRUE POS	0.00725907	TRUE POS	0.000315741	TRUE POS
MB	APN	R	1.1053e-05	TRUE NEG	0.000148846	TRUE NEG	0.0413059	TRUE POS	0.212099	TRUE POS	6.75367e-05	TRUE POS	0.0105077	TRUE POS	3.08726e-05	TRUE NEG	0.195162	TRUE POS	0.000694624	TRUE POS	1.22682e-08	TRUE NEG	0.000229859	TRUE POS	1.02945e-07	TRUE NEG	0.000208279	TRUE POS	0.109733	TRUE POS	0.0366994	TRUE POS	0.0573453	TRUE POS	0.0026525	TRUE POS	0.0391552	TRUE POS	0.0542388	TRUE POS	0.0126932	TRUE POS
MB	AT	L	0	TRUE NEG	0	TRUE NEG	0	TRUE NEG	4.12352e-05	TRUE NEG	0	TRUE NEG (link broken)	0.000112893	TRUE POS	2.56667e-05	TRUE POS	1.17932e-06	TRUE NEG	6.06066e-05	TRUE NEG (edge artifact)	0	TRUE NEG	2.39285e-05	TRUE POS	0	TRUE NEG	0	TRUE NEG	0.000828204	TRUE POS	0.00060316	TRUE POS	0	TRUE NEG	0.000672065	TRUE POS	0.000575985	TRUE POS	0.000762055	TRUE POS	0.000720733	TRUE POS
MB	AT	R	0	TRUE NEG	0	TRUE NEG	5.01963e-08	TRUE NEG	0.000369894	TRUE POS	3.31991e-06	TRUE NEG (possibly due to positive signal in adjacent tissue)	0.000529895	TRUE POS	2.72571e-05	TRUE POS	0.000171653	TRUE POS	1.6713e-05	TRUE NEG (edge artifact)	0	TRUE NEG	0.000222005	TRUE POS	0.000163001	TRUE POS	3.72105e-08	TRUE NEG	0.000498518	TRUE POS	0.000594549	TRUE POS	0	TRUE NEG	0.00140646	TRUE POS	0.00169489	TRUE POS	0.000431706	TRUE POS	0.000725413	TRUE POS
MB	CLI	L	1.61545e-05	TRUE NEG	0	TRUE NEG	0	TRUE NEG	8.6889e-06	TRUE POS	0	TRUE NEG (link broken)	0.000171176	TRUE POS	0.000246323	TRUE POS	6.01741e-05	TRUE POS	5.97271e-06	TRUE NEG	0	TRUE NEG	0.000478464	TRUE POS	0.000153283	TRUE POS	7.57788e-06	TRUE POS	0.000886867	TRUE POS	5.87316e-05	TRUE POS	5.93453e-06	TRUE NEG	0.00332775	TRUE POS	0.00111227	TRUE POS	0.00111051	TRUE POS	0.00181106	TRUE POS
MB	CLI	R	5.24275e-07	TRUE NEG	1.88233e-05	TRUE NEG	0	TRUE NEG	6.89135e-05	TRUE POS	1.91063e-06	TRUE POS	0.000490709	TRUE POS	0.000654358	TRUE POS	0.000287649	TRUE POS	4.07122e-06	TRUE NEG (no pixels)	1.36182e-05	TRUE NEG	0.00451714	TRUE POS	0.000144507	TRUE POS	7.71836e-05	TRUE POS	0.0019232	TRUE POS	0.000170102	TRUE POS	8.783e-06	TRUE NEG	0.00984575	TRUE POS	0.00379935	TRUE POS	0.00135592	TRUE POS	0.00629267	TRUE POS
MB	CUN	L	0.00159849	TRUE NEG	0	TRUE NEG	2.03699e-05	TRUE NEG	0.000587623	TRUE NEG	2.20731e-05	TRUE NEG (edge artifact)	0.000789879	TRUE POS	0.000126518	TRUE POS	6.73205e-05	TRUE NEG	0.00116729	TRUE POS	0.000155588	TRUE NEG	0.000870896	TRUE POS	0.00022998	TRUE NEG	5.92106e-05	TRUE POS	0.0191727	TRUE POS	0.00388088	TRUE POS	7.56139e-05	TRUE NEG	0.00230637	TRUE POS	0.000775555	TRUE POS	0.0136268	TRUE POS	0.000244189	TRUE NEG (edge artifact)
MB	CUN	R	0.00263812	TRUE NEG	9.79677e-05	TRUE NEG	8.85245e-06	TRUE NEG	0.00392335	TRUE POS	0.00030843	TRUE NEG (edge artifact)	0.00224283	TRUE POS	0.000486901	TRUE NEG	0.0030904	TRUE POS	0.00126612	TRUE POS	0.000166281	TRUE NEG	0.00766152	TRUE POS	3.03363e-05	TRUE NEG	0.000299831	TRUE POS	0.062291	TRUE POS	0.00324908	TRUE POS	0.000245192	TRUE NEG	0.0118452	TRUE POS	0.00520752	TRUE POS	0.0244857	TRUE POS	0.000242459	TRUE POS
MB	DR	L	1.62085e-05	TRUE NEG	0.000230744	TRUE NEG	3.7047e-08	TRUE NEG	0.000723812	TRUE POS	1.44338e-05	TRUE POS	0.00292336	TRUE POS	0.00149023	TRUE POS	0.000315228	TRUE POS	0.000250661	TRUE POS	1.4888e-06	TRUE NEG	0.00483246	TRUE POS	6.06803e-05	TRUE NEG	5.23869e-05	TRUE POS	0.00707339	TRUE POS	0.00665334	TRUE POS	0	TRUE NEG	0.00994879	TRUE POS	0.00522473	TRUE POS	0.00447658	TRUE POS	0.00466573	TRUE POS
MB	DR	R	0.0016719	TRUE POS	0.000356571	TRUE NEG	8.83111e-08	TRUE NEG	0.000963633	TRUE POS	5.17565e-05	TRUE POS	0.00877961	TRUE POS	0.00204157	TRUE POS	0.00137008	TRUE POS	0.000700502	TRUE POS	6.16472e-06	TRUE NEG	0.0185626	TRUE POS	0.000121934	TRUE NEG	0.000199276	TRUE NEG	0.0143452	TRUE POS	0.00812024	TRUE POS	6.28951e-07	TRUE NEG	0.0195179	TRUE POS	0.0126795	TRUE POS	0.00793505	TRUE POS	0.0116553	TRUE POS
MB	EW	L	0	TRUE NEG	0	TRUE NEG	0	TRUE NEG	0.000396065	TRUE POS	2.04309e-06	TRUE NEG (possibly due to positive signal in adjacent tissue)	0.000249452	TRUE POS	0.000112532	TRUE POS	8.06745e-05	TRUE POS	0.000774964	TRUE POS	7.20646e-07	TRUE NEG	4.69131e-05	TRUE POS	9.76145e-08	TRUE NEG	1.90136e-05	TRUE POS	0.0015223	TRUE POS	0.00130314	TRUE POS	2.03171e-06	TRUE NEG	0.000656995	TRUE POS	0.00070226	TRUE POS	0.000820794	TRUE POS	0.000417225	TRUE POS
MB	EW	R	0	TRUE NEG	0	TRUE NEG	0	TRUE NEG	0.00189852	TRUE POS	1.95399e-05	TRUE POS	0.000860789	TRUE POS	0.000230021	TRUE POS	0.000602604	TRUE POS	0.0004298	TRUE POS	3.50627e-06	TRUE NEG	0.000221403	TRUE POS	3.19999e-08	TRUE NEG	0.00013329	TRUE POS	0.00764142	TRUE POS	0.00230247	TRUE POS	1.81578e-06	TRUE NEG	0.0024222	TRUE POS	0.0036027	TRUE POS	0.00252195	TRUE POS	0.00153206	TRUE POS
MB	ICc	L	6.10039e-05	TRUE NEG	0	TRUE NEG	9.46503e-06	TRUE NEG	0.000213058	TRUE NEG	4.31207e-05	TRUE NEG (tissue artifact)	0.00135584	TRUE POS	6.59547e-10	TRUE NEG	4.67972e-05	TRUE NEG	0.00264868	TRUE POS	3.71823e-05	TRUE NEG	6.49132e-06	TRUE NEG	9.77472e-05	TRUE NEG	3.34016e-05	TRUE NEG	0.00430775	TRUE POS	6.53236e-05	TRUE NEG (edge artifact)	3.49052e-05	TRUE NEG	7.51993e-06	TRUE NEG	4.544e-05	TRUE POS	0.000959612	TRUE POS	4.23639e-06	TRUE NEG (edge artifact)
MB	ICc	R	0.000553823	TRUE NEG	0	TRUE NEG	5.97321e-05	TRUE NEG	0.0025682	TRUE POS	4.26157e-06	TRUE NEG (edge artifact)	0.000178564	TRUE POS	2.77318e-06	TRUE NEG	9.20986e-05	TRUE NEG	0.000438571	TRUE POS	6.54468e-05	TRUE NEG	4.78837e-07	TRUE NEG	2.73214e-05	TRUE NEG	2.50896e-08	TRUE NEG	0.0516807	TRUE POS	1.99132e-05	TRUE NEG (edge artifact)	0.00128897	TRUE POS	6.00475e-05	TRUE NEG	3.41227e-05	TRUE POS	0.00651684	TRUE POS	3.32572e-05	TRUE NEG (no pixels)
MB	ICd	L	0.000325338	TRUE NEG	3.18771e-08	TRUE NEG	0.000139834	TRUE NEG	0.00111386	TRUE NEG	0.000107211	TRUE NEG (edge artifact)	0.0127517	TRUE POS	3.33951e-05	TRUE NEG	0.00030518	TRUE NEG	0.000545189	TRUE POS	9.85062e-05	TRUE NEG	1.6801e-05	TRUE POS	0.000428642	TRUE NEG	6.57813e-05	TRUE NEG	0.00700133	TRUE POS	0.000247712	TRUE NEG (edge artifact)	2.43643e-05	TRUE NEG	3.79947e-05	TRUE NEG	6.54108e-05	TRUE POS	0.000838466	TRUE POS	8.05427e-05	TRUE POS
MB	ICd	R	0.00741627	TRUE NEG	3.49631e-05	TRUE NEG	0.000119847	TRUE NEG	0.00264145	TRUE POS	6.99649e-05	TRUE NEG (edge artifact)	0.00358955	TRUE POS	8.4577e-05	TRUE NEG	0.000232722	TRUE NEG	0.000110698	TRUE POS	7.65463e-05	TRUE NEG	5.18984e-05	TRUE POS	0.000125372	TRUE NEG	1.2666e-05	TRUE NEG	0.0289156	TRUE POS	0.000252199	TRUE POS	0.000497778	TRUE POS	0.000214767	TRUE POS	7.05629e-05	TRUE POS	0.00382411	TRUE POS	0.000375123	TRUE POS
MB	ICe	L	0.00225255	TRUE NEG	3.35986e-07	TRUE NEG	0.000140785	TRUE NEG	0.00178583	TRUE POS	9.89198e-05	TRUE NEG (edge artifact)	0.00891127	TRUE POS	7.7367e-05	TRUE NEG	0.000449255	TRUE NEG	0.0439558	TRUE POS	0.00029098	TRUE NEG	3.93131e-05	TRUE POS	0.000294549	TRUE NEG	0.000232301	TRUE NEG	0.0719847	TRUE POS	0.00317802	TRUE POS	0.00032397	TRUE NEG	0.00021546	TRUE POS	0.000183498	TRUE POS	0.0212032	TRUE POS	0.000125864	TRUE NEG (edge artifact)
MB	ICe	R	0.00468134	TRUE NEG	3.26706e-05	TRUE NEG	0.000452023	TRUE NEG	0.129087	TRUE POS	0.00011541	TRUE NEG (edge artifact)	0.001825	TRUE POS	5.3137e-05	TRUE NEG	0.00305368	TRUE POS	0.00405265	TRUE POS	0.000549079	TRUE NEG	0.000332508	TRUE POS	0.00761203	TRUE POS	9.03772e-05	TRUE NEG	0.39478	TRUE POS	0.00214877	TRUE POS	0.00702949	TRUE POS	0.0044802	TRUE POS	0.00141187	TRUE POS	0.0742826	TRUE POS	0.0016305	TRUE POS
MB	IF	L	0	TRUE NEG	7.7724e-05	TRUE NEG	4.27831e-06	TRUE NEG	0	TRUE NEG	1.05256e-07	TRUE NEG (edge artifact)	4.04853e-06	TRUE NEG (possibly due to positive signal in adjacent mb structure)	7.3068e-05	TRUE POS	8.61234e-07	TRUE NEG	2.66792e-08	TRUE NEG (no pixels)	0	TRUE NEG	0.000115643	TRUE POS	4.74598e-07	TRUE NEG	0	TRUE NEG	8.7783e-06	TRUE POS	7.19157e-07	TRUE NEG (no pixels)	0	TRUE NEG	0.000447736	TRUE POS	0.000306693	TRUE POS	6.1537e-05	TRUE POS	8.66633e-05	TRUE POS
MB	IF	R	0.000116245	TRUE NEG	8.93195e-05	TRUE NEG	8.04706e-07	TRUE NEG	3.42236e-06	TRUE NEG	8.89225e-07	TRUE NEG (edge artifact)	0.00027488	TRUE POS	0.000344387	TRUE POS	7.81426e-05	TRUE NEG	0	TRUE NEG	0	TRUE NEG	0.00184427	TRUE POS	1.58672e-05	TRUE NEG	1.94883e-05	TRUE POS	7.2769e-05	TRUE POS	2.11195e-05	TRUE POS	2.69322e-06	TRUE NEG	0.00208777	TRUE POS	0.00098684	TRUE POS	0.000117168	TRUE POS	0.00154986	TRUE POS
MB	III	L	0	TRUE NEG	2.03597e-05	TRUE NEG	3.51245e-09	TRUE NEG	0.00012666	TRUE POS	1.15275e-05	TRUE POS	0.000241166	TRUE POS	0.000147257	TRUE POS	2.52395e-05	TRUE POS	2.33601e-05	TRUE POS	0	TRUE NEG	0.000511059	TRUE POS	1.35259e-06	TRUE NEG	9.16402e-07	TRUE POS	0.00113719	TRUE POS	0.000785066	TRUE POS	0	TRUE NEG	0.000897858	TRUE POS	0.000513487	TRUE POS	0.000707804	TRUE POS	0.000355152	TRUE POS
MB	III	R	0	TRUE NEG	0	TRUE NEG	1.74371e-06	TRUE NEG	0.00020901	TRUE POS	2.50754e-06	TRUE POS	0.00122577	TRUE POS	1.47767e-05	TRUE POS	0.00015993	TRUE POS	1.28321e-05	TRUE POS	0	TRUE NEG	0.000232685	TRUE POS	6.81075e-09	TRUE NEG	8.70382e-08	TRUE NEG	0.00204129	TRUE POS	0.000839133	TRUE POS	0	TRUE NEG	0.000523493	TRUE POS	0.00140466	TRUE POS	0.000694664	TRUE POS	0.000145493	TRUE POS
MB	IPN	L	0.00817426	TRUE NEG	0.00961941	TRUE NEG	0.000229369	TRUE NEG	0.00102417	TRUE NEG	0.000590532	TRUE NEG (edge artifact)	0.00185685	TRUE POS (fiber tract)	0.000182947	TRUE NEG	0.000423894	TRUE NEG	5.62208e-05	TRUE NEG (edge artifact)	0.000317081	TRUE NEG	0.00016074	TRUE NEG	0.00054129	TRUE NEG	0.000296944	TRUE NEG	8.7867e-05	TRUE NEG (edge artifact)	0.000578038	TRUE NEG (few segmented artifacts)	0.000163981	TRUE NEG	0.00253433	TRUE POS	0.00242978	TRUE POS	0.000146355	TRUE NEG (edge artifact)	0.000967382	TRUE NEG (edge artifact)
MB	IPN	R	0.0121766	TRUE NEG	0.00628587	TRUE NEG	0.000499151	TRUE NEG	0.00107978	TRUE NEG	0.000781522	TRUE NEG (edge artifact)	0.00541648	TRUE POS (fiber tract)	0.000560819	TRUE POS	0.00112724	TRUE NEG	3.13543e-06	TRUE NEG (edge artifact)	0.000229723	TRUE NEG	0.00117569	TRUE POS	0.000433179	TRUE NEG	0.000288547	TRUE NEG	0.000187143	TRUE NEG (edge artifact)	0.000817483	TRUE POS	0.000559958	TRUE NEG	0.0057161	TRUE POS	0.00506293	TRUE POS	0.000292947	TRUE NEG (edge artifact)	0.0008139	TRUE NEG (edge artifact)
MB	IV	L	0	TRUE NEG	2.64108e-06	TRUE NEG	0	TRUE NEG	1.29825e-06	TRUE POS	0	TRUE NEG (link broken)	2.34072e-05	TRUE POS	1.03499e-05	TRUE POS	2.13103e-06	TRUE POS	1.63581e-06	TRUE POS	0	TRUE NEG	6.50633e-05	TRUE POS	0	TRUE NEG	0	TRUE NEG	0.000154082	TRUE POS	0.000249296	TRUE POS	0	TRUE NEG	0.000181281	TRUE POS	8.04319e-05	TRUE POS	0.000194018	TRUE POS	5.47371e-05	TRUE POS
MB	IV	R	0	TRUE NEG	0	TRUE NEG	0	TRUE NEG	1.0319e-05	TRUE POS	1.41719e-07	TRUE POS	8.38202e-05	TRUE POS	7.168e-07	TRUE POS	4.9171e-06	TRUE POS	1.76926e-05	TRUE POS	0	TRUE NEG	5.37855e-05	TRUE POS	5.21029e-06	TRUE NEG	0	TRUE NEG	4.42332e-05	TRUE POS	0.000117535	TRUE POS	0	TRUE NEG	0.000170389	TRUE POS	0.000201002	TRUE POS	0.000116065	TRUE POS	3.7812e-05	TRUE POS
MB	LT	L	0	TRUE NEG	1.96956e-08	TRUE NEG	0	TRUE NEG	1.1171e-06	TRUE POS	5.10017e-08	TRUE NEG (tissue artifact)	1.19381e-07	TRUE NEG (positive signal in adjacent mb structure)	0	TRUE NEG	3.24526e-06	TRUE POS	1.20619e-06	TRUE NEG (no pixels)	1.81817e-06	TRUE NEG	1.79259e-05	TRUE POS	0	TRUE NEG	1.29642e-06	TRUE POS	0.000131299	TRUE POS	3.51928e-06	TRUE POS	4.0154e-07	TRUE NEG	1.16879e-05	TRUE POS	3.34074e-05	TRUE POS	0.000110171	TRUE POS	2.35247e-09	TRUE NEG (no pixels)
MB	LT	R	0	TRUE NEG	0	TRUE NEG	0.000227251	TRUE POS	0.00214687	TRUE POS	2.19193e-06	TRUE NEG (possibly due to positive signal in adjacent SN)	7.85454e-07	TRUE POS	0	TRUE NEG	0.000182427	TRUE POS	2.9333e-06	TRUE POS	0	TRUE NEG	2.78204e-05	TRUE POS	0	TRUE NEG	1.63558e-05	TRUE POS	0.00106198	TRUE POS	2.06717e-05	TRUE POS	0.0002008	TRUE POS	0.000128834	TRUE POS	0.000189092	TRUE POS	0.000307615	TRUE POS	3.03237e-05	TRUE POS
MB	MEV	L	1.10256e-05	TRUE NEG	0	TRUE NEG	1.9639e-06	TRUE NEG	0.000187905	TRUE POS	0	TRUE NEG (link broken)	0.000823402	TRUE POS	0.000192748	TRUE POS	1.0491e-05	TRUE NEG	0.000670639	TRUE POS	1.09682e-06	TRUE NEG	0.00105112	TRUE POS	2.16203e-06	TRUE NEG	1.96187e-05	TRUE NEG	0.00408002	TRUE POS	0.00270298	TRUE POS	0	TRUE NEG	0.0025135	TRUE POS	0.000331694	TRUE POS	0.00362678	TRUE POS	0.00023617	TRUE POS
MB	MEV	R	0	TRUE NEG	0	TRUE NEG	2.61217e-07	TRUE NEG	0.000873595	TRUE POS	0.000108703	TRUE POS	0.00116421	TRUE POS	0.000136514	TRUE POS	0.00048476	TRUE POS	0.00300614	TRUE POS	1.06571e-11	TRUE NEG	0.00554916	TRUE POS	1.08038e-07	TRUE NEG	7.00394e-05	TRUE POS	0.0118814	TRUE POS	0.00202023	TRUE POS	1.85537e-05	TRUE NEG	0.00492276	TRUE POS	0.00175507	TRUE POS	0.00476672	TRUE POS	0.00034796	TRUE POS
MB	MPT	L	3.14801e-07	TRUE NEG	1.44829e-05	TRUE NEG	0	TRUE NEG	1.57245e-06	TRUE POS	4.56571e-09	TRUE NEG (no pixels)	0.000908426	TRUE POS	2.86675e-05	TRUE POS	0.000935773	TRUE POS	3.74397e-06	TRUE NEG (no pixels)	5.00401e-07	TRUE NEG	0.000104797	TRUE POS	3.57282e-06	TRUE NEG	3.83408e-07	TRUE POS	0.00360268	TRUE POS	0.000534065	TRUE POS	0.000143236	TRUE POS	0.00128341	TRUE POS	0.00176795	TRUE POS	0.00272989	TRUE POS	0.000717391	TRUE POS
MB	MPT	R	2.35554e-06	TRUE NEG	3.04652e-05	TRUE NEG	0.000321181	TRUE POS	0.00136926	TRUE POS	2.92856e-08	TRUE NEG (possibly due to edge artifact in ajacent tissue)	0.0010188	TRUE POS	5.98322e-05	TRUE POS	0.00954114	TRUE POS	2.52263e-05	TRUE POS	1.29277e-07	TRUE NEG	0.000906984	TRUE POS	3.99646e-09	TRUE NEG	2.53766e-06	TRUE NEG	0.0105306	TRUE POS	0.00033831	TRUE POS	0.0030999	TRUE POS	0.00427072	TRUE POS	0.00587156	TRUE POS	0.00418761	TRUE POS	0.00326505	TRUE POS
MB	MRN	L	1.50304e-05	TRUE NEG	7.83734e-05	TRUE NEG	3.4414e-05	TRUE NEG	0.0232217	TRUE POS	9.48527e-05	TRUE POS	0.0494478	TRUE POS	0.00149132	TRUE POS	0.00327181	TRUE POS	0.230872	TRUE POS	4.91133e-06	TRUE NEG	0.00323011	TRUE POS	0.00662402	TRUE POS	0.000280607	TRUE POS	0.233661	TRUE POS	0.2536	TRUE POS	1.50282e-07	TRUE NEG	0.0296821	TRUE POS	0.0669933	TRUE POS	0.174843	TRUE POS	0.00771113	TRUE POS
MB	MRN	R	2.21459e-05	TRUE NEG	0.00056623	TRUE NEG	0.000357506	TRUE NEG	0.672989	TRUE POS	0.210896	TRUE POS	0.141645	TRUE POS	0.00392326	TRUE POS	0.490198	TRUE POS	0.0365382	TRUE POS	7.98667e-06	TRUE NEG	0.137376	TRUE POS	0.00200658	TRUE POS	0.0134578	TRUE POS	1.44534	TRUE POS	0.238122	TRUE POS	0.00647805	TRUE POS	0.228387	TRUE POS	0.213241	TRUE POS	0.401941	TRUE POS	0.0310965	TRUE POS
MB	NB	L	0.000266488	TRUE NEG	1.05508e-05	TRUE NEG	1.77495e-06	TRUE NEG	6.67579e-05	TRUE POS	5.57118e-06	TRUE NEG (edge artifact)	4.47183e-05	TRUE POS	0	TRUE NEG	1.40378e-05	TRUE POS	0.0017721	TRUE POS	1.23583e-05	TRUE NEG	0.000127768	TRUE POS	5.23987e-06	TRUE NEG	5.05049e-05	TRUE POS	0.0143422	TRUE POS	0.000352642	TRUE POS	5.33354e-08	TRUE NEG	0.000268162	TRUE POS	0.000105375	TRUE POS	0.00550683	TRUE POS	3.74767e-07	TRUE NEG (no pixels)
MB	NB	R	0	TRUE NEG	0.000195904	TRUE NEG	3.4875e-05	TRUE POS	0.0153799	TRUE POS	4.21601e-05	TRUE NEG (edge artifact)	0.000172629	TRUE POS	4.04532e-06	TRUE POS	0.00371208	TRUE POS	0.000259665	TRUE POS	1.39242e-05	TRUE NEG	0.00052556	TRUE POS	1.98983e-05	TRUE NEG	5.69582e-05	TRUE POS	0.0467115	TRUE POS	0.000266986	TRUE POS	0.00257278	TRUE POS	0.00279096	TRUE POS	0.000985116	TRUE POS	0.0110107	TRUE POS	4.3549e-05	TRUE POS
MB	NOT	L	1.10029e-06	TRUE NEG	3.77447e-06	TRUE NEG	0	TRUE NEG	1.65699e-05	TRUE POS	1.1416e-08	TRUE NEG (edge artifact)	0.000163516	TRUE POS	0	TRUE NEG	0.00117627	TRUE POS	0.00730041	TRUE POS	2.45145e-08	TRUE NEG	1.13877e-05	TRUE POS	0	TRUE NEG	2.71048e-05	TRUE POS	0.00280709	TRUE POS	0.00251736	TRUE POS	1.32938e-06	TRUE NEG	7.7451e-06	TRUE POS	0.000435886	TRUE POS	0.00237326	TRUE POS	1.47908e-05	TRUE POS
MB	NOT	R	3.44147e-06	TRUE NEG	2.47641e-05	TRUE NEG	0.0128478	TRUE POS	0.0163201	TRUE POS	4.81774e-07	TRUE NEG (edge artifact)	0.000436004	TRUE POS	0	TRUE NEG	0.0131204	TRUE POS	0.000200815	TRUE POS	1.54475e-07	TRUE NEG	1.88048e-05	TRUE POS	2.44051e-07	TRUE NEG	0	TRUE NEG	0.0180431	TRUE POS	0.00147201	TRUE POS	0.0142517	TRUE POS	0.000162597	TRUE POS	0.00265604	TRUE POS	0.00978942	TRUE POS	0.000973637	TRUE POS
MB	NPC	L	0	TRUE NEG	0	TRUE NEG	0	TRUE NEG	0.00191408	TRUE POS	0	TRUE NEG (link broken)	0.00538043	TRUE POS	2.67366e-05	TRUE POS	0.00109294	TRUE POS	0.00190705	TRUE POS	2.48399e-10	TRUE NEG	0.000288306	TRUE POS	3.25983e-05	TRUE NEG	2.6361e-05	TRUE POS	0.00963762	TRUE POS	0.0103174	TRUE POS	7.82639e-06	TRUE NEG	0.00113823	TRUE POS	0.00997239	TRUE POS	0.00684643	TRUE POS	0.00182008	TRUE POS
MB	NPC	R	6.95372e-09	TRUE NEG	6.06514e-08	TRUE NEG	0.000381404	TRUE POS	0.0539006	TRUE POS	2.56282e-05	TRUE POS	0.00874441	TRUE POS	9.55373e-05	TRUE POS	0.04894	TRUE POS	0.000817817	TRUE POS	1.42581e-09	TRUE NEG	0.00169419	TRUE POS	6.15867e-06	TRUE NEG	8.48628e-05	TRUE POS	0.0492855	TRUE POS	0.0112695	TRUE POS	0.00267296	TRUE POS	0.00839677	TRUE POS	0.0156991	TRUE POS	0.0180419	TRUE POS	0.00912093	TRUE POS
MB	OP	L	1.61204e-07	TRUE NEG	0	TRUE NEG	0	TRUE NEG	6.79392e-06	TRUE POS	3.16554e-08	TRUE NEG (edge artifact)	3.46033e-05	TRUE POS	1.47e-06	TRUE POS	0.000884692	TRUE POS	1.09971e-05	TRUE POS	1.27661e-07	TRUE NEG	9.18533e-06	TRUE POS	3.38076e-07	TRUE NEG	0	TRUE NEG	0.001469	TRUE POS	0.000445793	TRUE POS	2.29121e-05	TRUE NEG	0.000112748	TRUE POS	0.000184455	TRUE POS	0.000933831	TRUE POS	9.4206e-05	TRUE POS
MB	OP	R	1.65735e-06	TRUE NEG	0	TRUE NEG	0.00714682	TRUE POS	0.000849434	TRUE POS	3.30611e-07	TRUE NEG (edge artifact)	7.30185e-05	TRUE POS	2.32745e-06	TRUE POS	0.00688617	TRUE POS	0	TRUE NEG	7.30452e-10	TRUE NEG	3.04385e-05	TRUE POS	2.12605e-08	TRUE NEG	1.20027e-07	TRUE NEG	0.00275838	TRUE POS	0.00011305	TRUE POS	0.0151538	TRUE POS	0.000400761	TRUE POS	0.00216968	TRUE POS	0.00280383	TRUE POS	0.000674286	TRUE POS
MB	PAG	L	0.00374705	TRUE POS	0.00743629	TRUE NEG	5.21962e-05	TRUE NEG	0.0426804	TRUE POS	4.26498e-05	TRUE POS	0.0579813	TRUE POS	0.0070624	TRUE POS	0.0134942	TRUE POS	0.0168074	TRUE POS	6.50123e-06	TRUE NEG	0.0665907	TRUE POS	0.000615459	TRUE NEG	0.00182977	TRUE POS	0.334621	TRUE POS	0.0956392	TRUE POS	0.000642238	TRUE POS	0.146732	TRUE POS	0.0957146	TRUE POS	0.190459	TRUE POS	0.0532093	TRUE POS
MB	PAG	R	0.0104391	TRUE POS	0.00431634	TRUE NEG	7.13891e-05	TRUE POS	0.220002	TRUE POS	0.00112466	TRUE POS	0.159315	TRUE POS	0.00856127	TRUE POS	0.188669	TRUE POS	0.0215539	TRUE POS	0.000124111	TRUE NEG	0.414149	TRUE POS	0.000158782	TRUE NEG	0.00811321	TRUE POS	0.991865	TRUE POS	0.110586	TRUE POS	0.00745561	TRUE POS	0.374152	TRUE POS	0.26642	TRUE POS	0.39569	TRUE POS	0.123129	TRUE POS
MB	PBG	L	0.000144346	TRUE NEG	6.80095e-05	TRUE NEG	3.54126e-07	TRUE NEG	1.01805e-05	TRUE NEG	3.955e-06	TRUE NEG (edge artifact)	2.59992e-05	TRUE POS	2.18037e-08	TRUE NEG	1.64931e-05	TRUE NEG	0.000618447	TRUE POS	8.72158e-06	TRUE NEG	6.56663e-08	TRUE NEG	6.66901e-06	TRUE NEG	4.94465e-07	TRUE NEG	0.00100079	TRUE POS	0.000252385	TRUE POS	3.13378e-07	TRUE NEG	1.66259e-06	TRUE POS	2.03179e-08	TRUE NEG (possibly due to positive signal in adjacent mb tissue)	0.000932513	TRUE POS	2.74461e-07	TRUE NEG (no pixels)
MB	PBG	R	0	TRUE NEG	3.18444e-06	TRUE NEG	6.96979e-05	TRUE NEG	0.000703737	TRUE POS	6.21515e-07	TRUE NEG (edge artifact)	5.5617e-05	TRUE POS	0	TRUE NEG	9.99972e-05	TRUE POS	2.26377e-08	TRUE NEG (no pixels)	1.51141e-05	TRUE NEG	5.73428e-06	TRUE POS	0	TRUE NEG	1.04272e-07	TRUE NEG	0.0115235	TRUE POS	6.23961e-05	TRUE NEG (few segmented artifacts)	0.00162817	TRUE POS	3.98357e-05	TRUE POS	2.42267e-05	TRUE POS	0.00706663	TRUE POS	0.000113282	TRUE POS
MB	PPN	L	0	TRUE NEG	0	TRUE NEG	1.31588e-05	TRUE NEG	0.00168733	TRUE POS	1.23061e-05	TRUE NEG (tissue artifact)	0.00246632	TRUE POS	0.000117369	TRUE POS	0.000105333	TRUE NEG	0.0207947	TRUE POS	0	TRUE NEG	0.000142872	TRUE POS	5.91951e-08	TRUE NEG	0	TRUE NEG	0.019076	TRUE POS	0.0311762	TRUE POS	0	TRUE NEG	0.00132152	TRUE POS	0.00224334	TRUE POS	0.0198155	TRUE POS	0.000207107	TRUE POS
MB	PPN	R	0	TRUE NEG	0	TRUE NEG	1.13488e-05	TRUE NEG	0.0134792	TRUE POS	0.000200914	TRUE POS	0.00965714	TRUE POS	0.000134527	TRUE POS	0.0184267	TRUE POS	0.018121	TRUE POS	1.71648e-09	TRUE NEG	0.00568545	TRUE POS	3.65947e-05	TRUE POS	0.000399887	TRUE POS	0.0934332	TRUE POS	0.0305769	TRUE POS	0.00017312	TRUE POS	0.0222876	TRUE POS	0.0112422	TRUE POS	0.0412862	TRUE POS	0.000300447	TRUE POS
MB	PPT	L	0	TRUE NEG	0	TRUE NEG	0	TRUE NEG	0	TRUE NEG	0	TRUE NEG (link broken)	0.000314967	TRUE POS	0	TRUE NEG	0.000916506	TRUE POS	4.50787e-05	TRUE POS	0	TRUE NEG	3.17364e-05	TRUE POS	0	TRUE NEG	0	TRUE NEG	0.00336024	TRUE POS	0.000773372	TRUE POS	6.879e-06	TRUE POS	0.000189874	TRUE POS	0.000547289	TRUE POS	0.00162418	TRUE POS	0.000197188	TRUE POS
MB	PPT	R	0	TRUE NEG	0	TRUE NEG	0.00224121	TRUE POS	0.00644025	TRUE POS	0	TRUE NEG (link broken)	0.000435631	TRUE POS	1.93524e-05	TRUE POS	0.0108693	TRUE POS	0	TRUE NEG	0	TRUE NEG	0.000154749	TRUE POS	0	TRUE NEG	0	TRUE NEG	0.00725625	TRUE POS	0.000670223	TRUE POS	0.00333832	TRUE POS	0.00147343	TRUE POS	0.0030947	TRUE POS	0.00313415	TRUE POS	0.00237869	TRUE POS
MB	RL	L	6.7323e-06	TRUE NEG	2.65284e-05	TRUE NEG	0	TRUE NEG	2.82651e-05	TRUE POS	1.32557e-05	TRUE POS	0.000131812	TRUE POS	0.000129573	TRUE POS	6.34756e-05	TRUE POS	1.00434e-05	TRUE POS	0	TRUE NEG	0.000137171	TRUE POS	1.23329e-05	TRUE NEG	5.41167e-07	TRUE NEG	0.00110488	TRUE POS	0.000280568	TRUE POS	3.85263e-06	TRUE NEG	0.000842919	TRUE POS	0.00060681	TRUE POS	0.000681447	TRUE POS	0.000740459	TRUE POS
MB	RL	R	4.80359e-06	TRUE NEG	5.37845e-05	TRUE NEG	0	TRUE NEG	0.000193864	TRUE POS	1.68253e-05	TRUE POS	0.000501709	TRUE POS	0.000383434	TRUE POS	0.000420411	TRUE POS	1.59884e-05	TRUE NEG (no pixels)	0	TRUE NEG	0.001345	TRUE POS	1.34851e-05	TRUE NEG	2.00756e-05	TRUE POS	0.0037947	TRUE POS	0.000912447	TRUE POS	4.76857e-07	TRUE NEG	0.00362951	TRUE POS	0.00274205	TRUE POS	0.00261383	TRUE POS	0.00374635	TRUE POS
MB	RN	L	0	TRUE NEG	0.000104143	TRUE NEG	0	TRUE NEG	0.00067738	TRUE POS	0	TRUE NEG (link broken)	0.00131139	TRUE POS	0.000138697	TRUE POS	6.73847e-05	TRUE POS	0.010867	TRUE POS	0	TRUE NEG	4.90192e-05	TRUE POS	0.000817858	TRUE POS	1.42941e-05	TRUE NEG	0.00726745	TRUE POS	0.00826988	TRUE POS	0	TRUE NEG	0.00268336	TRUE POS	0.00607557	TRUE POS	0.00560584	TRUE POS	0.000222404	TRUE POS
MB	RN	R	0	TRUE NEG	0.000429053	TRUE NEG	0	TRUE NEG	0.01418	TRUE POS	0.000513045	TRUE POS	0.00899573	TRUE POS	0.000536341	TRUE POS	0.0268822	TRUE POS	4.98504e-05	TRUE POS	7.22159e-09	TRUE NEG	0.00513767	TRUE POS	5.46734e-05	TRUE NEG	0.00113804	TRUE POS	0.0203835	TRUE POS	0.00705134	TRUE POS	6.4374e-06	TRUE POS	0.0116583	TRUE POS	0.0140861	TRUE POS	0.0162527	TRUE POS	0.00246343	TRUE POS
MB	RR	L	3.14676e-05	TRUE NEG	5.74375e-05	TRUE NEG	1.13865e-05	TRUE NEG	0.000259809	TRUE NEG	1.02697e-05	TRUE NEG (edge artifact)	0.00171377	TRUE POS	0.000263904	TRUE POS	0.000116637	TRUE POS	0.0180353	TRUE POS	9.34755e-06	TRUE NEG	0.00084578	TRUE POS	8.42562e-06	TRUE NEG	8.15886e-08	TRUE NEG	0.0133611	TRUE POS	0.00761464	TRUE POS	2.90621e-09	TRUE NEG	0.00300797	TRUE POS	0.00439856	TRUE POS	0.0117627	TRUE POS	8.26337e-05	TRUE NEG (edge artifact)
MB	RR	R	5.59757e-05	TRUE NEG	4.42153e-05	TRUE NEG	0.000760402	TRUE POS	0.0298411	TRUE POS	0.044357	TRUE POS	0.017485	TRUE POS	0.000292701	TRUE POS	0.0355772	TRUE POS	0.000907819	TRUE POS	3.74573e-05	TRUE NEG	0.0218983	TRUE POS	1.17483e-05	TRUE NEG	0.000238408	TRUE POS	0.089923	TRUE POS	0.00906204	TRUE POS	0.00274501	TRUE POS	0.0215504	TRUE POS	0.0106555	TRUE POS	0.041243	TRUE POS	0.000117505	TRUE POS
MB	SAG	L	1.43125e-07	TRUE NEG	1.77291e-07	TRUE NEG	0	TRUE NEG	2.78925e-05	TRUE NEG	0	TRUE NEG (link broken)	1.54522e-05	TRUE POS	7.98798e-06	TRUE POS	1.43776e-06	TRUE NEG	0.00202923	TRUE POS	5.41704e-09	TRUE NEG	8.92179e-07	TRUE NEG	0	TRUE NEG	2.84326e-08	TRUE NEG	0.00459495	TRUE POS	0.00140044	TRUE POS	0	TRUE NEG	1.58712e-05	TRUE POS	3.98736e-06	TRUE POS	0.00315198	TRUE POS	0	TRUE NEG
MB	SAG	R	0	TRUE NEG	0	TRUE NEG	0.000193127	TRUE POS	0.00293174	TRUE POS	0	TRUE NEG (link broken)	0.00037121	TRUE POS	6.13659e-05	TRUE POS	0.000417368	TRUE POS	0.000210446	TRUE POS	1.29415e-07	TRUE NEG	4.12298e-05	TRUE POS	8.81197e-09	TRUE NEG	3.37327e-08	TRUE NEG	0.041563	TRUE POS	0.000343618	TRUE POS	0.00094463	TRUE POS	0.00025491	TRUE POS	0.000193968	TRUE POS	0.0156341	TRUE POS	5.15308e-06	TRUE NEG (edge artifact)
MB	SCm	L	2.98895e-05	TRUE NEG	0.000178111	TRUE NEG	2.3233e-05	TRUE NEG	0.0149434	TRUE POS	3.52077e-05	TRUE NEG (edge artifact)	0.033359	TRUE POS	0.000623778	TRUE POS	0.00838717	TRUE POS	0.114609	TRUE POS	1.3267e-06	TRUE NEG	0.00199737	TRUE POS	0.000125916	TRUE NEG	0.000212984	TRUE POS	0.790528	TRUE POS	0.140391	TRUE POS	0.00704447	TRUE POS	0.0102641	TRUE POS	0.0348004	TRUE POS	0.403151	TRUE POS	0.0087318	TRUE POS
MB	SCm	R	3.31829e-06	TRUE NEG	0.00246175	TRUE NEG	0.0570844	TRUE POS	1.19343	TRUE POS	0.000541469	TRUE POS	0.0813844	TRUE POS	0.000312335	TRUE POS	0.333294	TRUE POS	0.0134669	TRUE POS	2.29454e-06	TRUE NEG	0.0242403	TRUE POS	5.52355e-05	TRUE NEG	0.00088169	TRUE POS	2.21146	TRUE POS	0.104528	TRUE POS	0.159531	TRUE POS	0.0780878	TRUE POS	0.191876	TRUE POS	0.854447	TRUE POS	0.0598314	TRUE POS
MB	SCs	L	0.00475054	TRUE NEG	0.00378573	TRUE NEG	0.000428789	TRUE NEG	0.00173087	TRUE NEG	0.000305495	TRUE NEG (edge artifact)	0.000441466	TRUE NEG (edge artifact)	0.000227488	TRUE POS	0.00293599	TRUE POS	0.00168281	TRUE POS	0.000907195	TRUE NEG	3.17126e-05	TRUE POS	0.000183265	TRUE NEG	3.43133e-05	TRUE NEG	0.0971971	TRUE POS	0.00541742	TRUE POS	0.00911264	TRUE POS	0.000326239	TRUE POS	0.00147832	TRUE POS	0.0411577	TRUE POS	0.000487093	TRUE POS
MB	SCs	R	0.00610354	TRUE NEG	0.00506733	TRUE NEG	0.311231	TRUE POS	0.0912056	TRUE POS	0.00042172	TRUE NEG (edge artifact)	0.0120321	TRUE POS	0.000385808	TRUE NEG	0.0472221	TRUE POS	3.16572e-05	TRUE NEG (no pixels)	0.000487863	TRUE NEG	0.000320079	TRUE POS	0.000664402	TRUE NEG	3.42038e-05	TRUE POS	0.245775	TRUE POS	0.00277385	TRUE POS	0.414952	TRUE POS	0.00191241	TRUE POS	0.0147525	TRUE POS	0.110365	TRUE POS	0.00351088	TRUE POS
MB	SNc	L	4.1367e-05	TRUE NEG	8.16823e-05	TRUE NEG	4.44963e-06	TRUE NEG	2.20493e-05	TRUE NEG	1.97621e-05	TRUE NEG (edge artifact)	0.000620087	TRUE POS	0.000397541	TRUE POS	6.20838e-05	TRUE NEG	0.00410379	TRUE POS	9.39164e-05	TRUE NEG	0.000167339	TRUE POS	2.18041e-05	TRUE NEG	1.30458e-05	TRUE NEG	0.00454699	TRUE POS	0.000518298	TRUE POS	6.25499e-07	TRUE NEG	0.00153353	TRUE POS	0.00133502	TRUE POS	0.00315789	TRUE POS	0.000288102	TRUE POS
MB	SNc	R	9.86548e-05	TRUE NEG	0.000762698	TRUE NEG	0.000589006	TRUE POS	0.014369	TRUE POS	0.239133	TRUE POS	0.00139931	TRUE POS	0.00107859	TRUE POS	0.012793	TRUE POS	0.000661142	TRUE POS	7.7403e-06	TRUE NEG	0.0159365	TRUE POS	1.46147e-05	TRUE NEG	0.000512256	TRUE POS	0.033686	TRUE POS	0.00075559	TRUE POS	0.00133629	TRUE POS	0.0110013	TRUE POS	0.0140628	TRUE POS	0.0173839	TRUE POS	0.000446613	TRUE POS
MB	SNr	L	0.0048606	TRUE NEG	0.00436099	TRUE NEG	0.000660897	TRUE NEG	0.000825797	TRUE NEG	0.0016766	TRUE NEG (edge artifact)	0.00120709	TRUE POS	0.000260722	TRUE NEG	0.0003582	TRUE NEG	0.00252434	TRUE POS	0.000879014	TRUE NEG	9.95807e-05	TRUE NEG	0.000529616	TRUE NEG	0.000100902	TRUE NEG	0.00544833	TRUE POS	0.00089259	TRUE NEG (few segmented artifacts)	0.000528609	TRUE NEG	0.000596827	TRUE POS	0.00129228	TRUE POS	0.00285721	TRUE POS	0.000870309	TRUE NEG (edge artifact)
MB	SNr	R	0.00822941	TRUE NEG	0.00420806	TRUE NEG	0.0100914	TRUE POS	0.086044	TRUE POS	0.251197	TRUE POS	0.00199918	TRUE POS	0.000581123	TRUE POS	0.00922689	TRUE POS	0.000413496	TRUE POS	0.00039453	TRUE NEG	0.00797518	TRUE POS	0.00111486	TRUE NEG	0.00062211	TRUE POS	0.0194894	TRUE POS	0.000784452	TRUE NEG (few segmented artifacts)	0.0201281	TRUE POS	0.00496624	TRUE POS	0.0166837	TRUE POS	0.0144294	TRUE POS	0.00236638	TRUE NEG (edge artifact)
MB	VTA	L	0.00142117	TRUE NEG	0.00030546	TRUE NEG	0.000208895	TRUE NEG	0.00123602	TRUE POS	0.000151248	TRUE NEG (possibly due to edge artifact in ajacent tissue)	0.00355732	TRUE POS	0.00223989	TRUE POS	0.00174666	TRUE POS	0.0105976	TRUE POS	2.28975e-05	TRUE NEG	0.00228782	TRUE POS	0.000229384	TRUE NEG	0.000239866	TRUE NEG	0.0146471	TRUE POS	0.0035053	TRUE POS	3.4734e-05	TRUE NEG	0.0261354	TRUE POS	0.0166745	TRUE POS	0.0089994	TRUE POS	0.00733118	TRUE POS
MB	VTA	R	0.00255195	TRUE NEG	0.00320417	TRUE NEG	0.000104433	TRUE NEG	0.0119083	TRUE POS	0.0304782	TRUE POS	0.00966267	TRUE POS	0.0121277	TRUE POS	0.0282496	TRUE POS	0.000618849	TRUE POS	0.000131299	TRUE NEG	0.0863319	TRUE POS	0.000180009	TRUE NEG	0.0219266	TRUE POS	0.0634854	TRUE POS	0.00463816	TRUE POS	6.50806e-05	TRUE NEG	0.110913	TRUE POS	0.0148279	TRUE POS	0.0267414	TRUE POS	0.0353887	TRUE POS
MB	VTN	L	0	TRUE NEG	0	TRUE NEG	0	TRUE NEG	2.1752e-05	TRUE POS	0	TRUE NEG (link broken)	0.000116534	TRUE POS	4.88665e-05	TRUE POS	1.25828e-07	TRUE NEG	6.63259e-06	TRUE POS	1.77924e-06	TRUE NEG	8.6345e-06	TRUE POS	0	TRUE NEG	0	TRUE NEG	0.000546104	TRUE POS	0.000974822	TRUE POS	0	TRUE NEG	0.000482359	TRUE POS	0.00149474	TRUE POS	0.000716739	TRUE POS	0.00121608	TRUE POS
MB	VTN	R	0	TRUE NEG	0	TRUE NEG	0	TRUE NEG	0.000437384	TRUE POS	0	TRUE NEG (link broken)	9.75349e-05	TRUE POS	1.87167e-05	TRUE POS	0.000538551	TRUE POS	1.56851e-06	TRUE NEG (no pixels)	1.97689e-09	TRUE NEG	6.04579e-05	TRUE POS	0	TRUE NEG	6.56105e-06	TRUE POS	0.000254049	TRUE POS	0.000799131	TRUE POS	0	TRUE NEG	0.00184656	TRUE POS	0.00411586	TRUE POS	0.0003295	TRUE POS	0.000972581	TRUE POS
MY	ACVII	L	0	TRUE NEG	0	TRUE NEG	0	TRUE NEG	0.000434905	TRUE POS	0	TRUE NEG (link broken)	3.34124e-05	TRUE POS	0	TRUE NEG	0	TRUE NEG	0.00360208	TRUE POS	0	TRUE NEG	1.00296e-05	TRUE POS (dark area difficult to see signal)	0	TRUE NEG	0	TRUE NEG	0.000213891	TRUE POS	0.00123284	TRUE POS	0	TRUE NEG	3.06569e-05	TRUE POS	2.04207e-05	TRUE POS	0.00042593	TRUE POS	0	TRUE NEG
MY	ACVII	R	0	TRUE NEG	0	TRUE NEG	0	TRUE NEG	1.59871e-05	TRUE POS	0	TRUE NEG (link broken)	1.44396e-06	TRUE POS	0	TRUE NEG	1.84845e-05	TRUE POS	0.00292347	TRUE POS	0	TRUE NEG	4.34443e-06	TRUE POS	0	TRUE NEG	2.56397e-09	TRUE NEG	0.000525995	TRUE POS	0.00170125	TRUE POS	0	TRUE NEG	0.000250058	TRUE POS	1.21491e-05	TRUE POS	0.000382661	TRUE POS	0	TRUE NEG
MY	AMB	L	9.24156e-05	TRUE NEG	7.25502e-08	TRUE NEG	4.35627e-05	TRUE NEG	0.00780767	TRUE POS	1.05456e-06	TRUE NEG (no pixels)	0.00010121	TRUE POS (dark area of image - signal not clear)	2.31986e-07	TRUE NEG	3.51629e-05	TRUE NEG	0.00710016	TRUE POS	9.25007e-06	TRUE NEG	1.10367e-05	TRUE NEG	0.000125859	TRUE POS	0	TRUE NEG	0.000376911	TRUE POS	0.0107648	TRUE POS	1.40515e-06	TRUE NEG	0.000368092	TRUE NEG	0.000799408	TRUE POS	0.0024555	TRUE POS	0	TRUE NEG
MY	AMB	R	8.63186e-06	TRUE NEG	0	TRUE NEG	2.9087e-05	TRUE NEG	0.000727728	TRUE POS	4.67608e-07	TRUE NEG (edge artifact)	2.61029e-05	TRUE NEG (edge artifact)	0	TRUE NEG	9.83914e-05	TRUE POS	0.0101254	TRUE POS	1.5983e-05	TRUE NEG	2.3702e-05	TRUE NEG	4.49978e-05	TRUE POS	0	TRUE NEG	0.00214031	TRUE POS	0.0163795	TRUE POS	5.30096e-06	TRUE NEG	0.00121892	TRUE POS	0.000178094	TRUE POS	0.00145894	TRUE POS	5.2704e-07	TRUE NEG (edge artifact)
MY	AP	L	0.000191246	TRUE NEG	0	TRUE NEG	4.57942e-07	TRUE NEG	1.81356e-05	TRUE POS	7.24596e-08	TRUE NEG (no pixels)	1.42073e-06	TRUE POS	0	TRUE NEG	2.40731e-06	TRUE NEG	3.46374e-06	TRUE NEG (edge artifact)	7.47009e-10	TRUE NEG	2.73614e-07	TRUE NEG	1.1406e-05	TRUE NEG	0	TRUE NEG	1.01189e-06	TRUE NEG (edge artifact)	0.000266969	TRUE POS	3.7081e-06	TRUE NEG	3.89855e-06	TRUE NEG	8.16363e-09	TRUE NEG (possibly due to positive signal in R side AP)	4.24623e-07	TRUE NEG (edge artifact)	5.67912e-08	TRUE NEG (no pixels)
MY	AP	R	0.000112372	TRUE NEG	0	TRUE NEG	2.5262e-05	TRUE NEG	3.17201e-05	TRUE POS	0	TRUE NEG (link broken)	1.44423e-06	TRUE NEG (edge artifact)	0	TRUE NEG	8.44404e-07	TRUE NEG	3.97314e-05	TRUE NEG (no pixels)	8.17256e-06	TRUE NEG	2.30601e-06	TRUE NEG	2.02519e-05	TRUE NEG	0	TRUE NEG	4.11367e-06	TRUE NEG (no pixels)	0.00058104	TRUE POS	2.16977e-06	TRUE NEG	4.10256e-06	TRUE NEG	0	TRUE NEG (broken link)	8.21096e-07	TRUE NEG (possibly due to positive signal in adjacent my tissue)	0	TRUE NEG
MY	CU	L	0.00288335	TRUE NEG	7.62627e-07	TRUE NEG	0.000102997	TRUE NEG	0.000875601	TRUE POS	3.32586e-05	TRUE NEG (edge artifact)	8.25744e-05	TRUE POS	1.62451e-06	TRUE NEG	0.000216914	TRUE NEG	0.00104016	TRUE POS	2.50952e-05	TRUE NEG	7.52933e-07	TRUE NEG	0.000165891	TRUE NEG	3.3197e-07	TRUE NEG	2.49036e-05	TRUE POS	0.00123392	TRUE POS	2.219e-05	TRUE NEG	3.08644e-05	TRUE NEG	4.37123e-05	TRUE POS	8.35114e-05	TRUE NEG (edge artifact)	0.000104371	TRUE NEG (edge artifact)
MY	CU	R	0.00329112	TRUE NEG	0	TRUE NEG	0.000144473	TRUE NEG	0.000204684	TRUE NEG	1.21999e-05	TRUE NEG (edge artifact)	4.88074e-06	TRUE NEG (edge artifact)	1.54218e-08	TRUE NEG	0.000216168	TRUE NEG	0.0125104	TRUE POS	1.6423e-05	TRUE NEG	1.3347e-06	TRUE NEG	9.3088e-05	TRUE NEG	0	TRUE NEG	0.000384714	TRUE POS	0.00259733	TRUE POS	4.94052e-05	TRUE NEG	6.59678e-05	TRUE NEG	3.86804e-06	TRUE POS	0.000168487	TRUE POS	2.93099e-08	TRUE NEG (no pixels)
MY	DCO	L	0.000822148	TRUE NEG	0.000133253	TRUE NEG	0.000145461	TRUE NEG	0.000931839	TRUE POS	0.000273858	TRUE NEG (edge artifact)	0.00445846	TRUE POS	7.79017e-05	TRUE NEG	0.000449987	TRUE NEG	4.85037e-05	TRUE POS	8.53441e-05	TRUE NEG	1.93104e-08	TRUE NEG	0.000104481	TRUE NEG	7.46658e-05	TRUE NEG	6.56412e-05	TRUE NEG (edge artifact)	0.00129118	TRUE POS	0.000155382	TRUE NEG	0.000293002	TRUE NEG	5.85648e-06	TRUE POS	6.85125e-05	TRUE NEG (edge artifact)	0.000492386	TRUE NEG (edge artifact)
MY	DCO	R	0.00890424	TRUE NEG	1.08454e-05	TRUE NEG	7.13131e-05	TRUE NEG	0.000450324	TRUE NEG	0.000293257	TRUE NEG (edge artifact)	0.00269901	TRUE POS	9.12127e-05	TRUE NEG	0.000824004	TRUE NEG	0.006398	TRUE POS	0.000258951	TRUE NEG	4.26362e-05	TRUE NEG	0.000158179	TRUE NEG	0.000138141	TRUE NEG	0.000129537	TRUE NEG (edge artifact)	0.00164138	TRUE POS	6.81424e-05	TRUE NEG	0.000185799	TRUE NEG	9.98444e-06	TRUE POS	3.89496e-05	TRUE NEG (edge artifact)	0.000111662	TRUE NEG (edge artifact)
MY	DMX	L	0	TRUE NEG	0	TRUE NEG	5.15558e-07	TRUE NEG	0.000262879	TRUE POS	0	TRUE NEG (link broken)	0.000216123	TRUE POS	0	TRUE NEG	3.98839e-08	TRUE NEG	0.00057632	TRUE POS	3.58598e-10	TRUE NEG	3.19409e-05	TRUE POS	1.17936e-06	TRUE NEG	0	TRUE NEG	6.73267e-05	TRUE POS	0.0039078	TRUE POS	1.74568e-06	TRUE NEG	7.01957e-05	TRUE POS	2.76984e-05	TRUE POS	4.89708e-05	TRUE POS	1.14027e-07	TRUE NEG (no pixels)
MY	DMX	R	2.33153e-08	TRUE NEG	0	TRUE NEG	1.4857e-05	TRUE NEG	0.000202917	TRUE POS	2.31714e-07	TRUE NEG (possibly due to edge artifact in ajacent tissue)	6.71351e-05	TRUE POS	0	TRUE NEG	3.36198e-08	TRUE NEG	0.00618386	TRUE POS	0	TRUE NEG	0.000157201	TRUE POS	1.33283e-05	TRUE NEG	0	TRUE NEG	0.00017618	TRUE POS	0.00497798	TRUE POS	1.8998e-08	TRUE NEG	0.000196484	TRUE POS	4.52992e-05	TRUE POS	0.000264943	TRUE POS	1.6672e-09	TRUE NEG (no pixels)
MY	ECU	L	0.00959903	TRUE NEG	2.93764e-06	TRUE NEG	0.000211957	TRUE NEG	0.0010602	TRUE POS	9.54147e-05	TRUE NEG (edge artifact)	0.000113568	TRUE POS	1.59581e-06	TRUE NEG	0.000252505	TRUE NEG	0.00035933	TRUE POS	8.8356e-05	TRUE NEG	5.06028e-07	TRUE NEG	0.000377483	TRUE NEG	8.8398e-06	TRUE NEG	9.22559e-05	TRUE POS	0.00100381	TRUE POS	7.44718e-05	TRUE NEG	2.73646e-05	TRUE NEG	0.000130104	TRUE POS	6.32031e-05	TRUE NEG (edge artifact)	0.000249646	TRUE NEG (no pixels)
MY	ECU	R	0.00384273	TRUE NEG	5.1829e-07	TRUE NEG	0.000155487	TRUE NEG	0.000572848	TRUE NEG	0.000188124	TRUE NEG (edge artifact)	2.85482e-05	TRUE POS (also edge artifact)	2.44608e-05	TRUE NEG	0.000137058	TRUE NEG	0.0108916	TRUE POS	0.00010879	TRUE NEG	4.30901e-07	TRUE NEG	0.000212116	TRUE NEG	4.90742e-08	TRUE NEG	0.000337673	TRUE POS	0.00178395	TRUE POS	0.000144518	TRUE NEG	0.000107953	TRUE NEG	1.68679e-05	TRUE POS	0.000160732	TRUE POS	1.88493e-05	TRUE NEG (no pixels)
MY	GR	L	0.000146701	TRUE NEG	0	TRUE NEG	1.70151e-05	TRUE NEG	1.07346e-05	TRUE POS	1.1657e-07	TRUE NEG (no pixels)	5.01791e-06	TRUE NEG (possibly due to positive signal in adjacent my structure)	0	TRUE NEG	5.97591e-06	TRUE NEG	1.99433e-05	TRUE POS	1.75555e-08	TRUE NEG	0	TRUE NEG	1.13034e-05	TRUE NEG	9.71212e-07	TRUE NEG	0	TRUE NEG	0.000118951	TRUE POS	1.12515e-06	TRUE NEG	5.9077e-09	TRUE NEG	2.08318e-07	TRUE NEG (possibly due to positive signal in adjacent my tissue)	1.3865e-05	TRUE POS	1.41807e-08	TRUE NEG (edge artifact)
MY	GR	R	4.87795e-05	TRUE NEG	0	TRUE NEG	1.57075e-05	TRUE NEG	2.47182e-05	TRUE NEG	1.10763e-06	TRUE NEG (edge artifact)	1.52726e-06	TRUE POS	0	TRUE NEG	1.06646e-07	TRUE NEG	0.000981137	TRUE POS	5.83357e-08	TRUE NEG	0	TRUE NEG	4.21239e-05	TRUE NEG	0	TRUE NEG	4.63145e-05	TRUE POS	0.000240102	TRUE POS	9.14712e-06	TRUE NEG	9.83292e-07	TRUE NEG	5.42038e-07	TRUE POS	1.00526e-05	TRUE POS	0	TRUE NEG
MY	GRN	L	8.64299e-05	TRUE NEG	2.58019e-05	TRUE NEG	0.00046416	TRUE NEG	0.0821697	TRUE POS	3.2023e-06	TRUE NEG (dark area of image - signal not clear)	0.00883995	TRUE POS	1.17195e-06	TRUE NEG	0.000249871	TRUE POS	0.443617	TRUE POS	5.73078e-05	TRUE NEG	0.000211528	TRUE POS	0.000343623	TRUE NEG (can't see what segmentation is detecting)	3.94284e-06	TRUE NEG	0.0456782	TRUE POS	0.349848	TRUE POS	0.000209076	TRUE NEG	0.00767763	TRUE POS	0.00340304	TRUE POS	0.10583	TRUE POS	0.000116319	TRUE POS
MY	GRN	R	0.000369741	TRUE NEG	0	TRUE NEG	0.000293304	TRUE NEG	0.0439724	TRUE POS	5.94441e-06	TRUE NEG (dark area of image - signal not clear)	0.0227446	TRUE POS	1.56432e-05	TRUE NEG	0.0217287	TRUE POS	0.427144	TRUE POS	7.14421e-05	TRUE NEG	0.00112392	TRUE POS	0.000341696	TRUE POS	2.92892e-09	TRUE POS	0.0894981	TRUE POS	0.317268	TRUE POS	0.000235909	TRUE NEG	0.0243519	TRUE POS	0.016984	TRUE POS	0.069077	TRUE POS	7.42683e-05	TRUE NEG (edge artifact)
MY	ICB	L	0	TRUE NEG	0	TRUE NEG	3.40651e-09	TRUE NEG	1.41267e-06	TRUE NEG	0	TRUE NEG (link broken)	2.51909e-05	TRUE POS (but signal is actually in adjacent cb)	0	TRUE NEG	0	TRUE NEG	0	TRUE NEG	0	TRUE NEG	0	TRUE NEG	1.12525e-11	TRUE NEG	0	TRUE NEG	1.31598e-07	TRUE NEG (no pixels)	3.33952e-06	TRUE NEG (no pixels)	0	TRUE NEG	0	TRUE NEG	0	TRUE NEG (broken link)	0	TRUE NEG (broken link)	0	TRUE NEG
MY	ICB	R	0	TRUE NEG	0	TRUE NEG	6.78651e-07	TRUE NEG	1.21135e-05	TRUE POS	0	TRUE NEG (link broken)	0.000167187	TRUE POS	5.12765e-06	TRUE POS	2.72847e-07	TRUE NEG	1.08466e-06	TRUE POS	1.36651e-08	TRUE NEG	0	TRUE NEG	8.95157e-06	TRUE NEG	0	TRUE NEG	4.14443e-05	TRUE POS	1.64364e-06	TRUE NEG (no pixels)	4.16423e-09	TRUE NEG	2.57829e-10	TRUE NEG	2.39922e-07	TRUE POS	2.03189e-05	TRUE POS	0	TRUE NEG
MY	IO	L	0.0334651	TRUE NEG	0.00205597	TRUE NEG	0.000699966	TRUE NEG	0.00110413	TRUE POS	3.07971e-05	TRUE NEG (edge artifact)	7.41688e-05	TRUE NEG (edge artifact)	0.000358058	TRUE NEG	0.000592253	TRUE NEG	0.00214283	TRUE POS	0.000615306	TRUE NEG	2.63277e-05	TRUE NEG	0.000287565	TRUE NEG	5.77296e-05	TRUE NEG	0.00135904	TRUE POS	0.00285038	TRUE POS	0.00179652	TRUE NEG	0.000711535	TRUE NEG	5.69242e-05	TRUE POS	0.00203798	TRUE POS	1.2504e-06	TRUE NEG (edge artifact)
MY	IO	R	0.0523515	TRUE NEG	0.000725561	TRUE NEG	0.000270784	TRUE NEG	0.019398	TRUE POS	0.000164821	TRUE NEG (edge artifact)	0.000955208	TRUE POS	0.000356977	TRUE NEG	0.00356721	TRUE NEG	0.00226078	TRUE POS	0.000960319	TRUE NEG	0.000114984	TRUE NEG	0.00184058	TRUE NEG	0.000956407	TRUE NEG	0.00171609	TRUE POS	0.00194181	TRUE NEG (edge artifact)	0.000231255	TRUE NEG	0.000762754	TRUE NEG	0.00435631	TRUE POS	0.00205013	TRUE POS	0.000623585	TRUE POS
MY	IRN	L	8.9462e-05	TRUE NEG	0	TRUE NEG	0.00010069	TRUE NEG	0.14601	TRUE POS	3.37487e-07	TRUE NEG (possibly due to edge artifact in ajacent tissue)	0.00167737	TRUE POS	1.43831e-07	TRUE NEG	3.25278e-05	TRUE NEG	0.418752	TRUE POS	5.95271e-05	TRUE NEG	0.000326744	TRUE POS	0.000186146	TRUE NEG	1.28512e-09	TRUE NEG	0.0118099	TRUE POS	0.197792	TRUE POS	1.67761e-05	TRUE NEG	0.00405148	TRUE POS	0.0042269	TRUE POS	0.0361351	TRUE POS	2.98107e-05	TRUE POS
MY	IRN	R	0.000526631	TRUE NEG	0	TRUE NEG	8.71124e-05	TRUE NEG	0.0196961	TRUE POS	7.41815e-05	TRUE POS	0.00135604	TRUE POS	0	TRUE NEG	0.000729974	TRUE POS	0.923506	TRUE POS	4.36556e-05	TRUE NEG	0.00173382	TRUE POS	0.000758319	TRUE POS	6.80275e-06	TRUE NEG	0.039758	TRUE POS	0.241556	TRUE POS	8.721e-06	TRUE NEG	0.0165097	TRUE POS	0.00269824	TRUE POS	0.0271179	TRUE POS	1.18058e-06	TRUE NEG (edge artifact)
MY	ISN	L	0	TRUE NEG	0	TRUE NEG	0	TRUE NEG	0.000302392	TRUE POS	0	TRUE NEG (link broken)	7.02174e-07	TRUE POS	0	TRUE NEG	0	TRUE NEG	0.0095382	TRUE POS	0	TRUE NEG	2.05129e-06	TRUE NEG	0	TRUE NEG	0	TRUE NEG	7.95554e-05	TRUE POS	0.00170146	TRUE POS	0	TRUE NEG	2.12668e-06	TRUE POS	1.34891e-05	TRUE POS	0.000450126	TRUE POS	0	TRUE NEG
MY	ISN	R	0	TRUE NEG	0	TRUE NEG	0	TRUE NEG	6.82765e-06	TRUE NEG	2.53599e-06	TRUE NEG (no pixels)	1.88941e-05	TRUE POS	0	TRUE NEG	3.34922e-07	TRUE NEG	0.052764	TRUE POS	0	TRUE NEG	0.000164033	TRUE POS	7.74178e-06	TRUE POS	1.16051e-08	TRUE NEG	0.000924969	TRUE POS	0.00257832	TRUE POS	0	TRUE NEG	0.000229302	TRUE POS	1.49352e-05	TRUE POS	0.000372642	TRUE POS	0	TRUE NEG
MY	LAV	L	7.58872e-06	TRUE NEG	0.000132998	TRUE NEG	0.000123812	TRUE NEG	0.00231108	TRUE POS	4.03089e-06	TRUE NEG (edge artifact)	0.000117834	TRUE POS	3.96806e-06	TRUE POS	3.26757e-06	TRUE NEG	0.00207922	TRUE POS	1.12836e-05	TRUE NEG	1.48044e-05	TRUE POS	2.60343e-05	TRUE NEG	5.21285e-06	TRUE NEG	0.000264545	TRUE POS	0.0103612	TRUE POS	3.24904e-05	TRUE NEG	1.10409e-05	TRUE NEG	0.000431041	TRUE POS	0.000302381	TRUE POS	1.00018e-07	TRUE NEG (no pixels)
MY	LAV	R	6.47961e-05	TRUE NEG	4.66035e-07	TRUE NEG	0.000108665	TRUE NEG	0.00233216	TRUE POS	2.65905e-06	TRUE NEG (edge artifact)	1.48367e-05	TRUE POS	5.80192e-07	TRUE POS	0.000207522	TRUE NEG	0.0353315	TRUE POS	6.1387e-06	TRUE NEG	8.7196e-06	TRUE POS	4.19303e-05	TRUE NEG	1.55224e-05	TRUE NEG	0.000966448	TRUE POS	0.0153327	TRUE POS	2.24189e-05	TRUE NEG	0.000243235	TRUE POS	0.00017435	TRUE POS	0.000390937	TRUE POS	0	TRUE NEG
MY	LIN	L	0	TRUE NEG	0	TRUE NEG	0	TRUE NEG	0.000137817	TRUE POS	0	TRUE NEG (link broken)	5.09924e-06	TRUE NEG (no pixels)	0	TRUE NEG	0	TRUE NEG	0.00570641	TRUE POS	2.44489e-07	TRUE NEG	2.90951e-07	TRUE NEG	1.42699e-07	TRUE NEG	0	TRUE NEG	5.3306e-05	TRUE POS	0.00204364	TRUE POS	0	TRUE NEG	1.51183e-05	TRUE POS	2.98873e-05	TRUE POS	0.000242726	TRUE POS	0	TRUE NEG
MY	LIN	R	0	TRUE NEG	0	TRUE NEG	0	TRUE NEG	9.41725e-05	TRUE POS	1.48728e-06	TRUE POS	1.1334e-05	TRUE POS	0	TRUE NEG	2.68747e-07	TRUE NEG	0.0154656	TRUE POS	5.80224e-09	TRUE NEG	1.53746e-05	TRUE NEG	1.86549e-05	TRUE NEG	0	TRUE NEG	0.000405439	TRUE POS	0.00287026	TRUE POS	0	TRUE NEG	0.000262927	TRUE POS	8.15822e-05	TRUE POS	0.000384164	TRUE POS	0	TRUE NEG
MY	LRN	L	0.00760288	TRUE NEG	0.000137781	TRUE NEG	6.98861e-05	TRUE NEG	0.0205761	TRUE POS	0.000110811	TRUE NEG (edge artifact)	0.000600846	TRUE NEG (edge artifact)	5.30529e-07	TRUE NEG	0.000404854	TRUE NEG	0.00631668	TRUE POS	0.00023239	TRUE NEG	1.64984e-05	TRUE NEG	0.000426908	TRUE NEG	1.89546e-05	TRUE NEG	0.00112454	TRUE POS	0.0356419	TRUE POS	1.83768e-05	TRUE NEG	0.000244155	TRUE NEG	0.00127217	TRUE POS	0.00542131	TRUE POS	2.87129e-08	TRUE NEG (edge artifact)
MY	LRN	R	0.00442851	TRUE NEG	4.66367e-05	TRUE NEG	8.98646e-05	TRUE NEG	0.00224173	TRUE POS	2.82749e-05	TRUE NEG (dark area of image - signal not clear)	0.000630461	TRUE POS	1.39751e-05	TRUE NEG	0.000852706	TRUE POS	0.0109229	TRUE POS	0.000189893	TRUE NEG	3.29611e-06	TRUE NEG	0.000286688	TRUE POS	1.10298e-07	TRUE NEG	0.00359034	TRUE POS	0.0374247	TRUE POS	4.0651e-05	TRUE NEG	0.00179029	TRUE POS	0.00107228	TRUE POS	0.00485721	TRUE POS	2.40385e-05	TRUE NEG (edge artifact)
MY	MARN	L	0.0034233	TRUE NEG	0.000726418	TRUE NEG	9.07294e-05	TRUE NEG	0.0317085	TRUE POS	8.86682e-05	TRUE NEG (edge artifact)	0.00104483	TRUE POS	3.04762e-05	TRUE NEG	0.000298387	TRUE POS	0.0528937	TRUE POS	7.70394e-05	TRUE NEG	0.000107927	TRUE POS	0.000192875	TRUE POS	2.25191e-05	TRUE NEG	0.0205981	TRUE POS	0.0582671	TRUE POS	0.00093495	TRUE NEG	0.0044019	TRUE POS	0.000441051	TRUE POS	0.0211613	TRUE POS	7.5496e-05	TRUE NEG (edge artifact)
MY	MARN	R	0.00654101	TRUE NEG	0.000586048	TRUE NEG	5.24769e-05	TRUE NEG	0.0426582	TRUE POS	0.000102145	TRUE NEG (edge artifact)	0.00651133	TRUE POS	0.000111345	TRUE NEG	0.0100221	TRUE POS	0.0306212	TRUE POS	4.6842e-05	TRUE NEG	0.000827587	TRUE POS	0.00018818	TRUE NEG	0.000471107	TRUE NEG	0.0504114	TRUE POS	0.0452906	TRUE POS	0.000274551	TRUE NEG	0.0144667	TRUE POS	0.0102361	TRUE POS	0.0265797	TRUE POS	0.0001351	TRUE POS
MY	MDRNd	L	6.71945e-06	TRUE NEG	0	TRUE NEG	4.11563e-06	TRUE NEG	0.0353188	TRUE POS	1.79454e-07	TRUE NEG (edge artifact)	0.000274456	TRUE POS	0	TRUE NEG	2.2277e-06	TRUE NEG	0.0556519	TRUE POS	2.56387e-06	TRUE NEG	1.86847e-05	TRUE POS	7.6102e-06	TRUE NEG	0	TRUE NEG	0.000240205	TRUE POS	0.0121985	TRUE POS	2.88017e-07	TRUE NEG	0.00020224	TRUE POS	0.000379596	TRUE POS	0.000721874	TRUE POS	4.58941e-06	TRUE NEG (edge artifact)
MY	MDRNd	R	1.12744e-05	TRUE NEG	0	TRUE NEG	4.41633e-05	TRUE NEG	0.00202598	TRUE POS	1.929e-05	TRUE POS	0.000423289	TRUE POS	0	TRUE NEG	2.03512e-08	TRUE NEG	0.172796	TRUE POS	1.495e-09	TRUE NEG	0.000113646	TRUE POS	2.64192e-05	TRUE POS	0	TRUE NEG	0.00302954	TRUE POS	0.0197213	TRUE POS	1.50876e-06	TRUE NEG	0.00033643	TRUE POS	0.00013133	TRUE POS	0.00147155	TRUE POS	0	TRUE NEG
MY	MDRNv	L	0.000651667	TRUE NEG	0	TRUE NEG	2.0755e-05	TRUE NEG	0.0167707	TRUE POS	2.36106e-06	TRUE NEG (dark area of image - signal not clear)	0.00024624	TRUE POS	1.77402e-09	TRUE NEG	3.39683e-05	TRUE NEG	0.080804	TRUE POS	6.61562e-05	TRUE NEG	6.58945e-05	TRUE NEG	6.44234e-05	TRUE NEG	0	TRUE NEG	0.00335848	TRUE POS	0.0923563	TRUE POS	4.65957e-06	TRUE NEG	0.00114652	TRUE POS	0.00115701	TRUE POS	0.0158246	TRUE POS	0.000148774	TRUE POS
MY	MDRNv	R	0.000441448	TRUE NEG	0	TRUE NEG	6.60243e-06	TRUE NEG	0.00190697	TRUE POS	7.89178e-07	TRUE NEG (dark area of image - signal not clear)	0.000749449	TRUE POS	0	TRUE NEG	0.000176991	TRUE NEG	0.123535	TRUE POS	3.91488e-05	TRUE NEG	8.65251e-05	TRUE POS	5.42943e-05	TRUE NEG	0	TRUE NEG	0.00500298	TRUE POS	0.105498	TRUE POS	3.07768e-06	TRUE NEG	0.00463817	TRUE POS	0.00185247	TRUE POS	0.00801205	TRUE POS	3.39459e-06	TRUE NEG (edge artifact)
MY	MV	L	7.66831e-05	TRUE NEG	5.79054e-05	TRUE NEG	5.43209e-05	TRUE NEG	0.00992777	TRUE POS	5.6433e-08	TRUE NEG (edge artifact)	0.000275998	TRUE POS	2.80741e-05	TRUE POS	7.31863e-05	TRUE POS	0.00227106	TRUE POS	3.6107e-06	TRUE NEG	0.000112466	TRUE POS	5.85403e-05	TRUE NEG	1.57721e-07	TRUE NEG	0.00106168	TRUE POS	0.0305095	TRUE POS	1.46787e-05	TRUE NEG	4.46358e-05	TRUE POS	0.000486102	TRUE POS	0.00101347	TRUE POS	2.98237e-05	TRUE NEG (edge artifact)
MY	MV	R	4.80096e-05	TRUE NEG	0.000162776	TRUE NEG	5.08351e-05	TRUE NEG	0.0149432	TRUE POS	7.93059e-06	TRUE NEG (no pixels)	0.000437041	TRUE POS	1.62936e-05	TRUE POS	0.000630578	TRUE POS	0.0337667	TRUE POS	2.7493e-06	TRUE NEG	0.000359789	TRUE POS	0.000168258	TRUE NEG	6.56094e-07	TRUE NEG	0.00316175	TRUE POS	0.0382514	TRUE POS	1.27263e-05	TRUE NEG	0.000786549	TRUE POS	0.00087123	TRUE POS	0.00108205	TRUE POS	2.69686e-05	TRUE NEG (no pixels)
MY	NR	L	0	TRUE NEG	0	TRUE NEG	0	TRUE NEG	0.000493208	TRUE POS	0	TRUE NEG (link broken)	4.17399e-06	TRUE POS	0	TRUE NEG	0	TRUE NEG	0.000344127	TRUE POS	0	TRUE NEG	0	TRUE NEG	2.56162e-08	TRUE NEG	0	TRUE NEG	7.2796e-05	TRUE POS	0.00201077	TRUE POS	0	TRUE NEG	2.27302e-06	TRUE NEG	5.50205e-06	TRUE POS	0.000162581	TRUE POS	5.33982e-09	TRUE NEG (no pixels)
MY	NR	R	0	TRUE NEG	0	TRUE NEG	6.08479e-08	TRUE NEG	8.45053e-05	TRUE POS	0	TRUE NEG (link broken)	0.000134208	TRUE POS	0	TRUE NEG	3.87105e-07	TRUE NEG	0.00119972	TRUE POS	0	TRUE NEG	2.08392e-08	TRUE NEG	4.4194e-06	TRUE NEG	0	TRUE NEG	1.28696e-05	TRUE POS	0.00172061	TRUE POS	0	TRUE NEG	1.51317e-05	TRUE POS	2.70216e-05	TRUE POS	4.21566e-05	TRUE POS	0	TRUE NEG
MY	NTB	L	0.000240141	TRUE NEG	1.7211e-08	TRUE NEG	2.07454e-06	TRUE NEG	0.00218488	TRUE POS	5.7655e-05	TRUE NEG (edge artifact)	9.18978e-06	TRUE NEG (edge artifact)	0	TRUE NEG	3.89258e-05	TRUE NEG	0.000473191	TRUE POS	3.59928e-07	TRUE NEG	6.79142e-07	TRUE NEG	0	TRUE NEG	1.49977e-05	TRUE NEG	8.01357e-05	TRUE POS	0.000449883	TRUE POS	6.57979e-06	TRUE NEG	5.28794e-05	TRUE POS	6.71995e-07	TRUE POS	0.000143492	TRUE POS	6.19479e-06	TRUE NEG (edge artifact)
MY	NTB	R	3.16043e-05	TRUE NEG	2.43025e-06	TRUE NEG	8.79589e-06	TRUE NEG	0.0150785	TRUE POS	2.86227e-05	TRUE NEG (edge artifact)	5.5276e-05	TRUE POS (but signal is actually in adjacent injection site)	0	TRUE NEG	0.000554096	TRUE POS	4.4904e-05	TRUE NEG (edge artifact)	6.97431e-06	TRUE NEG	9.6069e-06	TRUE NEG	1.35455e-07	TRUE NEG	1.81032e-05	TRUE NEG	0.00189319	TRUE POS	0.000783983	TRUE POS	9.02633e-06	TRUE NEG	6.60768e-05	TRUE POS	2.00456e-05	TRUE POS	0.00124572	TRUE POS	7.55105e-05	TRUE NEG (edge artifact)
MY	NTS	L	0.000453561	TRUE NEG	5.11946e-06	TRUE NEG	8.12346e-05	TRUE NEG	0.00432103	TRUE POS	2.52865e-06	TRUE NEG (edge artifact)	0.000578159	TRUE POS	2.63096e-08	TRUE NEG	8.12699e-05	TRUE NEG	0.0318066	TRUE POS	6.65151e-06	TRUE NEG	0.000266023	TRUE POS	0.000109912	TRUE NEG	1.20995e-07	TRUE NEG	0.000446496	TRUE POS	0.0174344	TRUE POS	1.33426e-05	TRUE NEG	0.000642961	TRUE POS	0.000218401	TRUE POS	0.000560746	TRUE POS	2.49244e-05	TRUE NEG (edge artifact)
MY	NTS	R	0.000297422	TRUE NEG	0	TRUE NEG	6.70003e-05	TRUE NEG	0.00108147	TRUE POS	4.064e-05	TRUE POS	0.00019679	TRUE POS	0	TRUE NEG	3.85714e-05	TRUE NEG	0.164154	TRUE POS	5.44506e-06	TRUE NEG	0.000751002	TRUE POS	0.000171439	TRUE NEG	2.449e-08	TRUE NEG	0.00249632	TRUE POS	0.0224718	TRUE POS	1.25877e-05	TRUE NEG	0.00194728	TRUE POS	0.000206225	TRUE POS	0.00169162	TRUE POS	3.86434e-07	TRUE NEG (edge artifact)
MY	PARN	L	0	TRUE NEG	0	TRUE NEG	1.94568e-07	TRUE NEG	0.0248425	TRUE POS	6.88782e-10	TRUE NEG (dark area of image - signal not clear)	0.000645277	TRUE POS	4.34942e-06	TRUE POS	1.44563e-05	TRUE NEG	0.267334	TRUE POS	4.08176e-06	TRUE NEG	0.000101479	TRUE NEG	4.32664e-05	TRUE NEG	0	TRUE NEG	0.00292489	TRUE POS	0.0691246	TRUE POS	5.10387e-08	TRUE NEG	0.00137415	TRUE POS	0.00135315	TRUE POS	0.00937189	TRUE POS	3.19156e-07	TRUE NEG (edge artifact)
MY	PARN	R	7.5071e-07	TRUE NEG	0	TRUE NEG	1.917e-05	TRUE NEG	0.00464569	TRUE POS	0.000141139	TRUE POS	0.000713327	TRUE POS	1.18148e-05	TRUE POS	0.000219074	TRUE POS	1.06059	TRUE POS	3.43421e-06	TRUE NEG	0.00127207	TRUE POS	0.000625415	TRUE POS	2.97636e-05	TRUE POS	0.0246382	TRUE POS	0.0897294	TRUE POS	2.34933e-06	TRUE NEG	0.00705298	TRUE POS	0.00118403	TRUE POS	0.0130257	TRUE POS	0	TRUE NEG
MY	PAS	L	1.19346e-05	TRUE NEG	0	TRUE NEG	3.90389e-06	TRUE NEG	0.000111562	TRUE POS	0	TRUE NEG (link broken)	1.29359e-05	TRUE POS	0	TRUE NEG	1.44671e-05	TRUE NEG	1.40255e-05	TRUE POS	0	TRUE NEG	0	TRUE NEG	8.55552e-06	TRUE NEG	0	TRUE NEG	4.28252e-06	TRUE POS	0.000308169	TRUE POS	3.56128e-06	TRUE NEG	5.13068e-07	TRUE NEG	1.01524e-06	TRUE POS	1.15911e-05	TRUE POS	4.90882e-07	TRUE POS
MY	PAS	R	4.08869e-06	TRUE NEG	0	TRUE NEG	5.80171e-06	TRUE NEG	8.62314e-06	TRUE POS	4.54277e-08	TRUE NEG (edge artifact)	1.03577e-05	TRUE POS	0	TRUE NEG	1.37401e-05	TRUE NEG	0.0021	TRUE POS	5.05401e-07	TRUE NEG	1.51096e-08	TRUE NEG	6.19292e-05	TRUE NEG	0	TRUE NEG	6.35463e-05	TRUE POS	0.000511072	TRUE POS	5.48436e-07	TRUE NEG	2.98319e-07	TRUE NEG	4.9016e-07	TRUE POS	7.1386e-05	TRUE POS	0	TRUE NEG
MY	PGRNd	L	2.42095e-05	TRUE NEG	0	TRUE NEG	2.71973e-05	TRUE NEG	0.00509468	TRUE POS	0	TRUE NEG (link broken)	2.20375e-05	TRUE POS	0	TRUE NEG	3.69955e-05	TRUE POS	0.0146119	TRUE POS	6.73247e-07	TRUE NEG	2.40061e-07	TRUE NEG	1.82648e-05	TRUE NEG	0	TRUE NEG	0.000601572	TRUE POS	0.0279692	TRUE POS	2.60716e-06	TRUE NEG	2.46903e-05	TRUE NEG	8.60381e-05	TRUE POS	0.00292995	TRUE POS	5.10623e-07	TRUE NEG (no pixels)
MY	PGRNd	R	2.00971e-05	TRUE NEG	0	TRUE NEG	5.11514e-06	TRUE NEG	0.00470176	TRUE POS	0	TRUE NEG (link broken)	0.000897313	TRUE POS	0	TRUE NEG	0.000444264	TRUE POS	0.0228305	TRUE POS	3.0137e-06	TRUE NEG	2.35855e-05	TRUE POS	1.44821e-06	TRUE NEG	0	TRUE NEG	0.000534637	TRUE POS	0.0261992	TRUE POS	6.3177e-08	TRUE NEG	7.01841e-05	TRUE NEG	0.000401121	TRUE POS	0.000963917	TRUE POS	3.65705e-08	TRUE NEG (no pixels)
MY	PGRNl	L	0.0105049	TRUE NEG	0.000134763	TRUE NEG	0.000118778	TRUE NEG	0.0302294	TRUE POS	5.58524e-05	TRUE NEG (edge artifact)	0.000411196	TRUE NEG (edge artifact)	1.25073e-05	TRUE NEG	0.000345862	TRUE NEG	0.0320446	TRUE POS	0.00017194	TRUE NEG	2.63141e-05	TRUE POS	0.000104871	TRUE NEG	0.000115258	TRUE NEG	0.00676736	TRUE POS	0.0534594	TRUE POS	4.47743e-05	TRUE NEG	0.00179262	TRUE POS	0.00270896	TRUE POS	0.013982	TRUE POS	2.73076e-06	TRUE NEG (edge artifact)
MY	PGRNl	R	0.0121128	TRUE NEG	7.92513e-05	TRUE NEG	0.000242376	TRUE NEG	0.00714928	TRUE POS	8.14722e-05	TRUE NEG (edge artifact)	0.000970582	TRUE POS	3.5791e-06	TRUE NEG	0.00148387	TRUE POS	0.0432718	TRUE POS	0.000203116	TRUE NEG	0.000138953	TRUE POS	8.64138e-05	TRUE POS	7.50734e-06	TRUE NEG	0.0192318	TRUE POS	0.0598401	TRUE POS	7.16126e-05	TRUE NEG	0.00679148	TRUE POS	0.000985066	TRUE POS	0.0121019	TRUE POS	3.67419e-05	TRUE NEG (edge artifact)
MY	PPY	L	0.00320081	TRUE NEG	2.12251e-05	TRUE NEG	3.3692e-06	TRUE NEG	0.000303462	TRUE POS	7.57825e-07	TRUE NEG (edge artifact)	7.77564e-06	TRUE NEG (edge artifact)	6.64956e-06	TRUE NEG	4.5207e-05	TRUE NEG	2.46033e-05	TRUE NEG (edge artifact)	1.03321e-05	TRUE NEG	2.20496e-07	TRUE NEG	2.34878e-05	TRUE NEG	3.13081e-06	TRUE NEG	5.75635e-05	TRUE NEG (edge artifact)	0.000473283	TRUE POS	4.69589e-05	TRUE NEG	1.48507e-05	TRUE NEG	6.77282e-06	TRUE NEG (edge artifact)	0.000164104	TRUE POS	2.17937e-09	TRUE NEG (edge artifact)
MY	PPY	R	0.00367051	TRUE NEG	4.01058e-07	TRUE NEG	8.74838e-06	TRUE NEG	0.00066354	TRUE POS	6.86215e-06	TRUE NEG (edge artifact)	2.46784e-05	TRUE NEG (edge artifact)	1.32647e-05	TRUE NEG	0.000127927	TRUE NEG	7.28961e-06	TRUE NEG (edge artifact)	5.5697e-05	TRUE NEG	3.74709e-09	TRUE NEG	1.34588e-05	TRUE NEG	2.46846e-05	TRUE NEG	0.000376278	TRUE POS	0.00057685	TRUE POS	6.90972e-06	TRUE NEG	1.31753e-05	TRUE NEG	5.90704e-05	TRUE POS	0.000288356	TRUE POS	0.000171978	TRUE NEG (edge artifact)
MY	PRP	L	3.6033e-05	TRUE NEG	0	TRUE NEG	1.25762e-06	TRUE NEG	0.00404964	TRUE POS	1.77236e-06	TRUE NEG (edge artifact)	0.000344399	TRUE POS	9.70979e-11	TRUE NEG	6.2552e-05	TRUE NEG	0.00354541	TRUE POS	4.12484e-07	TRUE NEG	2.19219e-06	TRUE POS	2.53595e-05	TRUE NEG	1.79906e-06	TRUE NEG	0.000603634	TRUE POS	0.0300432	TRUE POS	2.65418e-05	TRUE NEG	4.49946e-05	TRUE NEG	7.40219e-05	TRUE POS	0.000964793	TRUE POS	3.97838e-05	TRUE POS
MY	PRP	R	2.19583e-06	TRUE NEG	1.85059e-06	TRUE NEG	8.55225e-06	TRUE NEG	0.00837889	TRUE POS	3.27496e-07	TRUE NEG (no pixels)	0.000278371	TRUE POS	2.92696e-08	TRUE NEG	0.000916509	TRUE POS	0.010063	TRUE POS	2.97099e-06	TRUE NEG	1.19292e-05	TRUE POS	0.000102317	TRUE NEG	9.21508e-07	TRUE NEG	0.000468237	TRUE POS	0.0284673	TRUE POS	2.18815e-06	TRUE NEG	0.000102947	TRUE POS	0.000551031	TRUE POS	0.000726396	TRUE POS	1.39391e-05	TRUE NEG (edge artifact)
MY	RM	L	2.29044e-05	TRUE NEG	0.000167193	TRUE NEG	1.19442e-08	TRUE NEG	0.0167869	TRUE POS	2.05605e-05	TRUE NEG (edge artifact)	0.00349738	TRUE POS	2.78028e-05	TRUE POS	0.00044295	TRUE POS	0.0133942	TRUE POS	3.93122e-06	TRUE NEG	0.000405918	TRUE POS	2.16488e-06	TRUE NEG	4.78086e-06	TRUE NEG	0.0120595	TRUE POS	0.0120696	TRUE POS	0.000218369	TRUE NEG	0.00499965	TRUE POS	0.00126575	TRUE POS	0.00865689	TRUE POS	3.77842e-05	TRUE POS
MY	RM	R	9.81132e-05	TRUE NEG	0.000488856	TRUE NEG	4.80401e-05	TRUE NEG	0.0280353	TRUE POS	0.000333863	TRUE NEG (edge artifact)	0.00875184	TRUE POS	0.000151186	TRUE NEG	0.00138813	TRUE POS	0.0110215	TRUE POS	4.56843e-06	TRUE NEG	0.00210858	TRUE POS	7.21826e-06	TRUE NEG	0.000180327	TRUE NEG (artifacts)	0.0219688	TRUE POS	0.0198276	TRUE POS	0.000251199	TRUE NEG	0.0102644	TRUE POS	0.004889	TRUE POS	0.0129577	TRUE POS	0.00012432	TRUE POS
MY	RO	L	1.74209e-05	TRUE NEG	0	TRUE NEG	9.69569e-08	TRUE NEG	0.000134189	TRUE POS	0	TRUE NEG (link broken)	5.14975e-06	TRUE NEG (edge artifact)	0	TRUE NEG	3.06792e-06	TRUE NEG	0.000667077	TRUE POS	4.51619e-07	TRUE NEG	0	TRUE NEG	6.27405e-07	TRUE NEG	0	TRUE NEG	0.00136039	TRUE POS	0.000980716	TRUE POS	4.07519e-07	TRUE NEG	2.13963e-05	TRUE NEG	0.00014847	TRUE POS	0.000822348	TRUE POS	6.3571e-07	TRUE NEG (no pixels)
MY	RO	R	0.000333734	TRUE NEG	9.78984e-05	TRUE NEG	1.73084e-05	TRUE NEG	0.00190411	TRUE POS	2.18118e-06	TRUE NEG (edge artifact)	0.00131221	TRUE POS	8.48278e-06	TRUE NEG	4.69668e-05	TRUE NEG	0.00336417	TRUE POS	3.24872e-06	TRUE NEG	1.35148e-05	TRUE NEG	5.28918e-06	TRUE NEG	9.60227e-06	TRUE NEG	0.00310501	TRUE POS	0.00275005	TRUE POS	2.24114e-05	TRUE NEG	0.00074889	TRUE POS	0.00158399	TRUE POS	0.00185504	TRUE POS	2.15051e-05	TRUE POS
MY	RPA	L	0.00987837	TRUE NEG	0.00274486	TRUE NEG	6.30688e-05	TRUE NEG	0.000999501	TRUE POS	4.64391e-06	TRUE NEG (edge artifact)	0.000348168	TRUE NEG (edge artifact)	0.000268556	TRUE NEG	0.000200286	TRUE NEG	0.000459874	TRUE POS	3.72522e-06	TRUE NEG	6.83898e-06	TRUE NEG	1.60698e-05	TRUE NEG	9.32454e-05	TRUE NEG	0.00151982	TRUE POS	0.000739538	TRUE POS	0.000391095	TRUE NEG	0.000600316	TRUE NEG	4.70116e-05	TRUE NEG (edge artifact)	0.00142658	TRUE POS	2.63217e-06	TRUE NEG (edge artifact)
MY	RPA	R	0.0353262	TRUE NEG	0.00461137	TRUE NEG	0.000276065	TRUE NEG	0.00405511	TRUE POS	2.78753e-05	TRUE NEG (edge artifact)	0.000754022	TRUE NEG (edge artifact)	0.000511144	TRUE NEG	0.00204463	TRUE NEG	0.000928647	TRUE POS	3.56475e-05	TRUE NEG	5.98169e-05	TRUE NEG	0.00013894	TRUE NEG	0.000790748	TRUE NEG	0.00145234	TRUE POS	0.00199831	TRUE POS	0.000531363	TRUE NEG	0.00101474	TRUE POS	0.000298493	TRUE POS	0.00112575	TRUE POS	0.000171682	TRUE POS
MY	SPIV	L	0.00188553	TRUE NEG	5.31178e-06	TRUE NEG	6.7462e-05	TRUE NEG	0.00706618	TRUE POS	6.92193e-05	TRUE NEG (edge artifact)	0.00019299	TRUE POS	3.82984e-06	TRUE NEG	0.000113084	TRUE NEG	0.00417176	TRUE POS	5.67839e-05	TRUE NEG	3.39879e-05	TRUE POS	0.000418277	TRUE NEG	1.09707e-05	TRUE NEG	0.000273703	TRUE POS	0.00662578	TRUE POS	4.23561e-05	TRUE NEG	7.1132e-05	TRUE NEG	0.000581285	TRUE POS	0.00014	TRUE POS	4.23779e-05	TRUE NEG (edge artifact)
MY	SPIV	R	0.00190966	TRUE NEG	0	TRUE NEG	0.000137744	TRUE NEG	0.00178255	TRUE POS	1.43041e-05	TRUE NEG (edge artifact)	7.67701e-05	TRUE POS	1.93121e-07	TRUE NEG	0.000127358	TRUE NEG	0.0605542	TRUE POS	1.53865e-05	TRUE NEG	2.61814e-05	TRUE POS	0.000216399	TRUE NEG	3.66155e-06	TRUE NEG	0.000614266	TRUE POS	0.01415	TRUE POS	4.57329e-05	TRUE NEG	0.000124368	TRUE POS	0.000345718	TRUE POS	0.00032265	TRUE POS	3.2605e-06	TRUE NEG (edge artifact)
MY	SPVC	L	0.00411766	TRUE NEG	0	TRUE NEG	0.000133254	TRUE NEG	0.0555538	TRUE POS	0.000113169	TRUE NEG (edge artifact)	0.00026044	TRUE POS	0.000223636	TRUE NEG	0.000344714	TRUE NEG	0.0535374	TRUE POS	0.000522351	TRUE NEG	2.659e-07	TRUE NEG	0.00282952	TRUE NEG	0.000129564	TRUE NEG	0.000243799	TRUE NEG (edge artifact)	0.0101378	TRUE POS	6.80315e-05	TRUE NEG	1.51985e-05	TRUE NEG	2.97832e-05	TRUE POS	3.64357e-05	TRUE POS	0.000101623	TRUE NEG (edge artifact)
MY	SPVC	R	0.00156605	TRUE NEG	0	TRUE NEG	0.000617921	TRUE NEG	0.00470146	TRUE POS	0.000173106	TRUE NEG (edge artifact)	3.43646e-05	TRUE POS (also edge artifact)	6.85148e-06	TRUE NEG	8.29871e-05	TRUE NEG	0.079521	TRUE POS	4.44551e-06	TRUE NEG	6.51279e-06	TRUE NEG	0.000394035	TRUE NEG	0.000126124	TRUE NEG	0.00142246	TRUE POS	0.0152892	TRUE POS	3.36029e-05	TRUE NEG	1.88398e-05	TRUE NEG	1.36977e-05	TRUE POS	0.000232865	TRUE POS	0.00049389	TRUE NEG (edge artifact)
MY	SPVI	L	0.000520062	TRUE NEG	4.88471e-05	TRUE NEG	5.86152e-05	TRUE NEG	0.106418	TRUE POS	1.88576e-06	TRUE NEG (edge artifact)	0.00173647	TRUE POS	1.35707e-06	TRUE NEG	0.000168782	TRUE NEG	0.136649	TRUE POS	0.00013393	TRUE NEG	1.04543e-06	TRUE NEG	0.000688104	TRUE NEG	5.24609e-06	TRUE NEG	0.00134706	TRUE POS	0.0142818	TRUE POS	7.97429e-07	TRUE NEG	0.00010349	TRUE POS	0.000575284	TRUE POS	0.000995732	TRUE POS	1.84305e-06	TRUE NEG (no pixels)
MY	SPVI	R	0.000413766	TRUE NEG	0	TRUE NEG	0.000373554	TRUE NEG	0.00755727	TRUE POS	7.49016e-06	TRUE POS	0.000116955	TRUE POS	1.99544e-07	TRUE NEG	2.51576e-05	TRUE NEG	0.333695	TRUE POS	4.17465e-06	TRUE NEG	2.56282e-06	TRUE NEG	0.000312078	TRUE POS	1.44184e-06	TRUE NEG	0.00492863	TRUE POS	0.0260111	TRUE POS	8.63377e-06	TRUE NEG	0.000174217	TRUE POS	0.000216919	TRUE POS	0.00169999	TRUE POS	3.17901e-05	TRUE NEG (edge artifact)
MY	SPVO	L	0	TRUE NEG	0	TRUE NEG	3.66593e-05	TRUE NEG	0.026534	TRUE POS	0	TRUE NEG (link broken)	0.000551608	TRUE POS	1.85479e-07	TRUE POS	1.14316e-05	TRUE NEG	0.0978919	TRUE POS	1.08002e-08	TRUE NEG	1.97988e-06	TRUE NEG	8.68863e-07	TRUE NEG	0	TRUE NEG	0.00022043	TRUE POS	0.0099068	TRUE POS	3.99766e-07	TRUE NEG	0.000236799	TRUE POS	0.000474901	TRUE POS	0.00182403	TRUE POS	0	TRUE NEG
MY	SPVO	R	1.68749e-06	TRUE NEG	0	TRUE NEG	5.91777e-07	TRUE NEG	0.00257131	TRUE POS	5.12495e-07	TRUE POS	0.000123727	TRUE POS	0	TRUE NEG	1.36206e-05	TRUE NEG	0.234323	TRUE POS	1.56794e-06	TRUE NEG	5.69063e-06	TRUE POS	0.000179765	TRUE POS	1.44835e-05	TRUE POS	0.00430235	TRUE POS	0.0164891	TRUE POS	1.37334e-06	TRUE NEG	0.000248915	TRUE POS	0.000260098	TRUE POS	0.00206379	TRUE POS	0	TRUE NEG
MY	SUV	L	0	TRUE NEG	0.000164534	TRUE NEG	1.51094e-09	TRUE NEG	0.000622275	TRUE POS	0	TRUE NEG (link broken)	0.000302768	TRUE POS	0	TRUE NEG	3.50203e-05	TRUE POS	0.000114643	TRUE POS	3.93877e-06	TRUE NEG	1.35365e-07	TRUE NEG	2.30509e-05	TRUE NEG	0	TRUE NEG	5.01126e-05	TRUE POS	0.00510025	TRUE POS	1.35601e-06	TRUE NEG	3.13736e-06	TRUE NEG	0.000127893	TRUE POS	6.78032e-05	TRUE POS	5.61435e-06	TRUE NEG (no pixels)
MY	SUV	R	1.67079e-06	TRUE NEG	2.04421e-06	TRUE NEG	6.34645e-07	TRUE NEG	0.000507905	TRUE POS	0	TRUE NEG (link broken)	6.16555e-05	TRUE POS	4.63409e-06	TRUE POS	0.000292362	TRUE POS	0.00558262	TRUE POS	4.18462e-06	TRUE NEG	5.04076e-06	TRUE POS	0.000108465	TRUE NEG	8.57276e-08	TRUE NEG	0.00147717	TRUE POS	0.00516413	TRUE POS	2.1521e-05	TRUE NEG	1.81574e-05	TRUE NEG	8.62561e-05	TRUE POS	0.000287689	TRUE POS	1.18545e-06	TRUE NEG (no pixels)
MY	VCO	L	0.00451203	TRUE NEG	0	TRUE NEG	0.000214113	TRUE NEG	0.00127404	TRUE NEG	0.000338282	TRUE NEG (edge artifact)	0.0455327	TRUE POS	3.29082e-05	TRUE NEG	0.000116574	TRUE NEG	0.000732926	TRUE POS	0.000359428	TRUE NEG	5.90588e-06	TRUE NEG	0.000104566	TRUE NEG	8.2974e-05	TRUE NEG	0.000276651	TRUE NEG (edge artifact)	0.00283001	TRUE POS	0.000187791	TRUE NEG	0.000148677	TRUE NEG	3.72388e-05	TRUE POS	3.75368e-05	TRUE NEG (edge artifact)	0.00040842	TRUE NEG (edge artifact)
MY	VCO	R	0.0166785	TRUE NEG	5.6177e-05	TRUE NEG	0.00012207	TRUE NEG	0.00118771	TRUE NEG	0.000156668	TRUE NEG (edge artifact)	0.0129109	TRUE POS	4.96956e-05	TRUE NEG	0.000821083	TRUE NEG	0.00570131	TRUE POS	6.15109e-05	TRUE NEG	1.24589e-06	TRUE NEG	0.000492723	TRUE NEG	0.000130653	TRUE NEG	0.00021965	TRUE POS	0.00362639	TRUE POS	0.000218503	TRUE NEG	2.63047e-05	TRUE NEG	6.03427e-06	TRUE POS	2.92747e-05	TRUE NEG (edge artifact)	5.42574e-05	TRUE NEG (no pixels)
MY	VI	L	0	TRUE NEG	0	TRUE NEG	2.74174e-06	TRUE NEG	0.000170265	TRUE POS	0	TRUE NEG (link broken)	9.14801e-08	TRUE NEG (no pixels)	0	TRUE NEG	4.69733e-06	TRUE NEG	0.000330565	TRUE POS	0	TRUE NEG	0	TRUE NEG	0	TRUE NEG	0	TRUE NEG	0.000140536	TRUE POS	0.00204091	TRUE POS	1.59497e-07	TRUE NEG	4.38693e-06	TRUE POS	2.71375e-06	TRUE POS	0.000361304	TRUE POS	3.89862e-06	TRUE NEG (edge artifact)
MY	VI	R	0	TRUE NEG	0	TRUE NEG	5.92172e-07	TRUE NEG	4.55003e-05	TRUE POS	0	TRUE NEG (link broken)	0.000109527	TRUE POS	0	TRUE NEG	0.000142087	TRUE NEG	1.98455e-05	TRUE POS	5.92984e-09	TRUE NEG	8.64536e-10	TRUE NEG	2.09506e-06	TRUE NEG	0	TRUE NEG	0.000124944	TRUE POS	0.00171168	TRUE POS	2.86597e-08	TRUE NEG	1.50321e-05	TRUE POS	3.02447e-05	TRUE POS	0.000139818	TRUE POS	0	TRUE NEG
MY	VII	L	0.000646538	TRUE NEG	0	TRUE NEG	1.42829e-06	TRUE NEG	0.021083	TRUE POS	2.5864e-05	TRUE NEG (edge artifact)	0.000299106	TRUE POS	5.20313e-07	TRUE NEG	2.43083e-05	TRUE NEG	0.0640778	TRUE POS	1.53489e-05	TRUE NEG	9.3558e-05	TRUE POS	7.02809e-06	TRUE NEG	9.62643e-06	TRUE NEG	0.0163496	TRUE POS	0.0301373	TRUE POS	2.24034e-07	TRUE NEG	0.00161837	TRUE POS	0.00449084	TRUE POS	0.0195623	TRUE POS	0	TRUE NEG
MY	VII	R	0.00162156	TRUE NEG	5.99913e-06	TRUE NEG	3.00957e-05	TRUE NEG	0.00170967	TRUE POS	9.8246e-06	TRUE NEG (edge artifact)	0.000269839	TRUE POS	7.49587e-07	TRUE NEG	0.000173619	TRUE NEG	0.0951724	TRUE POS	5.35894e-06	TRUE NEG	0.000241184	TRUE POS	2.76784e-07	TRUE NEG	1.02808e-05	TRUE NEG	0.00494329	TRUE POS	0.0487087	TRUE POS	7.08506e-06	TRUE NEG	0.00298321	TRUE POS	0.000838554	TRUE POS	0.00468238	TRUE POS	9.90907e-06	TRUE NEG (edge artifact)
MY	x	L	0	TRUE NEG	0	TRUE NEG	5.83852e-09	TRUE NEG	0.000921102	TRUE POS	0	TRUE NEG (link broken)	1.66031e-05	TRUE POS	3.05622e-06	TRUE POS	6.26735e-05	TRUE POS	0.00439436	TRUE POS	2.78827e-08	TRUE NEG	3.12068e-07	TRUE NEG	9.59113e-08	TRUE NEG	0	TRUE NEG	6.06645e-05	TRUE POS	0.00111386	TRUE POS	0	TRUE NEG	1.16735e-06	TRUE POS	0.000128605	TRUE POS	5.62234e-05	TRUE POS	4.09857e-07	TRUE NEG (edge artifact)
MY	x	R	1.31434e-06	TRUE NEG	0	TRUE NEG	1.99466e-05	TRUE NEG	7.12058e-05	TRUE POS	0	TRUE NEG (link broken)	5.80672e-06	TRUE POS	0	TRUE NEG	0	TRUE NEG	0.0168312	TRUE POS	5.03213e-10	TRUE NEG	2.05088e-07	TRUE POS	1.02846e-05	TRUE NEG	0	TRUE NEG	0.000640557	TRUE POS	0.00115792	TRUE POS	0	TRUE NEG	7.69778e-06	TRUE POS	4.98583e-05	TRUE POS	0.000465915	TRUE POS	0	TRUE NEG
MY	XII	L	2.21624e-08	TRUE NEG	0	TRUE NEG	3.28437e-07	TRUE NEG	0.00130485	TRUE POS	0	TRUE NEG (link broken)	8.70525e-05	TRUE POS	0	TRUE NEG	0	TRUE NEG	0.00768939	TRUE POS	0	TRUE NEG	0.000141681	TRUE POS	7.43739e-07	TRUE NEG	6.34623e-09	TRUE NEG (no pixels)	0.000308137	TRUE POS	0.0161436	TRUE POS	1.71745e-08	TRUE NEG	0.00105554	TRUE POS	0.000128234	TRUE POS	0.00028654	TRUE POS	6.08834e-05	TRUE POS
MY	XII	R	6.40042e-11	TRUE NEG	0	TRUE NEG	1.36149e-05	TRUE NEG	0.000365913	TRUE POS	3.97653e-08	TRUE NEG (edge artifact)	0.000364152	TRUE POS	0	TRUE NEG	1.56414e-05	TRUE POS	0.0414992	TRUE POS	9.44583e-10	TRUE NEG	0.00013865	TRUE POS	0.000134951	TRUE NEG	3.91231e-07	TRUE NEG (no pixels)	0.000200778	TRUE POS	0.0185608	TRUE POS	7.41539e-11	TRUE NEG	0.000633836	TRUE POS	0.000173948	TRUE POS	0.000413815	TRUE POS	2.33231e-07	TRUE NEG (no pixels)
MY	y	L	0	TRUE NEG	0	TRUE NEG	4.2836e-06	TRUE NEG	9.37596e-06	TRUE NEG	0	TRUE NEG (link broken)	0.00013513	TRUE POS	0	TRUE NEG	0	TRUE NEG	3.22077e-06	TRUE POS	1.88326e-08	TRUE NEG	0	TRUE NEG	0	TRUE NEG	0	TRUE NEG	9.64339e-06	TRUE POS	0.000320633	TRUE POS	0	TRUE NEG	0	TRUE NEG	3.64739e-06	TRUE POS	7.85641e-06	TRUE POS	0	TRUE NEG
MY	y	R	6.87435e-07	TRUE NEG	0	TRUE NEG	9.77042e-06	TRUE NEG	3.75008e-06	TRUE NEG	3.71413e-08	TRUE NEG (no pixels)	3.44361e-06	TRUE NEG (possibly due to positive signal in adjacent cb)	0	TRUE NEG	8.03467e-08	TRUE NEG	8.16306e-05	TRUE POS	4.86264e-08	TRUE NEG	4.01204e-09	TRUE NEG	6.7806e-06	TRUE NEG	1.15419e-07	TRUE NEG (no pixels)	8.94785e-06	TRUE NEG (edge artifact)	0.000164303	TRUE POS	0	TRUE NEG	0	TRUE NEG	9.8085e-07	TRUE POS	2.0349e-06	TRUE POS	0	TRUE NEG
OLF	AOB	L	8.91214e-06	TRUE NEG	0.00010747	TRUE NEG	0.000127287	TRUE NEG	0.000113655	TRUE NEG	6.8346e-07	TRUE NEG (edge artifact)	0	TRUE NEG (broken link)	0.057408	TRUE POS	1.31453e-05	TRUE NEG	0	TRUE NEG	5.9147e-09	TRUE NEG	6.78314e-07	TRUE NEG	3.01135e-05	TRUE NEG	2.95377e-06	TRUE POS	3.89863e-06	TRUE NEG (edge artifact)	4.13174e-06	TRUE NEG (edge artifact)	3.82023e-06	TRUE NEG	1.01132e-07	TRUE NEG	1.39636e-06	TRUE POS	2.14033e-08	TRUE NEG (edge artifact)	0	TRUE NEG
OLF	AOB	R	0.00223149	TRUE NEG	7.84742e-05	TRUE NEG	3.00693e-05	TRUE NEG	0.00539057	TRUE NEG	0.000225252	TRUE POS	4.06463e-08	TRUE NEG (no pixels)	0.2598	TRUE POS	0.000648506	TRUE POS	0	TRUE NEG	2.3767e-05	TRUE POS	2.23106e-10	TRUE NEG	3.25117e-05	TRUE NEG	0.0056167	TRUE POS	9.03404e-06	TRUE NEG (no pixels)	1.0301e-05	TRUE NEG (edge artifact)	6.33458e-05	TRUE POS	4.19448e-06	TRUE NEG	5.13307e-05	TRUE POS	2.14021e-07	TRUE NEG (no pixels)	0.000756997	TRUE POS
OLF	AON	L	0.00600825	TRUE NEG	0.00659915	TRUE NEG	0.00089343	TRUE NEG	0.00408566	TRUE POS	0.000232023	TRUE NEG (edge artifact)	0.000171523	TRUE POS	0.443661	TRUE POS	0.000245139	TRUE NEG	6.49056e-06	TRUE NEG (edge artifact)	0.000622705	TRUE POS	4.33029e-06	TRUE NEG	0.000221267	TRUE NEG	0.0114916	TRUE POS	2.15336e-05	TRUE NEG (edge artifact)	0.00142959	TRUE NEG (edge artifact)	0.000225126	TRUE POS	0.000201149	TRUE NEG	0.000378452	TRUE POS	7.00738e-05	TRUE NEG (edge artifact)	4.48577e-05	TRUE NEG (edge artifact)
OLF	AON	R	0.00668739	TRUE NEG	0.00392594	TRUE NEG	0.000869167	TRUE NEG	0.0252258	TRUE POS	0.0467127	TRUE POS	0.00038222	TRUE POS	2.18828	TRUE POS	0.00281001	TRUE POS	8.09555e-08	TRUE NEG (no pixels)	0.0311214	TRUE POS	0.000156538	TRUE POS	0.000353698	TRUE NEG	0.461136	TRUE POS	5.73553e-05	TRUE NEG (edge artifact)	0.00186537	TRUE NEG (edge artifact)	0.00393255	TRUE POS	0.00645697	TRUE POS	0.00563264	TRUE POS	0.000139421	TRUE POS	0.0105549	TRUE POS
OLF	COAa	L	0.0188573	TRUE NEG	0.00610808	TRUE NEG	4.06811e-05	TRUE NEG	0.000314346	TRUE NEG	0.000503797	TRUE NEG (edge artifact)	0.000455509	TRUE NEG (edge artifact)	0.000508562	TRUE POS	0.000681993	TRUE NEG	0.00010819	TRUE NEG (edge artifact)	0.000396009	TRUE NEG	3.25646e-05	TRUE NEG	0.000151517	TRUE NEG	0.000212862	TRUE POS	8.76203e-05	TRUE POS	0.000406311	TRUE NEG (edge artifact)	4.89593e-05	TRUE NEG	0.0001179	TRUE POS	0.000356031	TRUE POS	2.5638e-05	TRUE NEG (edge artifact)	9.952e-05	TRUE NEG (edge artifact)
OLF	COAa	R	0.0074621	TRUE NEG	0.0116081	TRUE NEG	0.000326727	TRUE NEG	0.000451758	TRUE NEG	0.0159808	TRUE POS	0.000317912	TRUE POS	0.0235729	TRUE POS	0.000662433	TRUE NEG	4.32856e-05	TRUE NEG (edge artifact)	0.00030424	TRUE NEG	0.000971839	TRUE POS	0.000166603	TRUE NEG	0.378133	TRUE POS	0.000654954	TRUE NEG (edge artifact)	8.19562e-05	TRUE NEG (edge artifact)	0.000101117	TRUE NEG	0.0040825	TRUE POS	0.00339662	TRUE POS	6.51498e-05	TRUE NEG (edge artifact)	0.000106108	TRUE POS
OLF	COAp	L	0.00171496	TRUE NEG	0.00783316	TRUE NEG	2.68937e-05	TRUE NEG	0.000224514	TRUE NEG	0.000378827	TRUE NEG (edge artifact)	5.16256e-05	TRUE NEG (edge artifact)	0.000128365	TRUE POS	2.87498e-05	TRUE NEG	1.29562e-05	TRUE NEG (edge artifact)	2.87046e-05	TRUE NEG	4.51018e-05	TRUE POS	0.000205474	TRUE NEG	3.59299e-05	TRUE NEG	2.80014e-05	TRUE NEG (edge artifact)	0.00013361	TRUE NEG (edge artifact)	6.22619e-06	TRUE NEG	0.000107011	TRUE POS	0.000661002	TRUE POS	4.16901e-06	TRUE NEG (edge artifact)	6.38616e-05	TRUE NEG (edge artifact)
OLF	COAp	R	0.00286865	TRUE NEG	0.00385888	TRUE NEG	1.83409e-05	TRUE NEG	0.000797066	TRUE NEG	0.00614242	TRUE POS	6.40022e-05	TRUE POS	0.0215503	TRUE POS	0.000503611	TRUE POS	9.486e-08	TRUE NEG (no pixels)	0.00972205	TRUE POS	0.00252463	TRUE POS	7.45468e-05	TRUE NEG	0.963075	TRUE POS	0.000244723	TRUE POS	9.00836e-05	TRUE NEG (edge artifact)	9.26324e-05	TRUE POS	0.00961901	TRUE POS	0.0154448	TRUE POS	0.000101182	TRUE NEG (edge artifact)	3.51872e-05	TRUE POS
OLF	DP	L	4.72746e-06	TRUE NEG	0.000198956	TRUE NEG	5.00805e-07	TRUE NEG	0.000685666	TRUE POS	4.34792e-06	TRUE POS	7.07595e-05	TRUE POS	0.00944883	TRUE POS	1.27563e-06	TRUE NEG	0	TRUE NEG	9.82912e-05	TRUE POS	1.40077e-07	TRUE NEG	5.15704e-05	TRUE NEG	0.00226217	TRUE NEG	3.43978e-07	TRUE NEG (no pixels)	1.97678e-05	TRUE POS	0.000759195	TRUE POS	7.80894e-05	TRUE POS	0.000140382	TRUE POS	1.90176e-09	TRUE NEG (no pixels)	3.56079e-06	TRUE NEG (edge artifact)
OLF	DP	R	5.16903e-05	TRUE NEG	3.41585e-05	TRUE NEG	1.33636e-05	TRUE NEG	0.00210548	TRUE POS	0.00395101	TRUE POS	0.000241124	TRUE POS	0.0785347	TRUE POS	0.000247705	TRUE POS	0	TRUE NEG	0.0051986	TRUE POS	0.000159154	TRUE POS	4.84747e-06	TRUE NEG	0.058183	TRUE POS	2.53947e-06	TRUE NEG (no pixels)	1.15761e-05	TRUE POS	0.00273294	TRUE POS	0.00665229	TRUE POS	0.00371739	TRUE POS	5.58591e-05	TRUE POS	0.00893513	TRUE POS
OLF	MOB	L	0.0194424	TRUE NEG	0.0917454	TRUE NEG	0.00218354	TRUE NEG	0.00465294	TRUE NEG	0.000925969	TRUE NEG (edge artifact)	0.000443736	TRUE NEG (edge artifact)	1.11759	TRUE POS	0.00127425	TRUE NEG	3.3173e-05	TRUE NEG (few segmented artifacts)	0.000750022	TRUE NEG	1.63176e-05	TRUE NEG	0.00282409	TRUE NEG	0.00230556	TRUE POS	0.000583562	TRUE NEG (edge artifact)	0.00271419	TRUE NEG (edge artifact)	0.00295477	TRUE NEG	0.000138279	TRUE NEG	0.000157651	TRUE POS	0.000133424	TRUE NEG (edge artifact)	0.000350717	TRUE NEG (edge artifact)
OLF	MOB	R	0.045354	TRUE NEG	0.0849413	TRUE NEG	0.0010727	TRUE NEG	0.00547923	TRUE NEG	0.0330993	TRUE POS	0.000523524	TRUE NEG (edge artifact)	7.5263	TRUE POS	0.000974062	TRUE NEG	1.42362e-05	TRUE NEG (few segmented artifacts)	0.00382237	TRUE POS	9.20644e-05	TRUE NEG	0.00361536	TRUE NEG	0.423127	TRUE POS	0.00134236	TRUE NEG (edge artifact)	0.00255371	TRUE NEG (edge artifact)	0.00235404	TRUE POS	0.000804369	TRUE POS	0.00117563	TRUE POS	0.000181649	TRUE NEG (edge artifact)	0.00188821	TRUE POS
OLF	NLOT	L	0.0253939	TRUE NEG	0.00560507	TRUE NEG	8.19447e-05	TRUE NEG	0.000668572	TRUE NEG	0.00035876	TRUE NEG (edge artifact)	0.000886333	TRUE NEG (edge artifact)	0.00131857	TRUE POS	0.000670437	TRUE NEG	8.52644e-05	TRUE NEG (edge artifact)	0.000252776	TRUE NEG	4.4019e-05	TRUE NEG	0.000427185	TRUE NEG	0.00047131	TRUE NEG	0.000165637	TRUE POS	0.000479147	TRUE NEG (edge artifact)	5.4625e-05	TRUE NEG	0.000201485	TRUE NEG	0.000632636	TRUE POS	0.000128195	TRUE NEG (edge artifact)	3.96117e-05	TRUE POS
OLF	NLOT	R	0.0102202	TRUE NEG	0.00997791	TRUE NEG	0.000398468	TRUE NEG	0.000755531	TRUE NEG	0.0116117	TRUE POS	0.000886253	TRUE NEG (edge artifact)	0.0363595	TRUE POS	0.00077625	TRUE NEG	0.000274058	TRUE NEG (edge artifact)	0.000948044	TRUE NEG	0.000679882	TRUE POS	0.000441371	TRUE NEG	0.493	TRUE POS	0.000804525	TRUE POS	0.00018349	TRUE NEG (edge artifact)	0.000387065	TRUE NEG	0.00428963	TRUE POS	0.00286211	TRUE POS	0.000155974	TRUE POS (also edge artifact)	0.000216948	TRUE NEG (edge artifact)
OLF	PAA	L	0.000240228	TRUE NEG	0.0112319	TRUE NEG	1.07603e-05	TRUE NEG	0.00278099	TRUE POS	4.17086e-05	TRUE NEG (edge artifact)	2.41704e-05	TRUE NEG (edge artifact)	7.74908e-06	TRUE NEG	7.72314e-05	TRUE NEG	1.20363e-05	TRUE NEG (no pixels)	5.28832e-05	TRUE NEG	0	TRUE NEG	0.000245073	TRUE NEG	0.000247317	TRUE NEG	3.21357e-05	TRUE NEG (edge artifact)	8.78037e-05	TRUE NEG (few segmented artifacts)	3.44232e-05	TRUE NEG	3.22383e-05	TRUE NEG	6.64605e-05	TRUE POS	2.98443e-09	TRUE NEG (no pixels)	5.17492e-05	TRUE NEG (edge artifact)
OLF	PAA	R	0.000350072	TRUE NEG	0.00220956	TRUE NEG	1.31011e-05	TRUE NEG	0.000754759	TRUE NEG	0.00585692	TRUE POS	7.63273e-05	TRUE POS	0.00687119	TRUE POS	7.67611e-05	TRUE POS	0	TRUE NEG	0.000123652	TRUE NEG	0.000120006	TRUE POS	6.26157e-05	TRUE NEG	0.705069	TRUE POS	1.62011e-05	TRUE POS	2.42987e-05	TRUE NEG (few segmented artifacts)	0.000232075	TRUE POS	0.000832242	TRUE POS	0.000564141	TRUE POS	3.18956e-05	TRUE NEG (edge artifact)	8.09699e-05	TRUE NEG (edge artifact)
OLF	PIR	L	0.024411	TRUE NEG	0.0615588	TRUE NEG	0.000143797	TRUE NEG	0.130248	TRUE POS	0.00403557	TRUE NEG (edge artifact)	0.00133255	TRUE NEG (edge artifact)	0.367586	TRUE POS	0.00121275	TRUE NEG	0.000182795	TRUE NEG (edge artifact)	0.00090148	TRUE NEG	1.85079e-05	TRUE NEG	0.000431951	TRUE NEG	0.00448755	TRUE POS	0.000327209	TRUE NEG (edge artifact)	0.00207221	TRUE NEG (edge artifact)	0.00288475	TRUE NEG	0.000511131	TRUE NEG	0.00116536	TRUE POS	8.3451e-05	TRUE POS	0.000235341	TRUE NEG (no pixels)
OLF	PIR	R	0.0641287	TRUE NEG	0.0665795	TRUE NEG	0.000240702	TRUE NEG	0.0808186	TRUE POS	0.772179	TRUE POS	0.00101867	TRUE NEG (edge artifact)	1.26409	TRUE POS	0.00671536	TRUE POS	7.88268e-05	TRUE NEG (edge artifact)	0.00236356	TRUE POS	0.000253814	TRUE POS	0.00216202	TRUE NEG	5.21933	TRUE POS	0.000592535	TRUE NEG (edge artifact)	0.00488244	TRUE NEG (edge artifact)	0.0172765	TRUE POS	0.00440522	TRUE POS	0.0160005	TRUE POS	0.000196124	TRUE NEG (edge artifact)	0.00826855	TRUE POS
OLF	TR	L	0.000455395	TRUE NEG	0.00153959	TRUE NEG	2.59615e-06	TRUE NEG	0.00076958	TRUE POS	9.15078e-05	TRUE NEG (edge artifact)	4.61803e-06	TRUE NEG (edge artifact)	2.48619e-05	TRUE POS	3.02269e-06	TRUE NEG	1.03942e-06	TRUE NEG (no pixels)	4.53672e-05	TRUE NEG	1.13323e-05	TRUE POS	3.96272e-05	TRUE NEG	2.83208e-05	TRUE POS	7.73257e-09	TRUE NEG (no pixels)	1.14902e-05	TRUE NEG (edge artifact)	2.51981e-05	TRUE NEG	2.69296e-05	TRUE POS	0.000111385	TRUE POS	2.17222e-06	TRUE NEG (edge artifact)	7.73276e-07	TRUE NEG (edge artifact)
OLF	TR	R	0.00110017	TRUE NEG	0.00038211	TRUE NEG	1.41311e-05	TRUE NEG	0.00039121	TRUE NEG	0.00617686	TRUE POS	1.36271e-05	TRUE POS	0.00972728	TRUE POS	1.38933e-05	TRUE NEG	0	TRUE NEG	0.0258517	TRUE POS	0.000229202	TRUE POS	0.000167601	TRUE NEG	0.583946	TRUE POS	4.84931e-06	TRUE NEG (edge artifact)	3.65037e-05	TRUE NEG (edge artifact)	0.00031888	TRUE POS	0.00186335	TRUE POS	0.00104482	TRUE POS	1.86076e-05	TRUE NEG (possibly due to positive signal in adjacent olf tissue)	3.58081e-05	TRUE NEG (edge artifact)
OLF	TT	L	0.00480989	TRUE NEG	0.00139941	TRUE NEG	0.000536988	TRUE NEG	0.00291428	TRUE POS	0.00160261	TRUE NEG (edge artifact)	0.000591242	TRUE NEG (edge artifact)	0.071861	TRUE POS	5.25932e-05	TRUE NEG	2.19079e-05	TRUE NEG (edge artifact)	0.000389063	TRUE POS	1.36629e-05	TRUE NEG	0.000558834	TRUE NEG	0.0127494	TRUE POS	1.41182e-05	TRUE NEG (edge artifact)	0.000379494	TRUE NEG (edge artifact)	0.00227391	TRUE POS	0.000560869	TRUE POS	0.00128104	TRUE POS	1.06168e-05	TRUE NEG (edge artifact)	0.000443951	TRUE NEG (edge artifact)
OLF	TT	R	0.00116493	TRUE NEG	0.00198035	TRUE NEG	0.00226086	TRUE NEG	0.00775331	TRUE POS	0.0159845	TRUE POS	0.0011235	TRUE NEG (edge artifact)	1.27122	TRUE POS	0.00108194	TRUE POS	4.15717e-05	TRUE NEG (edge artifact)	0.0510584	TRUE POS	0.000785771	TRUE POS	0.00021171	TRUE NEG	0.337244	TRUE POS	3.20358e-06	TRUE NEG (no pixels)	0.000309642	TRUE POS	0.00916417	TRUE POS	0.0213122	TRUE POS	0.0122102	TRUE POS	0.000180504	TRUE POS (abberant cell body)	0.00551928	TRUE POS
P	B	L	0	TRUE NEG	0	TRUE NEG	0	TRUE NEG	5.34921e-05	TRUE POS	0	TRUE NEG (link broken)	0.000331259	TRUE POS	4.8944e-05	TRUE POS	2.19393e-06	TRUE NEG	6.71869e-05	TRUE POS	0	TRUE NEG	0.000467195	TRUE POS	5.54325e-06	TRUE NEG	4.79105e-08	TRUE NEG	0.000883062	TRUE POS	0.000748302	TRUE POS	4.61846e-07	TRUE NEG	0.000707376	TRUE POS	0.000139615	TRUE POS	0.000367207	TRUE POS	0.000253968	TRUE POS
P	B	R	5.21675e-07	TRUE NEG	0	TRUE NEG	5.14566e-08	TRUE NEG	0.000398861	TRUE POS	2.81425e-09	TRUE NEG (possibly due to edge artifact in ajacent tissue)	0.00111219	TRUE POS	0.000170055	TRUE POS	0.00123244	TRUE POS	0.000320467	TRUE POS	3.49274e-09	TRUE NEG	0.00479629	TRUE POS	0	TRUE NEG	4.61381e-06	TRUE POS	0.00521961	TRUE POS	0.00145733	TRUE POS	1.16249e-07	TRUE NEG	0.00357327	TRUE POS	0.000773554	TRUE POS	0.0017586	TRUE POS	0.000340143	TRUE POS
P	CS	L	0	TRUE NEG	0.00015	TRUE NEG	0	TRUE NEG	0.00308513	TRUE POS	3.13369e-07	TRUE POS	0.0106007	TRUE POS	8.63498e-05	TRUE POS	0.000465646	TRUE NEG	0.000687164	TRUE POS	1.13411e-09	TRUE NEG	0.000214757	TRUE POS	1.46057e-06	TRUE NEG	1.74542e-05	TRUE NEG	0.00705532	TRUE POS	0.00891299	TRUE POS	0	TRUE NEG	0.0125658	TRUE POS	0.00853203	TRUE POS	0.00910633	TRUE POS	0.00794466	TRUE POS
P	CS	R	1.9995e-08	TRUE NEG	0.000220585	TRUE NEG	1.88121e-05	TRUE NEG	0.0116864	TRUE POS	0	TRUE NEG (link broken)	0.0493541	TRUE POS	0.00023519	TRUE POS	0.0156151	TRUE POS	3.91758e-05	TRUE POS	7.86801e-08	TRUE NEG	0.00193835	TRUE POS	3.6224e-06	TRUE NEG	3.55019e-05	TRUE NEG	0.00789138	TRUE POS	0.0138785	TRUE POS	0	TRUE NEG	0.0314169	TRUE POS	0.0264399	TRUE POS	0.00654546	TRUE POS	0.0164008	TRUE POS
P	DTN	L	6.86044e-05	TRUE NEG	0	TRUE NEG	2.00785e-06	TRUE NEG	7.99428e-06	TRUE NEG	1.84063e-09	TRUE NEG (no pixels)	9.71077e-05	TRUE POS	0.000178832	TRUE POS	1.39783e-05	TRUE NEG	1.55046e-05	TRUE NEG (no pixels)	4.21561e-11	TRUE NEG	0.000136099	TRUE POS	9.18173e-06	TRUE NEG	5.93238e-07	TRUE POS	0.000480957	TRUE POS	0.000357958	TRUE POS	3.43491e-08	TRUE NEG	0.00170536	TRUE POS	0.00114117	TRUE POS	0.00034798	TRUE POS	0.00033809	TRUE POS
P	DTN	R	0.000488343	TRUE NEG	0	TRUE NEG	7.28514e-06	TRUE NEG	8.6387e-05	TRUE POS	1.12049e-09	TRUE NEG (no pixels)	0.00058999	TRUE POS	0.000129096	TRUE POS	0.000300788	TRUE POS	3.27076e-06	TRUE POS	1.70043e-11	TRUE NEG	0.00056555	TRUE POS	3.89628e-06	TRUE NEG	2.20896e-05	TRUE POS	0.000971752	TRUE POS	0.0001117	TRUE POS	1.46074e-05	TRUE NEG	0.0024293	TRUE POS	0.00519622	TRUE POS	0.000487477	TRUE POS	0.000683025	TRUE POS
P	LC	L	7.50377e-07	TRUE NEG	0	TRUE NEG	0	TRUE NEG	0.000181017	TRUE POS	0	TRUE NEG (link broken)	0.000224796	TRUE POS	0.000183641	TRUE POS	6.53682e-06	TRUE NEG	0.000364654	TRUE POS	1.04292e-07	TRUE NEG	0.000791996	TRUE POS	2.10422e-05	TRUE NEG	3.70931e-05	TRUE NEG	0.00143598	TRUE POS	0.00183384	TRUE POS	1.39069e-08	TRUE NEG	0.00149097	TRUE POS	0.000117128	TRUE POS	0.000753609	TRUE POS	0.000252854	TRUE POS
P	LC	R	4.90609e-05	TRUE NEG	0	TRUE NEG	1.08867e-05	TRUE NEG	0.00100835	TRUE POS	2.2871e-06	TRUE POS	0.000921041	TRUE POS	0.000228607	TRUE POS	0.000768375	TRUE POS	0.00250706	TRUE POS	3.17064e-07	TRUE NEG	0.00564232	TRUE POS	7.62212e-06	TRUE NEG	0.00012851	TRUE POS	0.00861247	TRUE POS	0.00280334	TRUE POS	5.28915e-05	TRUE NEG	0.00433293	TRUE POS	0.0011696	TRUE POS	0.00270865	TRUE POS	0.000459669	TRUE POS
P	LDT	L	3.40462e-06	TRUE NEG	0	TRUE NEG	2.91277e-06	TRUE NEG	0.000193527	TRUE POS	0	TRUE NEG (link broken)	0.00219135	TRUE POS	5.6295e-05	TRUE POS	2.91853e-05	TRUE POS	0.000243098	TRUE NEG (no pixels)	7.35524e-12	TRUE NEG	0.0013328	TRUE POS	1.03299e-05	TRUE NEG	1.2485e-09	TRUE NEG	0.00386031	TRUE POS	0.00223288	TRUE POS	3.06418e-06	TRUE NEG	0.00321047	TRUE POS	0.00138869	TRUE POS	0.00220867	TRUE POS	0.00158624	TRUE POS
P	LDT	R	0.00174464	TRUE POS	0	TRUE NEG	3.96836e-07	TRUE NEG	0.0016108	TRUE POS	0	TRUE NEG (link broken)	0.00401326	TRUE POS	0.00050619	TRUE POS	0.00557562	TRUE POS	0.000574678	TRUE POS	1.20799e-09	TRUE NEG	0.0110338	TRUE POS	6.7632e-07	TRUE NEG	0.000116952	TRUE POS	0.0118057	TRUE POS	0.00251349	TRUE POS	3.07894e-05	TRUE NEG	0.010013	TRUE POS	0.00448476	TRUE POS	0.00554108	TRUE POS	0.0044754	TRUE POS
P	NI	L	0	TRUE NEG	5.90397e-07	TRUE NEG	9.00494e-08	TRUE NEG	0.000335864	TRUE POS	0	TRUE NEG (link broken)	0.000665603	TRUE POS	6.79262e-05	TRUE POS	9.00331e-06	TRUE NEG	4.88132e-06	TRUE POS	9.12726e-08	TRUE NEG	9.17934e-05	TRUE POS	0	TRUE NEG	0	TRUE NEG	0.00134831	TRUE POS	0.00240153	TRUE POS	3.50796e-05	TRUE NEG	0.00190658	TRUE POS	0.00143774	TRUE POS	0.00105685	TRUE POS	0.00105192	TRUE POS
P	NI	R	0	TRUE NEG	0	TRUE NEG	4.20263e-07	TRUE NEG	0.00217809	TRUE POS	0	TRUE NEG (link broken)	0.00147237	TRUE POS	7.01624e-05	TRUE POS	0.0034681	TRUE POS	0.000285859	TRUE POS	5.46298e-07	TRUE NEG	0.000228715	TRUE POS	0	TRUE NEG	3.07053e-05	TRUE POS	0.00261952	TRUE POS	0.00196007	TRUE POS	4.82012e-06	TRUE NEG	0.00329829	TRUE POS	0.00259185	TRUE POS	0.00147729	TRUE POS	0.00280925	TRUE POS
P	NLL	L	0.00205684	TRUE NEG	0.000984333	TRUE NEG	2.83842e-05	TRUE NEG	0.00138702	TRUE POS	0.000155365	TRUE NEG (edge artifact)	0.00508873	TRUE POS	0.000170765	TRUE NEG	0.000250312	TRUE NEG	0.0415734	TRUE POS	0.000376699	TRUE NEG	9.33138e-05	TRUE POS	5.10742e-06	TRUE NEG	1.55277e-05	TRUE NEG	0.00833892	TRUE POS	0.00688666	TRUE POS	2.67287e-05	TRUE NEG	0.000427339	TRUE POS	0.00185341	TRUE POS	0.00833862	TRUE POS	5.63903e-05	TRUE NEG (edge artifact)
P	NLL	R	0.00523308	TRUE NEG	6.75988e-05	TRUE NEG	8.95765e-05	TRUE NEG	0.00333009	TRUE POS	5.50762e-05	TRUE NEG (edge artifact)	0.00391749	TRUE POS	0.000338702	TRUE POS	0.000636196	TRUE POS	0.00856774	TRUE POS	0.000717219	TRUE NEG	0.000813982	TRUE POS	0.000282086	TRUE NEG	0.000573284	TRUE POS	0.0533917	TRUE POS	0.00679993	TRUE POS	0.000611457	TRUE POS	0.00405838	TRUE POS	0.000766473	TRUE POS	0.0245494	TRUE POS	0.000210502	TRUE NEG (edge artifact)
P	PB	L	0.00100272	TRUE POS	4.87348e-05	TRUE NEG	2.65726e-05	TRUE NEG	0.00479044	TRUE POS	0.000132013	TRUE NEG (edge artifact)	0.00777304	TRUE POS	0.000397365	TRUE POS	0.000140992	TRUE NEG	0.0481315	TRUE POS	5.51021e-05	TRUE NEG	0.00120547	TRUE POS	6.56836e-05	TRUE NEG	7.46924e-06	TRUE NEG	0.00826779	TRUE POS	0.0192724	TRUE POS	1.43083e-05	TRUE NEG	0.00394751	TRUE POS	0.000904447	TRUE POS	0.00685649	TRUE POS	0.000237293	TRUE POS
P	PB	R	0.000666632	TRUE NEG	4.85675e-05	TRUE NEG	1.61521e-05	TRUE NEG	0.00796899	TRUE POS	0.00181897	TRUE POS	0.00398681	TRUE POS	0.00155939	TRUE POS	0.00150514	TRUE POS	0.142402	TRUE POS	0.000107349	TRUE NEG	0.0123996	TRUE POS	0.000713851	TRUE POS	0.00106301	TRUE POS	0.0701335	TRUE POS	0.0276014	TRUE POS	0.000141257	TRUE NEG	0.0229013	TRUE POS	0.00348159	TRUE POS	0.0236755	TRUE POS	0.000212821	TRUE POS
P	PCG	L	0.00353732	TRUE POS	3.84018e-05	TRUE NEG	6.35961e-06	TRUE NEG	0.00248485	TRUE POS	5.18618e-09	TRUE NEG (edge artifact)	0.0035129	TRUE POS	0.000630257	TRUE POS	0.000118296	TRUE POS	0.00378097	TRUE POS	1.52514e-06	TRUE NEG	0.00238144	TRUE POS	7.95163e-05	TRUE NEG	2.32484e-05	TRUE POS	0.0107093	TRUE POS	0.017191	TRUE POS	6.82522e-05	TRUE NEG	0.00847548	TRUE POS	0.0030288	TRUE POS	0.00515633	TRUE POS	0.00330728	TRUE POS
P	PCG	R	0.0239739	TRUE POS	0	TRUE NEG	2.34415e-05	TRUE NEG	0.00862344	TRUE POS	1.46666e-06	TRUE POS	0.00762789	TRUE POS	0.00126428	TRUE POS	0.0123803	TRUE POS	0.0113273	TRUE POS	1.57445e-06	TRUE NEG	0.017809	TRUE POS	6.44954e-05	TRUE NEG	0.000265994	TRUE POS	0.0372084	TRUE POS	0.0152504	TRUE POS	3.53374e-05	TRUE NEG	0.0272315	TRUE POS	0.0102775	TRUE POS	0.012374	TRUE POS	0.00764349	TRUE POS
P	PG	L	0.0160313	TRUE NEG	0.00269554	TRUE NEG	0.000293414	TRUE NEG	0.00310348	TRUE POS	0.000677387	TRUE NEG (edge artifact)	0.393471	TRUE POS	0.000194136	TRUE POS	0.00016145	TRUE POS	0.00918305	TRUE POS	1.2963e-05	TRUE NEG	5.25929e-07	TRUE POS (dark area difficult to see signal)	0.000416198	TRUE POS	0.000108808	TRUE NEG	0.000410122	TRUE POS	0.00944011	TRUE POS	0.000124934	TRUE NEG	0.000240278	TRUE POS	0.000233183	TRUE NEG (edge artifact)	0.000216422	TRUE POS	0.000119239	TRUE POS
P	PG	R	0.00420262	TRUE NEG	0.00305829	TRUE NEG	0.0103366	TRUE POS	0.030219	TRUE POS	0.000231882	TRUE NEG (edge artifact)	0.242573	TRUE POS	0.000142627	TRUE NEG	0.00694658	TRUE POS	0.000182349	TRUE POS	8.29079e-05	TRUE NEG	2.67566e-06	TRUE NEG	0.000188478	TRUE POS	3.64478e-05	TRUE NEG	0.0162179	TRUE POS	0.00901563	TRUE POS	0.00710675	TRUE POS	0.000679061	TRUE POS	0.000274004	TRUE POS	0.00700459	TRUE POS	0.00183243	TRUE POS
P	PRNc	L	3.38183e-05	TRUE NEG	2.07211e-06	TRUE NEG	2.70397e-05	TRUE NEG	0.130862	TRUE POS	2.74128e-06	TRUE NEG (edge artifact)	0.0268796	TRUE POS	6.61013e-05	TRUE POS	0.000911176	TRUE NEG	0.308764	TRUE POS	1.3915e-05	TRUE NEG	0.000901255	TRUE POS	1.67888e-05	TRUE NEG	0	TRUE NEG	0.0989032	TRUE POS	0.297093	TRUE POS	5.61323e-05	TRUE NEG	0.0110695	TRUE POS	0.0056701	TRUE POS	0.126889	TRUE POS	0.000823917	TRUE POS
P	PRNc	R	2.20368e-05	TRUE NEG	1.61299e-06	TRUE NEG	2.28715e-05	TRUE NEG	0.0570365	TRUE POS	0.000197264	TRUE POS	0.100498	TRUE POS	7.48429e-05	TRUE POS	0.0751829	TRUE POS	0.240375	TRUE POS	1.66209e-05	TRUE NEG	0.00726966	TRUE POS	5.97948e-06	TRUE NEG	7.51817e-05	TRUE POS	0.305056	TRUE POS	0.330277	TRUE POS	4.08672e-05	TRUE NEG	0.0609069	TRUE POS	0.0291864	TRUE POS	0.145626	TRUE POS	0.00141016	TRUE POS
P	PRNr	L	6.49478e-06	TRUE NEG	0.000259481	TRUE NEG	2.66759e-05	TRUE NEG	0.0445211	TRUE POS	2.68794e-05	TRUE POS	0.0353204	TRUE POS	0.00020426	TRUE POS	0.00144905	TRUE POS	0.184142	TRUE POS	6.16574e-06	TRUE NEG	0.000307844	TRUE NEG (no pixels)	9.23282e-05	TRUE NEG	3.23211e-06	TRUE NEG	0.112839	TRUE POS	0.17283	TRUE POS	0	TRUE NEG	0.00700996	TRUE POS	0.0136575	TRUE POS	0.119999	TRUE POS	0.0018348	TRUE POS
P	PRNr	R	1.70208e-05	TRUE NEG	0.000216502	TRUE NEG	0.000139392	TRUE POS	0.0852905	TRUE POS	0.000172166	TRUE POS	0.183885	TRUE POS	0.000172172	TRUE POS	0.271631	TRUE POS	0.0653366	TRUE POS	9.99768e-06	TRUE NEG	0.0129215	TRUE POS	7.43102e-05	TRUE POS	0.000227073	TRUE POS	0.36408	TRUE POS	0.187845	TRUE POS	0.00118404	TRUE POS	0.0670876	TRUE POS	0.0636209	TRUE POS	0.176457	TRUE POS	0.0065023	TRUE POS
P	PSV	L	3.35859e-05	TRUE NEG	0	TRUE NEG	1.17882e-05	TRUE NEG	0.0398954	TRUE POS	1.06007e-08	TRUE NEG (no pixels)	0.00410406	TRUE POS	4.28704e-08	TRUE NEG	1.34533e-05	TRUE NEG	0.127317	TRUE POS	8.86047e-06	TRUE NEG	4.43432e-11	TRUE NEG	4.54971e-06	TRUE NEG	0	TRUE NEG	0.00100995	TRUE POS	0.0109592	TRUE POS	1.46056e-06	TRUE NEG	5.81483e-05	TRUE POS	0.000544757	TRUE POS	0.00114536	TRUE POS	1.90415e-06	TRUE NEG (edge artifact)
P	PSV	R	0.00016975	TRUE NEG	0	TRUE NEG	1.17027e-05	TRUE NEG	0.00619721	TRUE POS	4.75269e-05	TRUE POS	0.00272626	TRUE POS	2.02412e-07	TRUE NEG	8.62262e-05	TRUE POS	0.344963	TRUE POS	3.95148e-06	TRUE NEG	9.19449e-05	TRUE POS	0.000748723	TRUE POS	0	TRUE NEG	0.00887863	TRUE POS	0.0121086	TRUE POS	3.23708e-06	TRUE NEG	0.000244367	TRUE POS	0.000230784	TRUE POS	0.00413675	TRUE POS	0	TRUE NEG
P	RPO	L	0	TRUE NEG	0	TRUE NEG	1.82834e-09	TRUE NEG	0.000244575	TRUE POS	0	TRUE NEG (link broken)	0.000507991	TRUE POS	1.64322e-07	TRUE POS	2.53392e-05	TRUE NEG	5.82315e-05	TRUE POS	4.14056e-06	TRUE NEG	1.15298e-05	TRUE POS	0	TRUE NEG	0	TRUE NEG	0.000693015	TRUE POS	0.00318728	TRUE POS	0	TRUE NEG	0.000590466	TRUE POS	0.000393279	TRUE POS	0.0015064	TRUE POS	0.000136518	TRUE POS
P	RPO	R	0	TRUE NEG	0	TRUE NEG	2.76718e-06	TRUE NEG	0.0008647	TRUE POS	0	TRUE NEG (link broken)	0.000811843	TRUE POS	5.02054e-09	TRUE POS	0.000792182	TRUE POS	1.79395e-05	TRUE POS	1.26859e-06	TRUE NEG	3.07666e-05	TRUE POS	0	TRUE NEG	0	TRUE NEG	0.00059826	TRUE POS	0.00307812	TRUE POS	0	TRUE NEG	0.000683416	TRUE POS	0.000743519	TRUE POS	0.000794085	TRUE POS	0.000215594	TRUE POS
P	SG	L	0	TRUE NEG	0	TRUE NEG	0	TRUE NEG	0.000205951	TRUE POS	0	TRUE NEG (link broken)	2.85702e-05	TRUE POS - but no segmentation pixels	0	TRUE NEG	7.66663e-08	TRUE NEG	1.37859e-06	TRUE NEG (no pixels)	0	TRUE NEG	0	TRUE NEG	1.14786e-07	TRUE NEG	0	TRUE NEG	0.000155367	TRUE POS	0.00178816	TRUE POS	1.01668e-05	TRUE NEG	3.92532e-06	TRUE POS	7.98607e-07	TRUE POS	0.000137238	TRUE POS	3.05391e-05	TRUE POS
P	SG	R	0	TRUE NEG	0	TRUE NEG	2.0606e-07	TRUE NEG	0.000673343	TRUE POS	0	TRUE NEG (link broken)	5.29516e-05	TRUE POS	5.93266e-06	TRUE POS	0.000243871	TRUE POS	7.24248e-11	TRUE NEG (no pixels)	2.23203e-07	TRUE NEG	1.99205e-06	TRUE POS	6.18422e-07	TRUE NEG	0	TRUE NEG	0.000131061	TRUE POS	0.00169708	TRUE POS	1.48637e-07	TRUE NEG	1.75682e-05	TRUE POS	3.67967e-05	TRUE POS	0.000170752	TRUE POS	9.25071e-06	TRUE POS
P	SLC	L	0	TRUE NEG	0	TRUE NEG	0	TRUE NEG	7.71673e-05	TRUE POS	0	TRUE NEG (link broken)	0.000151931	TRUE POS	4.38454e-05	TRUE POS	2.01215e-05	TRUE POS	0.00104509	TRUE POS	0	TRUE NEG	6.18049e-05	TRUE POS	0	TRUE NEG	0	TRUE NEG	0.00054269	TRUE POS	0.00217245	TRUE POS	0	TRUE NEG	0.000370962	TRUE POS	0.000161839	TRUE POS	0.000728134	TRUE POS	7.51919e-05	TRUE POS
P	SLC	R	0	TRUE NEG	0	TRUE NEG	0	TRUE NEG	0.000421975	TRUE POS	1.31831e-05	TRUE POS	0.00022364	TRUE POS	4.26514e-05	TRUE POS	0.000402076	TRUE POS	0.00358879	TRUE POS	4.8805e-08	TRUE NEG	0.00079237	TRUE POS	0	TRUE NEG	3.72671e-05	TRUE POS	0.00516893	TRUE POS	0.00221741	TRUE POS	2.48052e-07	TRUE NEG	0.00180904	TRUE POS	0.000427375	TRUE POS	0.00183576	TRUE POS	7.17757e-05	TRUE POS
P	SLD	L	1.10913e-09	TRUE NEG	2.24504e-05	TRUE NEG	0	TRUE NEG	0.000718509	TRUE POS	0	TRUE NEG (link broken)	0.00187547	TRUE POS	5.91072e-05	TRUE POS	4.40869e-05	TRUE POS	0.000885197	TRUE POS	0	TRUE NEG	0.000343731	TRUE POS	0	TRUE NEG	2.52005e-05	TRUE POS	0.0022414	TRUE POS	0.00444903	TRUE POS	2.52903e-06	TRUE NEG	0.0011636	TRUE POS	0.000402187	TRUE POS	0.00176512	TRUE POS	0.00110824	TRUE POS
P	SLD	R	2.46735e-06	TRUE NEG	0	TRUE NEG	1.63417e-07	TRUE NEG	0.00248484	TRUE POS	1.84666e-05	TRUE POS	0.00185526	TRUE POS	0.000191033	TRUE POS	0.00305664	TRUE POS	0.00275552	TRUE POS	3.0803e-07	TRUE NEG	0.00367372	TRUE POS	0	TRUE NEG	1.38463e-05	TRUE NEG	0.0117944	TRUE POS	0.00488225	TRUE POS	1.99885e-05	TRUE NEG	0.005516	TRUE POS	0.00214555	TRUE POS	0.00439083	TRUE POS	0.00201897	TRUE POS
P	SOC	L	0.00661856	TRUE NEG	9.7818e-05	TRUE NEG	0.000104855	TRUE NEG	0.0551367	TRUE POS	0.000158378	TRUE NEG (edge artifact)	0.00105606	TRUE POS	2.00726e-05	TRUE POS	0.000214855	TRUE NEG	0.044109	TRUE POS	4.40995e-05	TRUE NEG	0.000211452	TRUE POS	2.98516e-06	TRUE NEG	0.000191094	TRUE NEG	0.00479493	TRUE POS	0.0168802	TRUE POS	1.62324e-05	TRUE NEG	0.0013354	TRUE POS	0.0030693	TRUE POS	0.00514252	TRUE POS	4.5648e-06	TRUE NEG (edge artifact)
P	SOC	R	0.00467673	TRUE NEG	4.66716e-06	TRUE NEG	2.98801e-05	TRUE NEG	0.00586375	TRUE POS	8.21298e-05	TRUE NEG (edge artifact)	0.00119932	TRUE POS	7.97411e-09	TRUE NEG	0.000329609	TRUE POS	0.0124383	TRUE POS	6.73405e-05	TRUE NEG	0.000830328	TRUE POS	5.58057e-06	TRUE NEG	1.33672e-05	TRUE NEG	0.0131811	TRUE POS	0.0182089	TRUE POS	1.52059e-05	TRUE NEG	0.00242661	TRUE POS	0.000124812	TRUE POS	0.00532933	TRUE POS	9.40311e-06	TRUE NEG (edge artifact)
P	SUT	L	0	TRUE NEG	0	TRUE NEG	2.27668e-12	TRUE NEG	0.000929884	TRUE POS	0	TRUE NEG (link broken)	0.000478711	TRUE POS	1.39016e-05	TRUE POS	0	TRUE NEG	0.0197585	TRUE POS	0	TRUE NEG	4.03931e-06	TRUE POS	0	TRUE NEG	9.68689e-09	TRUE NEG	0.000573044	TRUE POS	0.00439265	TRUE POS	0	TRUE NEG	7.98202e-05	TRUE POS	0.000136185	TRUE POS	0.000849675	TRUE POS	8.4595e-08	TRUE NEG (no pixels)
P	SUT	R	9.64975e-08	TRUE NEG	0	TRUE NEG	3.53578e-06	TRUE NEG	0.000715245	TRUE POS	0.000218166	TRUE POS	0.000196825	TRUE POS	7.6071e-06	TRUE POS	0.000194241	TRUE POS	0.0705729	TRUE POS	6.11119e-11	TRUE NEG	7.57696e-05	TRUE POS	0.000393992	TRUE POS	1.28733e-05	TRUE POS	0.00731351	TRUE POS	0.00605446	TRUE POS	7.10073e-07	TRUE NEG	0.00138843	TRUE POS	0.000270899	TRUE POS	0.00296461	TRUE POS	8.39157e-07	TRUE NEG (no pixels)
P	TRN	L	0.000109926	TRUE NEG	0.00120689	TRUE NEG	7.55021e-05	TRUE NEG	0.00571335	TRUE POS	0.000155513	TRUE NEG (edge artifact)	0.0257606	TRUE POS	4.49244e-06	TRUE POS	0.000257304	TRUE POS	0.0407557	TRUE POS	5.68234e-09	TRUE NEG	4.81935e-05	TRUE POS	9.9082e-05	TRUE POS	1.72654e-05	TRUE NEG	0.0123444	TRUE POS	0.0233728	TRUE POS	2.07167e-06	TRUE NEG	0.00114196	TRUE POS	0.00116898	TRUE POS	0.0150275	TRUE POS	4.54862e-05	TRUE POS
P	TRN	R	1.35366e-06	TRUE NEG	0.000211647	TRUE NEG	3.65122e-05	TRUE NEG	0.0426121	TRUE POS	8.96026e-06	TRUE POS	0.0581238	TRUE POS	4.8996e-06	TRUE POS	0.0401159	TRUE POS	0.000790596	TRUE POS	9.86333e-07	TRUE NEG	0.00230375	TRUE POS	2.27408e-05	TRUE NEG	3.85807e-05	TRUE POS	0.0289255	TRUE POS	0.0296285	TRUE POS	0.000117006	TRUE POS	0.0109536	TRUE POS	0.00805755	TRUE POS	0.0163466	TRUE POS	0.0011888	TRUE POS
P	V	L	0	TRUE NEG	0	TRUE NEG	0	TRUE NEG	0.00171294	TRUE POS	0	TRUE NEG (link broken)	0.00030929	TRUE POS	1.72324e-09	TRUE POS	2.31093e-05	TRUE NEG	0.0530977	TRUE POS	0	TRUE NEG	1.13131e-05	TRUE NEG	0	TRUE NEG	0	TRUE NEG	0.000562038	TRUE POS	0.0135859	TRUE POS	0	TRUE NEG	0.000157762	TRUE POS	0.000310378	TRUE POS	0.00145026	TRUE POS	6.09838e-08	TRUE POS
P	V	R	6.19646e-08	TRUE NEG	8.85388e-07	TRUE NEG	0	TRUE NEG	0.00125094	TRUE POS	3.5754e-05	TRUE POS	0.000624571	TRUE POS	2.89618e-07	TRUE POS	0.000105845	TRUE POS	0.239808	TRUE POS	2.41282e-06	TRUE NEG	0.000287033	TRUE POS	0.000185766	TRUE POS	1.12069e-05	TRUE NEG	0.006609	TRUE POS	0.0182385	TRUE POS	0	TRUE NEG	0.00167134	TRUE POS	0.000175707	TRUE POS	0.00312878	TRUE POS	2.5997e-09	TRUE NEG (no pixels)
PAL	BAC	L	0	TRUE NEG	0	TRUE NEG	0	TRUE NEG	3.01564e-05	TRUE POS	1.27707e-05	TRUE POS	0	TRUE NEG (broken link)	5.18728e-05	TRUE POS	0	TRUE NEG	0	TRUE NEG	7.41047e-06	TRUE NEG	2.61065e-05	TRUE POS	0	TRUE NEG	0.000135607	TRUE POS	0	TRUE NEG	0	TRUE NEG	2.37184e-06	TRUE POS	0.000131616	TRUE POS	3.84763e-05	TRUE POS	2.33347e-05	TRUE POS	5.16043e-05	TRUE POS
PAL	BAC	R	0	TRUE NEG	0	TRUE NEG	0	TRUE NEG	8.83167e-06	TRUE POS	2.41694e-05	TRUE POS	0	TRUE NEG (broken link)	0.000734137	TRUE POS	1.05665e-05	TRUE POS	0	TRUE NEG	0.00020649	TRUE POS	0.000861662	TRUE POS	0	TRUE NEG	0.00130332	TRUE POS	0	TRUE NEG	0	TRUE NEG	2.38635e-07	TRUE POS	0.000826155	TRUE POS	0.000310424	TRUE POS	1.41259e-06	TRUE POS	2.04217e-06	TRUE POS
PAL	BST	L	2.15701e-06	TRUE NEG	0.00275361	TRUE NEG	5.12773e-06	TRUE NEG	0.000570999	TRUE POS	0.000858712	TRUE POS (fiber tract)	0.000372248	TRUE POS	0.0202671	TRUE POS	1.16909e-07	TRUE POS	0	TRUE NEG	2.08763e-05	TRUE NEG	0.0101468	TRUE POS	1.51494e-05	TRUE POS	0.00348955	TRUE POS	2.48116e-05	TRUE POS	0.000194128	TRUE POS	0.00012747	TRUE POS	0.0241493	TRUE POS	0.00623206	TRUE POS	0.000149208	TRUE POS	0.00082086	TRUE POS
PAL	BST	R	5.82328e-05	TRUE NEG	0.00182179	TRUE NEG	4.44702e-07	TRUE NEG	0.000570838	TRUE POS	0.00268862	TRUE POS (fiber tract)	0.000280104	TRUE POS	0.0674589	TRUE POS	0.000916353	TRUE POS	0	TRUE NEG	0.00116755	TRUE POS	0.181316	TRUE POS	2.17562e-06	TRUE NEG	0.147422	TRUE POS	0.00164227	TRUE POS	8.15677e-05	TRUE POS	0.000467918	TRUE POS	0.156989	TRUE POS	0.0632547	TRUE POS	0.00241201	TRUE POS	0.0477024	TRUE POS
PAL	GPe	L	3.18147e-05	TRUE NEG	0.00235982	TRUE NEG	7.80406e-06	TRUE NEG	0.00121352	TRUE POS	8.53425e-05	TRUE POS	0.000338335	TRUE POS	0	TRUE NEG	5.37063e-06	TRUE NEG	0.000345728	TRUE NEG (edge artifact)	3.43502e-06	TRUE NEG	7.81438e-06	TRUE POS	3.28933e-05	TRUE NEG	7.99724e-06	TRUE NEG	0.000799652	TRUE POS	0.000226578	TRUE POS	5.68346e-05	TRUE NEG	1.35416e-05	TRUE POS	0.000596847	TRUE POS	0.00043498	TRUE POS	3.20947e-05	TRUE POS
PAL	GPe	R	1.52203e-06	TRUE NEG	0.0208925	TRUE POS	0.0315277	TRUE POS	0.128841	TRUE POS	0.242137	TRUE POS	0.00138351	TRUE POS	0.000161625	TRUE POS	0.0596183	TRUE POS	9.56901e-05	TRUE NEG (edge artifact)	3.44147e-05	TRUE POS	0.000363571	TRUE POS	0.000107436	TRUE NEG	0.0137223	TRUE POS	0.00986154	TRUE POS	0.000362133	TRUE POS	0.0378326	TRUE POS	0.00284703	TRUE POS	0.0136368	TRUE POS	0.00830184	TRUE POS	0.0099739	TRUE POS
PAL	GPi	L	6.17799e-05	TRUE NEG	2.29945e-05	TRUE NEG	3.96919e-06	TRUE NEG	8.21809e-07	TRUE POS	0	TRUE NEG (link broken)	0.000320685	TRUE POS	0	TRUE NEG	3.27045e-06	TRUE NEG	9.58562e-05	TRUE NEG (edge artifact)	7.46277e-06	TRUE NEG	1.75015e-07	TRUE NEG	4.60912e-05	TRUE NEG	0	TRUE NEG	0.000259062	TRUE POS	0.000118587	TRUE NEG (few segmented artifacts)	4.41716e-06	TRUE NEG	6.31858e-06	TRUE POS	0.000179903	TRUE POS	0.000107689	TRUE POS	0	TRUE NEG
PAL	GPi	R	1.16118e-06	TRUE NEG	0.000225899	TRUE POS	3.79076e-06	TRUE POS	0.00696082	TRUE POS	0.0523508	TRUE POS	0.000425872	TRUE POS	1.42684e-05	TRUE POS	0.00261161	TRUE POS	2.82944e-05	TRUE NEG (edge artifact)	7.25923e-06	TRUE NEG	0.000118914	TRUE POS	5.07266e-05	TRUE NEG	0.00233001	TRUE POS	0.00175533	TRUE POS	0.000244966	TRUE POS	0.000183988	TRUE POS	0.00086242	TRUE POS	0.00231955	TRUE POS	0.0017921	TRUE POS	0.000165715	TRUE POS
PAL	MA	L	0.000183454	TRUE NEG	0.00189963	TRUE NEG	7.65171e-06	TRUE NEG	5.76311e-05	TRUE POS	3.75489e-06	TRUE NEG (edge artifact)	5.7509e-05	TRUE NEG (edge artifact)	0.000637785	TRUE POS	7.41606e-05	TRUE NEG	1.33248e-05	TRUE NEG (edge artifact)	1.91392e-05	TRUE POS	4.86757e-05	TRUE POS	3.05208e-05	TRUE NEG	0.000147822	TRUE POS	7.36486e-05	TRUE POS	0.000110077	TRUE NEG (few segmented artifacts)	3.27069e-06	TRUE NEG	0.000214643	TRUE POS	0.00391141	TRUE POS	5.61998e-05	TRUE POS	3.45568e-05	TRUE POS
PAL	MA	R	5.47214e-05	TRUE NEG	0.00245108	TRUE NEG	1.7741e-07	TRUE NEG	0.000502163	TRUE POS	0.0390632	TRUE POS	6.73086e-05	TRUE NEG (no pixels)	0.0208635	TRUE POS	0.000695305	TRUE POS	4.4904e-08	TRUE NEG (edge artifact)	0.000136625	TRUE POS	0.000747433	TRUE POS	6.10599e-06	TRUE NEG	0.294374	TRUE POS	0.000816989	TRUE POS	1.20286e-05	TRUE NEG (no pixels)	4.90987e-05	TRUE NEG	0.0085915	TRUE POS	0.0179887	TRUE POS	0.000687375	TRUE POS	0.000161951	TRUE POS
PAL	MS	L	0	TRUE NEG	0.00015076	TRUE NEG	0	TRUE NEG	1.18678e-05	TRUE NEG	0.000373262	TRUE POS	0.000294626	TRUE POS	0.00277604	TRUE POS	2.40876e-05	TRUE NEG	0	TRUE NEG	0.0258296	TRUE POS	0.00317253	TRUE POS	9.64353e-06	TRUE NEG	0.00706771	TRUE POS	2.83982e-05	TRUE POS	0.000376615	TRUE POS	4.55142e-05	TRUE POS	0.0407314	TRUE POS	0.0245918	TRUE POS	5.33492e-05	TRUE POS	0.000103293	TRUE POS
PAL	MS	R	0	TRUE NEG	0.000151992	TRUE NEG	0	TRUE NEG	7.0014e-07	TRUE NEG	0.000981984	TRUE POS	0.000442677	TRUE POS	0.0209856	TRUE POS	0.000111789	TRUE POS	0	TRUE NEG	0.0775441	TRUE POS	0.0635562	TRUE POS	2.29806e-05	TRUE NEG	0.0219309	TRUE POS	9.80606e-05	TRUE POS	0.000539376	TRUE POS	0.00011564	TRUE POS	0.121846	TRUE POS	0.060066	TRUE POS	0.00026099	TRUE POS	0.000110064	TRUE NEG (edge artifact)
PAL	NDB	L	0.00856906	TRUE NEG	0.0362281	TRUE NEG	0.000310628	TRUE NEG	0.00054762	TRUE NEG	0.00345133	TRUE POS	0.00381012	TRUE NEG (edge artifact)	0.00778776	TRUE POS	0.00125189	TRUE NEG	0.000309416	TRUE NEG (edge artifact)	0.0072717	TRUE POS	0.00317112	TRUE POS	0.000308095	TRUE NEG	0.0311664	TRUE POS	0.00107	TRUE POS	0.00198143	TRUE NEG (edge artifact)	0.000338968	TRUE NEG	0.0227517	TRUE POS	0.0181702	TRUE POS	0.000365811	TRUE NEG (edge artifact)	0.00127613	TRUE NEG (edge artifact)
PAL	NDB	R	0.01048	TRUE NEG	0.0165503	TRUE NEG	0.000250832	TRUE NEG	0.00115702	TRUE NEG	0.0197524	TRUE POS	0.0045594	TRUE POS	0.118456	TRUE POS	0.00358634	TRUE POS	3.83603e-05	TRUE NEG (edge artifact)	0.0252179	TRUE POS	0.0420991	TRUE POS	0.000611816	TRUE NEG	0.372044	TRUE POS	0.00305633	TRUE POS	0.00223308	TRUE NEG (edge artifact)	0.00028078	TRUE NEG	0.137151	TRUE POS	0.0757983	TRUE POS	0.00133125	TRUE POS	0.00389015	TRUE POS
PAL	SI	L	1.1243e-05	TRUE NEG	0.00855015	TRUE NEG	2.71998e-05	TRUE NEG	0.00358009	TRUE POS	0.000670019	TRUE POS (fiber tract)	0.00178384	TRUE POS	0.0113084	TRUE POS	1.2799e-06	TRUE NEG	0.000423546	TRUE POS	6.99246e-06	TRUE NEG	0.00515146	TRUE POS	0.000102657	TRUE NEG	0.00354412	TRUE POS	0.00152123	TRUE POS	0.000768811	TRUE POS	0.000154436	TRUE NEG	0.0126205	TRUE POS	0.0189572	TRUE POS	0.00140559	TRUE POS	0.000856132	TRUE POS
PAL	SI	R	0.000125048	TRUE NEG	0.0096459	TRUE NEG	0.00110872	TRUE POS	0.00571569	TRUE POS	0.677394	TRUE POS	0.00311178	TRUE POS	0.164986	TRUE POS	0.00541534	TRUE POS	5.92724e-05	TRUE POS	0.0013933	TRUE POS	0.152434	TRUE POS	7.95987e-05	TRUE NEG	1.02339	TRUE POS	0.0195356	TRUE POS	0.00131945	TRUE POS	0.00329472	TRUE POS	0.190763	TRUE POS	0.160373	TRUE POS	0.0148953	TRUE POS	0.0453238	TRUE POS
PAL	TRS	L	0	TRUE NEG	0.00266078	TRUE NEG	6.43998e-07	TRUE NEG	4.93145e-08	TRUE NEG	0	TRUE NEG (link broken)	2.11379e-05	TRUE POS	8.38631e-05	TRUE POS	1.02852e-05	TRUE NEG	0	TRUE NEG	0.0626448	TRUE POS	2.22355e-05	TRUE NEG	0.000104925	TRUE NEG	1.79677e-05	TRUE POS	1.10294e-05	TRUE NEG (few segmented artifacts)	0.000102896	TRUE POS	9.42949e-06	TRUE NEG	0.00156351	TRUE POS	0.00108141	TRUE POS	3.13973e-05	TRUE POS	0.000453777	TRUE POS
PAL	TRS	R	0	TRUE NEG	0.00762452	TRUE NEG	1.66754e-06	TRUE NEG	1.00197e-05	TRUE NEG	0	TRUE NEG (link broken)	5.10563e-06	TRUE POS	0.00062937	TRUE POS	2.8869e-05	TRUE POS	0	TRUE NEG	0.0730886	TRUE POS	0.000247135	TRUE POS	0.000111839	TRUE NEG	5.46413e-05	TRUE POS	2.95331e-05	TRUE NEG (few segmented artifacts)	0.000155361	TRUE POS	8.97364e-06	TRUE NEG	0.00336891	TRUE POS	0.00202967	TRUE POS	1.88731e-07	TRUE NEG (possibly due to positive signal in L side TRS)	0.000525958	TRUE POS
STR	AAA	L	0.00151811	TRUE NEG	0.0233403	TRUE NEG	4.05133e-05	TRUE NEG	0.0014427	TRUE NEG	0.000880239	TRUE NEG (edge artifact)	0.000390941	TRUE NEG (edge artifact)	0.00140628	TRUE POS	0.0010282	TRUE NEG	0.000251047	TRUE NEG (edge artifact)	0.000712669	TRUE NEG	0.000258698	TRUE NEG	1.08038e-05	TRUE NEG	0.000597382	TRUE POS	0.000567611	TRUE NEG (edge artifact)	0.0011182	TRUE NEG (edge artifact)	0.000102916	TRUE NEG	0.000302666	TRUE POS	0.00263927	TRUE POS	0.000126399	TRUE NEG (edge artifact)	0.000476341	TRUE NEG (edge artifact)
STR	AAA	R	0.00621118	TRUE NEG	0.02425	TRUE NEG	2.49676e-05	TRUE NEG	0.00156501	TRUE POS	0.112496	TRUE POS	0.0008822	TRUE POS	0.0343805	TRUE POS	0.00161846	TRUE POS	2.34096e-05	TRUE NEG (edge artifact)	0.000383944	TRUE NEG	0.00613469	TRUE POS	0.00109111	TRUE NEG	0.798175	TRUE POS	0.0020742	TRUE POS	0.000588232	TRUE NEG (edge artifact)	0.000909627	TRUE POS	0.0152696	TRUE POS	0.0187038	TRUE POS	0.000709839	TRUE POS	0.000487888	TRUE POS
STR	ACB	L	9.61635e-05	TRUE NEG	0.0119789	TRUE NEG	4.94305e-07	TRUE NEG	0.014744	TRUE POS	0.000236093	TRUE POS	0.000163674	TRUE POS	0.111577	TRUE POS	3.12097e-07	TRUE NEG	0	TRUE NEG	0.00110373	TRUE POS	0.000117559	TRUE POS	1.48896e-05	TRUE NEG	0.0115136	TRUE POS	4.84782e-05	TRUE POS	0.000100494	TRUE POS	0.000149829	TRUE POS	0.00152983	TRUE POS	0.00491454	TRUE POS	2.73769e-05	TRUE POS	0.000290781	TRUE POS
STR	ACB	R	0	TRUE NEG	0.0067987	TRUE NEG	5.02473e-05	TRUE NEG	0.0806548	TRUE POS	0.224822	TRUE POS	0.000493933	TRUE POS	0.455018	TRUE POS	0.000395956	TRUE POS	0	TRUE NEG	0.0456365	TRUE POS	0.0278493	TRUE POS	7.17155e-05	TRUE NEG	1.16349	TRUE POS	0.00014018	TRUE POS	5.83464e-05	TRUE POS	0.00965286	TRUE POS	0.0857275	TRUE POS	0.232615	TRUE POS	0.000212458	TRUE POS	0.393631	TRUE POS
STR	BA	L	0.00115709	TRUE NEG	0.000929835	TRUE NEG	2.14814e-06	TRUE NEG	1.19157e-05	TRUE POS	6.59972e-07	TRUE NEG (edge artifact)	8.24932e-07	TRUE NEG (edge artifact)	0.000106743	TRUE POS	3.7472e-05	TRUE NEG	0	TRUE NEG	5.11387e-06	TRUE NEG	2.60276e-06	TRUE NEG	5.42642e-06	TRUE NEG	6.4214e-05	TRUE POS	2.09036e-05	TRUE POS	0.000111394	TRUE NEG (few segmented artifacts)	1.55704e-05	TRUE NEG	1.14753e-05	TRUE POS	5.13001e-05	TRUE POS	3.11563e-06	TRUE POS	1.94105e-05	TRUE NEG (edge artifact)
STR	BA	R	0.00042224	TRUE NEG	0.00028773	TRUE NEG	1.75884e-06	TRUE NEG	1.88821e-05	TRUE POS	0.000319403	TRUE POS	6.6706e-05	TRUE POS	0.00385267	TRUE POS	2.47919e-05	TRUE POS	4.66247e-08	TRUE NEG (no pixels)	4.04756e-05	TRUE NEG	0.000274647	TRUE POS	2.35171e-05	TRUE NEG	0.0812861	TRUE POS	8.27418e-05	TRUE POS	1.91831e-06	TRUE NEG (few segmented artifacts)	5.91671e-07	TRUE NEG	0.00234801	TRUE POS	0.000629013	TRUE POS	4.86399e-05	TRUE POS	1.3815e-06	TRUE NEG (edge artifact)
STR	CEA	L	0	TRUE NEG	0.00460751	TRUE NEG	5.76547e-06	TRUE NEG	0.00418743	TRUE POS	0.000157658	TRUE POS	0.000279459	TRUE POS	0.000751826	TRUE POS	1.62168e-06	TRUE NEG	0.000587323	TRUE NEG (edge artifact)	6.62194e-09	TRUE NEG	0.00068831	TRUE POS	9.44464e-05	TRUE NEG	3.95713e-05	TRUE POS	0.00213108	TRUE POS	2.76868e-05	TRUE POS	0.000367016	TRUE POS	0.000671281	TRUE POS	0.0016919	TRUE POS	0.000681177	TRUE POS	2.40669e-05	TRUE NEG (edge artifact)
STR	CEA	R	0	TRUE NEG	0.0102373	TRUE NEG	3.25025e-05	TRUE NEG	0.0133351	TRUE POS	0.0763242	TRUE POS	0.000349394	TRUE POS	0.0133018	TRUE POS	0.00905272	TRUE POS	7.79235e-06	TRUE POS	0.000138004	TRUE POS	0.0278745	TRUE POS	2.70751e-05	TRUE NEG	0.698543	TRUE POS	0.00967766	TRUE POS	0.000100208	TRUE NEG (edge artifact)	0.00522997	TRUE POS	0.0327366	TRUE POS	0.0206942	TRUE POS	0.00649909	TRUE POS	0.00248545	TRUE POS
STR	CP	L	0.000602453	TRUE NEG	0.0827467	TRUE NEG	0.0026557	TRUE NEG	0.595219	TRUE POS	0.00391656	TRUE POS	0.000520877	TRUE POS	0.0186744	TRUE POS	3.95293e-05	TRUE NEG	0.00163567	TRUE POS	0.00360573	TRUE POS	1.07254e-05	TRUE NEG	0.00256788	TRUE NEG	0.000548043	TRUE POS	0.00194858	TRUE POS	0.000945566	TRUE NEG (edge artifact)	0.0698981	TRUE POS	0.00064075	TRUE POS	0.00344096	TRUE POS	0.00028971	TRUE POS	0.00303766	TRUE POS
STR	CP	R	0.000708269	TRUE NEG	0.806347	TRUE POS	0.360848	TRUE POS	3.4447	TRUE POS	1.00117	TRUE POS	0.00777269	TRUE POS	0.0497216	TRUE POS	1.25997	TRUE POS	0.00025423	TRUE POS	0.0250143	TRUE POS	0.000481713	TRUE POS	0.00202594	TRUE NEG	0.462971	TRUE POS	0.0106193	TRUE POS	0.000449669	TRUE NEG (edge artifact)	0.955846	TRUE POS	0.00733577	TRUE POS	0.294916	TRUE POS	0.030073	TRUE POS (fiber tract)	1.8075	TRUE POS
STR	FS	L	0	TRUE NEG	0.00233148	TRUE NEG	1.7675e-07	TRUE NEG	0.00186651	TRUE POS	0.000185917	TRUE NEG (no pixels)	5.06058e-06	TRUE NEG (edge artifact)	0.00062437	TRUE POS	0	TRUE NEG	6.30204e-06	TRUE NEG (no pixels)	0	TRUE NEG	2.76029e-05	TRUE POS	1.44113e-05	TRUE NEG	0.000296112	TRUE POS	8.98846e-06	TRUE NEG (edge artifact)	2.7993e-05	TRUE POS	3.6288e-05	TRUE POS	1.34738e-05	TRUE POS	0.000408732	TRUE POS	3.79566e-06	TRUE POS	3.29954e-08	TRUE NEG (no pixels)
STR	FS	R	0	TRUE NEG	0.000748506	TRUE NEG	0	TRUE NEG	0.00151997	TRUE POS	0.126682	TRUE POS	8.09909e-05	TRUE POS	0.0112274	TRUE POS	0.000104578	TRUE POS	1.80159e-09	TRUE NEG (no pixels)	3.37403e-06	TRUE POS	0.000464858	TRUE POS	3.22207e-05	TRUE NEG	0.226009	TRUE POS	0.000262277	TRUE POS	3.26324e-05	TRUE POS	0.00033442	TRUE POS	0.00101271	TRUE POS	0.00777353	TRUE POS	9.5657e-05	TRUE POS	0.000405178	TRUE POS
STR	IA	L	0	TRUE NEG	0.000486459	TRUE NEG	0	TRUE NEG	0.000776723	TRUE POS	0.000347438	TRUE POS	0	TRUE NEG (broken link)	0.000104592	TRUE POS	0	TRUE NEG	1.67294e-05	TRUE POS	4.57546e-08	TRUE NEG	3.92357e-05	TRUE POS	1.32625e-06	TRUE NEG	6.12547e-05	TRUE POS	3.8712e-05	TRUE POS	9.18301e-06	TRUE NEG (edge artifact)	1.89848e-05	TRUE NEG	1.85717e-05	TRUE NEG	0.000299091	TRUE POS	3.43764e-07	TRUE POS	0	TRUE NEG
STR	IA	R	1.7227e-07	TRUE NEG	2.06699e-05	TRUE NEG	1.24187e-08	TRUE NEG	0.000418716	TRUE POS	0.0123594	TRUE POS	2.11708e-05	TRUE POS	0.00483782	TRUE POS	0.000349551	TRUE POS	0	TRUE NEG	7.91518e-05	TRUE NEG	0.000569712	TRUE POS	5.09091e-06	TRUE NEG	0.202941	TRUE POS	0.000148142	TRUE POS	1.7995e-07	TRUE NEG (no pixels)	0.000686647	TRUE POS	0.00182828	TRUE POS	0.00218703	TRUE POS	0.000109999	TRUE POS	0.00020136	TRUE POS
STR	LSc	L	3.23047e-05	TRUE NEG	0.000624592	TRUE NEG	2.92605e-05	TRUE NEG	0.000199298	TRUE NEG	2.80033e-05	TRUE POS	0.000103606	TRUE POS	0.000113704	TRUE POS	5.89565e-05	TRUE POS	0	TRUE NEG	0.0617842	TRUE POS	0.000273296	TRUE POS	0.000142131	TRUE NEG	0.000171276	TRUE POS	1.95343e-05	TRUE NEG (few segmented artifacts)	0.000208472	TRUE POS	0.000704933	TRUE POS	0.00630751	TRUE POS	0.00393854	TRUE POS	1.16151e-05	TRUE POS	0.0213147	TRUE POS
STR	LSc	R	2.20546e-06	TRUE NEG	0.00139129	TRUE NEG	1.29444e-05	TRUE NEG	8.59305e-05	TRUE NEG	2.94887e-05	TRUE POS	0.000214984	TRUE POS	0.00223565	TRUE POS	0.000139984	TRUE POS	0	TRUE NEG	0.0889392	TRUE POS	0.00779988	TRUE POS	0.000170221	TRUE NEG	0.000121516	TRUE POS	9.42923e-07	TRUE NEG (few segmented artifacts)	0.00010256	TRUE POS	0.00189843	TRUE POS	0.0409378	TRUE POS	0.0138005	TRUE POS	7.1034e-05	TRUE POS	0.0155126	TRUE POS
STR	LSr	L	0.00119468	TRUE NEG	0.000494892	TRUE NEG	2.97548e-05	TRUE NEG	0.000612398	TRUE POS	0.00222731	TRUE POS	0.000707088	TRUE POS	0.00518835	TRUE POS	9.16415e-05	TRUE NEG	6.31779e-07	TRUE NEG (no pixels)	0.477297	TRUE POS	0.00202678	TRUE POS	0.000105801	TRUE NEG	0.0245848	TRUE POS	0.000448148	TRUE POS	0.000754704	TRUE NEG (edge artifact)	0.00198505	TRUE POS	0.0424117	TRUE POS	0.0314262	TRUE POS	4.13519e-05	TRUE POS	0.0101464	TRUE POS
STR	LSr	R	6.59979e-05	TRUE NEG	0.000164682	TRUE NEG	0.000199016	TRUE NEG	0.00170525	TRUE POS	0.00563754	TRUE POS	0.00308261	TRUE POS	0.138822	TRUE POS	0.00205878	TRUE POS	2.61607e-06	TRUE NEG (edge artifact)	0.730466	TRUE POS	0.110558	TRUE POS	0.000377411	TRUE NEG	0.0792218	TRUE POS	0.000598605	TRUE POS	0.000689644	TRUE NEG (edge artifact)	0.0104254	TRUE POS	0.234086	TRUE POS	0.135095	TRUE POS	0.000571129	TRUE POS	0.046665	TRUE POS
STR	LSv	L	3.6094e-06	TRUE NEG	0.000103105	TRUE NEG	1.86444e-09	TRUE NEG	3.05675e-06	TRUE NEG	0	TRUE NEG (link broken)	0	TRUE NEG (broken link)	0.000733679	TRUE POS	2.96034e-09	TRUE NEG	0	TRUE NEG	0.000981373	TRUE POS	0.000183948	TRUE POS	4.97915e-07	TRUE NEG	0.000290845	TRUE POS	2.3942e-07	TRUE NEG (no pixels)	1.51368e-06	TRUE NEG (no pixels)	9.46896e-09	TRUE NEG	0.00191892	TRUE POS	0.00249426	TRUE POS	7.77807e-08	TRUE POS	4.43123e-07	TRUE NEG (edge artifact)
STR	LSv	R	0	TRUE NEG	6.25018e-07	TRUE NEG	0	TRUE NEG	0	TRUE NEG	0	TRUE NEG (link broken)	0	TRUE NEG (broken link)	0.00362497	TRUE POS	1.19739e-05	TRUE NEG	0	TRUE NEG	0.00670873	TRUE POS	0.00777824	TRUE POS	2.62336e-05	TRUE NEG	0.002883	TRUE POS	1.55238e-07	TRUE NEG (no pixels)	1.29143e-05	TRUE NEG (edge artifact)	5.74476e-06	TRUE NEG	0.0102668	TRUE POS	0.00861297	TRUE POS	6.352e-06	TRUE POS	3.09056e-05	TRUE NEG (edge artifact)
STR	MEA	L	0.00779416	TRUE NEG	0.00204134	TRUE NEG	5.16268e-06	TRUE NEG	8.83756e-05	TRUE POS	0.000140177	TRUE NEG (edge artifact)	0.000136146	TRUE NEG (edge artifact)	0.000550948	TRUE POS	0.000148064	TRUE NEG	1.77134e-05	TRUE POS	5.1009e-05	TRUE NEG	0.000663692	TRUE POS	0.000139029	TRUE NEG	0.000434272	TRUE NEG	0.000885367	TRUE POS	0.000142795	TRUE POS	8.59541e-05	TRUE NEG	0.000899043	TRUE POS	0.0023535	TRUE POS	0.000744513	TRUE POS (fiber tract)	0.00010112	TRUE POS
STR	MEA	R	0.00189531	TRUE NEG	0.00409845	TRUE NEG	3.12916e-05	TRUE NEG	0.000238822	TRUE NEG	0.010217	TRUE POS	0.000863677	TRUE POS	0.0371651	TRUE POS	0.000928272	TRUE POS	1.07468e-06	TRUE NEG (no pixels)	0.000678848	TRUE NEG	0.0296738	TRUE POS	0.000114514	TRUE NEG	1.0018	TRUE POS	0.00382068	TRUE POS	0.000221156	TRUE NEG (edge artifact)	0.000212177	TRUE POS (retrograde)	0.0580205	TRUE POS	0.0278654	TRUE POS	0.002988	TRUE POS	0.000978169	TRUE NEG (edge artifact)
STR	OT	L	0.0096482	TRUE NEG	0.0190737	TRUE NEG	6.7653e-05	TRUE NEG	0.00177921	TRUE NEG	0.00062135	TRUE POS	0.000671468	TRUE NEG (edge artifact)	0.00776466	TRUE POS	0.000916144	TRUE NEG	0.000104779	TRUE NEG (edge artifact)	0.00128189	TRUE NEG	0.000111654	TRUE POS	0.000478559	TRUE NEG	0.00401091	TRUE POS	0.000604341	TRUE NEG (edge artifact)	0.00212717	TRUE NEG (edge artifact)	0.00117291	TRUE NEG	0.000872894	TRUE POS	0.00484893	TRUE POS	0.000100657	TRUE NEG (edge artifact)	9.16322e-05	TRUE NEG (edge artifact)
STR	OT	R	0.0344072	TRUE NEG	0.0262467	TRUE NEG	0.000164083	TRUE NEG	0.00388363	TRUE POS	0.13173	TRUE POS	0.000684391	TRUE POS	0.227771	TRUE POS	0.00106235	TRUE NEG	0.00010239	TRUE NEG (edge artifact)	0.00543681	TRUE POS	0.00580748	TRUE POS	0.00110249	TRUE NEG	0.786808	TRUE POS	0.000945124	TRUE NEG (edge artifact)	0.0028839	TRUE NEG (edge artifact)	0.00154149	TRUE NEG	0.0290427	TRUE POS	0.138098	TRUE POS	0.000189034	TRUE NEG (edge artifact)	0.0361962	TRUE POS
STR	SF	L	4.34938e-05	TRUE NEG	1.49997e-05	TRUE NEG	2.60393e-06	TRUE NEG	1.0394e-05	TRUE NEG	0	TRUE NEG (link broken)	3.70752e-05	TRUE POS	4.63015e-05	TRUE POS	0.000561029	TRUE NEG	0	TRUE NEG	0.0677941	TRUE POS	8.50584e-05	TRUE POS	4.75077e-05	TRUE NEG	0.000107064	TRUE POS	6.20536e-06	TRUE NEG (edge artifact)	8.43581e-05	TRUE POS	2.25849e-05	TRUE POS	0.00472383	TRUE POS	0.00475125	TRUE POS	3.17117e-05	TRUE POS	0.00167851	TRUE POS
STR	SF	R	3.45529e-05	TRUE NEG	0.000203293	TRUE NEG	2.18036e-06	TRUE NEG	7.64567e-07	TRUE NEG	5.41772e-09	TRUE NEG (no pixels)	4.87493e-05	TRUE POS	0.000599606	TRUE POS	0.000219815	TRUE NEG	0	TRUE NEG	0.0899456	TRUE POS	0.000866918	TRUE POS	5.09841e-05	TRUE NEG	8.38475e-05	TRUE POS	2.49621e-06	TRUE NEG (no pixels)	0.000100543	TRUE POS	0.000108556	TRUE POS	0.0115934	TRUE POS	0.0086316	TRUE POS	1.39001e-05	TRUE POS	0.00235084	TRUE POS
STR	SH	L	1.99704e-07	TRUE NEG	2.10781e-05	TRUE NEG	4.74719e-07	TRUE NEG	4.20756e-05	TRUE POS	0.000520371	TRUE POS	1.37806e-05	TRUE POS	0.000247008	TRUE POS	3.19516e-06	TRUE POS	0	TRUE NEG	9.46713e-05	TRUE POS	6.08821e-05	TRUE POS	1.69296e-05	TRUE NEG	0.00165063	TRUE POS	8.82482e-05	TRUE POS	5.43996e-05	TRUE POS	0.00038692	TRUE POS	0.00134888	TRUE POS	0.00114345	TRUE POS	0	TRUE NEG (broken link)	0.000411996	TRUE POS
STR	SH	R	0	TRUE NEG	1.8977e-06	TRUE NEG	1.2502e-06	TRUE NEG	0.00013917	TRUE POS	0.000915563	TRUE POS	0.000189319	TRUE POS	0.00219789	TRUE POS	3.4184e-06	TRUE POS	9.26844e-09	TRUE NEG (no pixels)	0.000285618	TRUE POS	0.00107309	TRUE POS	5.76746e-07	TRUE NEG	0.00223876	TRUE POS	5.01053e-05	TRUE POS	9.46587e-05	TRUE POS	0.000286705	TRUE POS	0.00812048	TRUE POS	0.00381338	TRUE POS	9.83635e-06	TRUE POS	0.00104799	TRUE POS
TH	AD	L	0.000545626	TRUE NEG	0.00252785	TRUE NEG	7.60269e-07	TRUE NEG	3.68739e-06	TRUE NEG	3.48771e-06	TRUE NEG (edge artifact)	7.37865e-06	TRUE POS	2.75366e-05	TRUE POS	0.000102427	TRUE POS	0	TRUE NEG	0.00243689	TRUE POS	1.16204e-05	TRUE POS	2.41738e-05	TRUE NEG	8.46696e-07	TRUE NEG	8.78275e-06	TRUE POS	2.44465e-05	TRUE NEG (few segmented artifacts)	5.10822e-08	TRUE NEG	0.000278174	TRUE POS	0.0147783	TRUE POS	2.87811e-05	TRUE POS	1.46883e-05	TRUE POS
TH	AD	R	9.15134e-06	TRUE NEG	0.000652668	TRUE NEG	0.000810064	TRUE POS	2.32092e-05	TRUE NEG	6.46053e-05	TRUE POS	3.58434e-05	TRUE POS	1.82114e-05	TRUE POS	0.000530106	TRUE POS	0	TRUE NEG	0.00174617	TRUE POS	0.000583027	TRUE POS	3.54661e-06	TRUE NEG	0.000133585	TRUE POS	6.56832e-06	TRUE POS	6.50307e-05	TRUE POS	0.00839963	TRUE POS	0.00164723	TRUE POS	0.0280239	TRUE POS	0.000761057	TRUE POS	0.00984536	TRUE POS
TH	AMd	L	0	TRUE NEG	6.67076e-05	TRUE NEG	0	TRUE NEG	0.000549061	TRUE POS	1.36329e-05	TRUE POS	0.000622784	TRUE POS	0.000246187	TRUE POS	0.000270908	TRUE POS	2.26111e-05	TRUE POS	1.90008e-06	TRUE NEG	0.000194008	TRUE POS	0	TRUE NEG	0.000115076	TRUE POS	0.000614891	TRUE POS	0.000489064	TRUE POS	1.972e-05	TRUE POS	0.00206928	TRUE POS	0.00854579	TRUE POS	0.000641525	TRUE POS	0.00308294	TRUE POS
TH	AMd	R	0	TRUE NEG	9.32226e-06	TRUE NEG	0.000121545	TRUE NEG	0.0141951	TRUE POS	0.000654615	TRUE POS	0.00178808	TRUE POS	0.000556307	TRUE POS	0.00231362	TRUE POS	1.33711e-06	TRUE POS	4.65247e-05	TRUE POS	0.00140293	TRUE POS	1.72126e-09	TRUE NEG	0.000846277	TRUE POS	0.0024624	TRUE POS	9.6896e-05	TRUE NEG (no pixels)	0.00291346	TRUE POS (retrograde)	0.00798885	TRUE POS	0.0721402	TRUE POS	0.00235917	TRUE POS	0.0769745	TRUE POS
TH	AMv	L	0	TRUE NEG	0	TRUE NEG	0	TRUE NEG	0.000162758	TRUE POS	0	TRUE NEG (link broken)	9.78785e-06	TRUE POS	0.000141866	TRUE NEG	3.97565e-05	TRUE POS	0	TRUE NEG	0	TRUE NEG	2.28949e-05	TRUE POS	0	TRUE NEG	2.30189e-05	TRUE POS	0.000137841	TRUE NEG (edge artifact)	2.2802e-05	TRUE POS	2.23522e-05	TRUE POS	0.000348746	TRUE POS	0.00161903	TRUE POS	8.61395e-05	TRUE POS	0.000557157	TRUE POS
TH	AMv	R	0	TRUE NEG	0	TRUE NEG	7.9835e-06	TRUE NEG	0.00117073	TRUE POS	0.000263961	TRUE POS	0.000113838	TRUE POS	0.000529721	TRUE POS	0.000983391	TRUE POS	2.41479e-06	TRUE POS	6.63185e-05	TRUE POS	0.00174444	TRUE POS	0	TRUE NEG	0.00147138	TRUE POS	0.000494812	TRUE POS	9.18295e-09	TRUE NEG (no pixels)	0.00108268	TRUE POS	0.00381985	TRUE POS	0.0148674	TRUE POS	0.000485394	TRUE POS	0.015057	TRUE POS
TH	AV	L	0.00089984	TRUE NEG	8.30032e-05	TRUE NEG	5.70244e-07	TRUE NEG	2.17033e-05	TRUE POS	8.99832e-06	TRUE POS	5.82141e-05	TRUE POS	0.000125993	TRUE POS	0.000158926	TRUE POS	1.37186e-07	TRUE NEG (no pixels)	0.0108457	TRUE POS	5.34668e-06	TRUE POS	1.56947e-05	TRUE NEG	1.46617e-06	TRUE NEG	9.16295e-05	TRUE POS	0.000155352	TRUE POS	4.17664e-08	TRUE NEG	0.000408199	TRUE POS	0.00951661	TRUE POS	8.41137e-05	TRUE POS	0.000138295	TRUE POS
TH	AV	R	0	TRUE NEG	0.00133346	TRUE NEG	0.005152	TRUE POS	0.0121022	TRUE POS	6.61403e-06	TRUE POS	0.00010824	TRUE POS	0.000272455	TRUE POS	0.00182287	TRUE POS	1.45296e-07	TRUE NEG (no pixels)	0.0118603	TRUE POS	0.000614811	TRUE POS	8.10547e-07	TRUE NEG	0.00189082	TRUE POS	0.000265041	TRUE POS	4.37639e-05	TRUE NEG (no pixels)	0.0106115	TRUE POS	0.00396271	TRUE POS	0.0875851	TRUE POS	0.00200157	TRUE POS	0.0559727	TRUE POS
TH	CL	L	1.841e-06	TRUE NEG	2.48662e-06	TRUE NEG	0	TRUE NEG	0.000128938	TRUE POS	3.03676e-06	TRUE NEG (tissue artifact)	0.000522584	TRUE POS	1.10902e-05	TRUE POS	0.0002968	TRUE POS	0.00385366	TRUE POS	7.09113e-09	TRUE NEG	3.13549e-05	TRUE POS	4.04151e-05	TRUE POS	2.42092e-05	TRUE POS	0.00359185	TRUE POS	0.00231274	TRUE POS	7.47556e-06	TRUE NEG	0.000857159	TRUE POS	0.00118445	TRUE POS	0.00206494	TRUE POS	0.000757392	TRUE POS
TH	CL	R	2.66373e-06	TRUE NEG	0.0437084	TRUE POS	0.00191665	TRUE POS	0.0433796	TRUE POS	5.59633e-05	TRUE POS	0.00157713	TRUE POS	5.43802e-05	TRUE POS	0.0415974	TRUE POS	5.26236e-05	TRUE POS	2.63894e-08	TRUE NEG	0.000211899	TRUE POS	2.40306e-06	TRUE NEG	0.000161489	TRUE POS	0.0287383	TRUE POS	0.00085276	TRUE POS	0.0105981	TRUE POS	0.0022612	TRUE POS	0.0064088	TRUE POS	0.0120645	TRUE POS	0.0298035	TRUE POS
TH	CM	L	0	TRUE NEG	8.63192e-07	TRUE NEG	5.39424e-06	TRUE NEG	0.00678349	TRUE POS	0.000682176	TRUE POS	0.00265726	TRUE POS	0.00222176	TRUE POS	0.00258593	TRUE POS	0.00429411	TRUE POS	2.78883e-06	TRUE NEG	0.00453624	TRUE POS	1.1873e-05	TRUE NEG	0.00358332	TRUE POS	0.0195618	TRUE POS	0.00180133	TRUE POS	0.000222017	TRUE POS	0.0109412	TRUE POS	0.00819245	TRUE POS	0.00876548	TRUE POS	0.0092827	TRUE POS
TH	CM	R	0	TRUE NEG	2.33283e-07	TRUE NEG	0	TRUE NEG	0.0184031	TRUE POS	0.004414	TRUE POS	0.00560693	TRUE POS	0.00230161	TRUE POS	0.00294846	TRUE POS	0.00157587	TRUE POS	8.02968e-05	TRUE POS	0.00802177	TRUE POS	9.40799e-06	TRUE NEG	0.00456354	TRUE POS	0.0346926	TRUE POS	0.00304984	TRUE POS	0.000929418	TRUE POS	0.0198118	TRUE POS	0.0148423	TRUE POS	0.0146549	TRUE POS	0.0157364	TRUE POS
TH	IAD	L	0	TRUE NEG	0	TRUE NEG	0	TRUE NEG	0	TRUE NEG	0	TRUE NEG (link broken)	0.000258897	TRUE POS	0.000439668	TRUE POS	6.7558e-05	TRUE POS	0	TRUE NEG	3.08391e-08	TRUE NEG	0.000953768	TRUE POS	4.211e-09	TRUE NEG	3.26745e-05	TRUE POS	0.000285577	TRUE POS	2.22911e-05	TRUE POS	8.63006e-08	TRUE NEG	0.00398571	TRUE POS	0.00564247	TRUE POS	0.000322248	TRUE POS	0.00119655	TRUE POS
TH	IAD	R	0	TRUE NEG	0.000432667	TRUE NEG	0	TRUE NEG	3.89766e-05	TRUE POS	0.000279756	TRUE POS	0.000243881	TRUE POS	0.000524027	TRUE POS	0.00151647	TRUE POS	0	TRUE NEG	4.80837e-05	TRUE POS	0.00371568	TRUE POS	3.52022e-08	TRUE NEG	0.000315372	TRUE POS	0.000448491	TRUE POS	1.04188e-07	TRUE NEG (no pixels)	0.000850639	TRUE POS	0.00980087	TRUE POS	0.0120811	TRUE POS	0.000707562	TRUE POS	0.0153491	TRUE POS
TH	IAM	L	0	TRUE NEG	0	TRUE NEG	0	TRUE NEG	9.18162e-05	TRUE POS	0	TRUE NEG (link broken)	0.000481749	TRUE POS	0.000570633	TRUE POS	0.000243019	TRUE POS	0	TRUE NEG	5.77958e-06	TRUE NEG	0.000528537	TRUE POS	0	TRUE NEG	0.000548444	TRUE POS	0.000356344	TRUE POS	1.16238e-05	TRUE POS	0.000119016	TRUE POS	0.00270483	TRUE POS	0.0025118	TRUE POS	0.000503289	TRUE POS	0.00210042	TRUE POS
TH	IAM	R	0	TRUE NEG	0	TRUE NEG	0	TRUE NEG	4.44616e-05	TRUE POS	2.46281e-05	TRUE POS	0.000561162	TRUE POS	0.00110194	TRUE POS	0.000483274	TRUE POS	0	TRUE NEG	6.48306e-05	TRUE POS	0.00163032	TRUE POS	0	TRUE NEG	0.00119018	TRUE POS	0.000621971	TRUE POS	2.1405e-05	TRUE NEG (no pixels)	0.000589323	TRUE POS	0.00537214	TRUE POS	0.00437714	TRUE POS	0.000662851	TRUE POS	0.00317021	TRUE POS
TH	IGL	L	1.13917e-07	TRUE NEG	3.00499e-05	TRUE NEG	0	TRUE NEG	1.62044e-06	TRUE NEG	7.36523e-06	TRUE NEG (edge artifact)	5.25614e-08	TRUE NEG (edge artifact)	2.4238e-08	TRUE NEG	0.000975644	TRUE POS	0	TRUE NEG	2.63584e-06	TRUE NEG	0	TRUE NEG	3.482e-06	TRUE NEG	0	TRUE NEG	4.20599e-06	TRUE NEG (no pixels)	5.37733e-05	TRUE POS	5.33521e-11	TRUE NEG	8.44132e-07	TRUE NEG	3.04118e-05	TRUE POS	6.24829e-05	TRUE POS	5.38539e-08	TRUE NEG (no pixels)
TH	IGL	R	1.08181e-05	TRUE NEG	1.73445e-05	TRUE NEG	0.0299502	TRUE POS	0.00159484	TRUE POS	0	TRUE NEG (link broken)	5.43935e-05	TRUE POS	1.11861e-06	TRUE NEG	0.00426007	TRUE POS	0	TRUE NEG	2.2647e-05	TRUE NEG	5.51256e-06	TRUE POS	2.11514e-06	TRUE NEG	4.36719e-05	TRUE POS	0.000158692	TRUE POS	1.10718e-05	TRUE NEG (few segmented artifacts)	0.0251008	TRUE POS	4.95822e-05	TRUE NEG	0.000323356	TRUE POS	0.00466684	TRUE POS	5.11233e-06	TRUE NEG (edge artifact)
TH	IMD	L	0	TRUE NEG	6.57422e-06	TRUE NEG	0	TRUE NEG	0.000916212	TRUE POS	0.000560091	TRUE POS	0.00128229	TRUE POS	0.0023002	TRUE POS	0.00156664	TRUE POS	0.000486803	TRUE POS	3.45637e-07	TRUE NEG	0.00284733	TRUE POS	0	TRUE NEG	0.00126084	TRUE POS	0.0161528	TRUE POS	0.000408101	TRUE POS	4.56327e-05	TRUE POS	0.00800178	TRUE POS	0.00441399	TRUE POS	0.00611168	TRUE POS	0.00401975	TRUE POS
TH	IMD	R	0	TRUE NEG	5.84608e-06	TRUE NEG	0	TRUE NEG	0.0023915	TRUE POS	0.00279867	TRUE POS	0.00314762	TRUE POS	0.00349467	TRUE POS	0.00355568	TRUE POS	0.000200217	TRUE POS	6.57422e-09	TRUE NEG	0.00979254	TRUE POS	2.03231e-07	TRUE NEG	0.00444132	TRUE POS	0.0275452	TRUE POS	0.000454315	TRUE POS	0.000177164	TRUE POS	0.0149356	TRUE POS	0.00834882	TRUE POS	0.00998673	TRUE POS	0.00987062	TRUE POS
TH	LD	L	0.000710015	TRUE NEG	0.000345869	TRUE NEG	0	TRUE NEG	7.44514e-05	TRUE POS	2.80294e-06	TRUE NEG (tissue artifact)	0.00012471	TRUE POS	0.000120368	TRUE POS	0.00160387	TRUE POS	1.92984e-07	TRUE NEG (no pixels)	0.00584419	TRUE POS	0	TRUE NEG	2.99183e-05	TRUE NEG	1.11113e-08	TRUE NEG	5.88564e-05	TRUE NEG (no pixels)	0.000121026	TRUE POS	2.78448e-05	TRUE NEG	0.000180285	TRUE POS	0.000847116	TRUE POS	0.000111414	TRUE POS	0.000534102	TRUE POS
TH	LD	R	2.90024e-06	TRUE NEG	0.00120698	TRUE NEG	0.293614	TRUE POS	0.0251675	TRUE POS	2.61376e-05	TRUE NEG (tissue artifact)	6.84078e-05	TRUE POS	0.00012205	TRUE POS	0.0637212	TRUE POS	4.44534e-08	TRUE NEG (no pixels)	0.00485328	TRUE POS	2.69871e-05	TRUE POS	6.6661e-05	TRUE NEG	0.000384726	TRUE POS	0.00113393	TRUE POS	0.000180407	TRUE POS	0.309364	TRUE POS	0.00146181	TRUE POS	0.0127063	TRUE POS	0.0470485	TRUE POS	0.0442044	TRUE POS
TH	LGd	L	1.35968e-06	TRUE NEG	4.90244e-08	TRUE NEG	8.44073e-09	TRUE NEG	4.99929e-06	TRUE POS	7.9224e-06	TRUE NEG (tissue artifact)	1.32139e-09	TRUE NEG (no pixels)	2.7925e-08	TRUE NEG	0.00360185	TRUE POS	1.05336e-05	TRUE POS	2.81738e-06	TRUE NEG	0	TRUE NEG	6.10463e-06	TRUE NEG	0	TRUE NEG	0.000166	TRUE POS	9.42129e-05	TRUE POS	5.52179e-05	TRUE NEG	1.97076e-08	TRUE NEG	4.88215e-05	TRUE POS	0.000597423	TRUE POS	0.000106411	TRUE POS
TH	LGd	R	3.10032e-06	TRUE NEG	5.75243e-06	TRUE NEG	0.290029	TRUE POS	0.0142258	TRUE POS	2.55477e-09	TRUE NEG (tissue artifact)	9.1036e-05	TRUE POS	3.0791e-05	TRUE POS	0.0180824	TRUE POS	2.71812e-09	TRUE NEG (no pixels)	2.95576e-05	TRUE NEG	4.33987e-06	TRUE POS	2.49841e-06	TRUE NEG	0.000150825	TRUE POS	0.00135548	TRUE POS	1.68629e-06	TRUE NEG (few segmented artifacts)	0.231041	TRUE POS	0.00016924	TRUE NEG	0.000412678	TRUE POS	0.0144633	TRUE POS	0.00023975	TRUE POS
TH	LGv	L	3.88384e-07	TRUE NEG	5.48737e-05	TRUE NEG	0	TRUE NEG	1.33697e-05	TRUE POS	2.63139e-05	TRUE NEG (tissue artifact)	2.16012e-05	TRUE POS	4.11951e-08	TRUE NEG	0.00457774	TRUE POS	4.6431e-05	TRUE POS	0.000279465	TRUE NEG	4.23904e-05	TRUE POS	1.10309e-05	TRUE NEG	8.90916e-05	TRUE POS	0.000327442	TRUE POS	0.000360361	TRUE POS	8.2958e-06	TRUE NEG	4.06133e-05	TRUE NEG	0.000576053	TRUE POS	0.00057445	TRUE POS	1.47141e-05	TRUE NEG (edge artifact)
TH	LGv	R	6.02601e-06	TRUE NEG	7.81487e-06	TRUE NEG	0.151349	TRUE POS	0.010889	TRUE POS	4.14189e-07	TRUE NEG (tissue artifact)	0.00232967	TRUE POS	7.1581e-05	TRUE POS	0.0271903	TRUE POS	7.49062e-08	TRUE NEG (no pixels)	0.000813582	TRUE NEG	3.18876e-05	TRUE POS	5.213e-06	TRUE NEG	0.000303966	TRUE POS	0.00633333	TRUE POS	9.08916e-05	TRUE POS	0.129063	TRUE POS	0.000644912	TRUE POS	0.00661964	TRUE POS	0.0168613	TRUE POS	0.000543191	TRUE POS
TH	LH	L	2.67622e-05	TRUE NEG	1.68827e-05	TRUE NEG	3.11679e-06	TRUE NEG	9.60697e-07	TRUE POS	8.4067e-07	TRUE NEG (edge artifact)	0.000956476	TRUE POS	0.000535329	TRUE POS	0.000963457	TRUE POS	4.16914e-07	TRUE NEG (no pixels)	3.0806e-06	TRUE NEG	0.00193811	TRUE POS	2.25325e-06	TRUE NEG	5.28859e-05	TRUE POS	0.00126122	TRUE POS	0.000997782	TRUE POS	1.45135e-05	TRUE POS	0.0128214	TRUE POS	0.00222603	TRUE POS	0.00181193	TRUE POS	0.000463874	TRUE POS
TH	LH	R	8.38009e-05	TRUE NEG	8.69212e-05	TRUE NEG	0.000751244	TRUE POS	0.00383104	TRUE POS	0.000847263	TRUE POS	0.00251724	TRUE POS	0.000957482	TRUE POS	0.0177552	TRUE POS	0	TRUE NEG	1.52731e-05	TRUE NEG	0.0166511	TRUE POS	1.34575e-05	TRUE NEG	0.00270988	TRUE POS	0.00813776	TRUE POS	0.00101949	TRUE POS	0.00475404	TRUE POS	0.0521097	TRUE POS	0.0146648	TRUE POS	0.00589156	TRUE POS	0.0273923	TRUE POS
TH	LP	L	1.63698e-05	TRUE NEG	0.000590688	TRUE NEG	0	TRUE NEG	0.000108205	TRUE POS	9.99475e-06	TRUE NEG (edge artifact)	0.000471315	TRUE POS	8.40695e-07	TRUE NEG	0.00208298	TRUE POS	0.00146082	TRUE POS	4.79824e-06	TRUE NEG	2.09082e-05	TRUE POS	2.68338e-05	TRUE NEG	1.24957e-05	TRUE POS	0.0105366	TRUE POS	0.00330993	TRUE POS	1.58263e-05	TRUE NEG	0.000154535	TRUE POS	0.00123003	TRUE POS	0.0060225	TRUE POS	0.000196478	TRUE POS
TH	LP	R	4.22095e-05	TRUE NEG	0.00380693	TRUE POS	0.140955	TRUE POS	0.084208	TRUE POS	4.91936e-06	TRUE NEG (edge artifact)	0.00119922	TRUE POS	0.000108349	TRUE POS	0.173255	TRUE POS	8.00124e-05	TRUE POS	1.05824e-05	TRUE NEG	0.000147812	TRUE POS	9.43686e-06	TRUE NEG	0.00050132	TRUE POS	0.0498826	TRUE POS	0.00160003	TRUE POS	0.240061	TRUE POS	0.00192729	TRUE POS	0.011441	TRUE POS	0.0427688	TRUE POS	0.0142776	TRUE POS
TH	MD	L	0	TRUE NEG	4.28446e-05	TRUE NEG	1.34827e-06	TRUE NEG	0.0011775	TRUE POS	0.00050274	TRUE POS	0.00417545	TRUE POS	0.00375588	TRUE POS	0.00123609	TRUE POS	0.00405624	TRUE POS	2.52272e-05	TRUE POS	0.00322904	TRUE POS	5.85476e-05	TRUE NEG	0.00295129	TRUE POS	0.0184454	TRUE POS	0.00717032	TRUE POS	1.06283e-05	TRUE POS	0.0162998	TRUE POS	0.00843765	TRUE POS	0.0104655	TRUE POS	0.0111115	TRUE POS
TH	MD	R	4.55397e-08	TRUE NEG	0.00177311	TRUE POS	0.00010162	TRUE POS	0.0432955	TRUE POS	0.0152339	TRUE POS	0.0148851	TRUE POS	0.00348101	TRUE POS	0.0466455	TRUE POS	0.000401235	TRUE POS	5.76853e-05	TRUE POS	0.0196537	TRUE POS	1.8761e-05	TRUE POS	0.0137766	TRUE POS	0.0677454	TRUE POS	0.00553117	TRUE POS	0.00236934	TRUE POS	0.0667924	TRUE POS	0.0270266	TRUE POS	0.0385102	TRUE POS	0.183382	TRUE POS
TH	MGd	L	0.000107442	TRUE NEG	0.00185136	TRUE NEG	2.70612e-07	TRUE NEG	4.54136e-05	TRUE POS	2.35505e-05	TRUE NEG (edge artifact)	0.000143887	TRUE NEG (edge artifact)	2.12533e-06	TRUE NEG	2.03838e-05	TRUE NEG	0.000992632	TRUE POS	1.19988e-05	TRUE NEG	4.80152e-06	TRUE POS	3.33766e-06	TRUE NEG	9.55829e-06	TRUE POS	0.00355704	TRUE POS	0.000289233	TRUE POS	3.06744e-06	TRUE NEG	2.6726e-05	TRUE NEG	1.91706e-05	TRUE POS	0.00165332	TRUE POS	5.64414e-06	TRUE NEG (no pixels)
TH	MGd	R	0.000780341	TRUE NEG	0.0023728	TRUE NEG	0.000949816	TRUE POS	0.0221275	TRUE POS	2.45451e-05	TRUE NEG (edge artifact)	0.000138429	TRUE POS	4.45027e-06	TRUE NEG	0.00627007	TRUE POS	0.000112373	TRUE POS	2.18148e-05	TRUE NEG	1.50836e-05	TRUE POS	5.1263e-05	TRUE NEG	1.45939e-05	TRUE POS	0.0266792	TRUE POS	0.00027389	TRUE NEG (edge artifact)	0.00789473	TRUE POS	5.45507e-05	TRUE POS	0.00024823	TRUE POS	0.00772922	TRUE POS	0.000254277	TRUE POS
TH	MGm	L	0	TRUE NEG	1.30789e-06	TRUE NEG	1.11267e-07	TRUE NEG	6.03307e-07	TRUE NEG	2.00289e-05	TRUE NEG (edge artifact)	2.6844e-05	TRUE POS	0	TRUE NEG	8.15912e-05	TRUE POS	0.00854909	TRUE POS	6.78192e-07	TRUE NEG	1.60153e-06	TRUE POS	8.80813e-08	TRUE NEG	1.41204e-05	TRUE NEG	0.0154708	TRUE POS	0.000342457	TRUE POS	1.79214e-07	TRUE NEG	7.59143e-05	TRUE POS	0.00012936	TRUE POS	0.00456502	TRUE POS	0	TRUE NEG
TH	MGm	R	0	TRUE NEG	7.45806e-08	TRUE NEG	9.40428e-05	TRUE POS	0.0402756	TRUE POS	1.17642e-05	TRUE NEG (tissue artifact)	0.000365266	TRUE POS	1.49912e-07	TRUE NEG	0.00848104	TRUE POS	0.000518353	TRUE POS	3.47073e-07	TRUE NEG	0.000200968	TRUE POS	1.04907e-07	TRUE NEG	0.000212524	TRUE POS	0.0645821	TRUE POS	0.000407437	TRUE POS	0.00274971	TRUE POS	0.000989818	TRUE POS	0.000678471	TRUE POS	0.0195447	TRUE POS	8.44021e-05	TRUE POS
TH	MGv	L	0.00985882	TRUE NEG	0.00793366	TRUE NEG	0.000222782	TRUE NEG	0.000693567	TRUE NEG	0.000784631	TRUE NEG (edge artifact)	0.000295712	TRUE NEG (edge artifact)	0.0001122	TRUE NEG	0.00049498	TRUE NEG	0.000968002	TRUE POS	0.000395896	TRUE NEG	0.000100397	TRUE NEG	0.000423205	TRUE NEG	0.000150461	TRUE NEG	0.0053201	TRUE POS	0.000610414	TRUE POS	8.11476e-05	TRUE NEG	0.000257193	TRUE NEG	0.000172103	TRUE POS	0.00149394	TRUE POS	0.000444115	TRUE NEG (edge artifact)
TH	MGv	R	0.00539919	TRUE NEG	0.00789288	TRUE NEG	0.00306754	TRUE POS	0.0307372	TRUE POS	0.000888937	TRUE NEG (edge artifact)	0.000187658	TRUE NEG (edge artifact)	0.000151589	TRUE NEG	0.00656218	TRUE POS	8.67923e-05	TRUE POS	0.00223643	TRUE NEG	0.000184797	TRUE POS	0.000186453	TRUE NEG	0.000235883	TRUE NEG	0.02671	TRUE POS	0.000401227	TRUE POS	0.0119394	TRUE POS	0.000406912	TRUE POS	0.000698141	TRUE POS	0.00990837	TRUE POS	0.000534152	TRUE NEG (edge artifact)
TH	MH	L	1.68476e-07	TRUE NEG	0.000168759	TRUE NEG	1.78326e-05	TRUE NEG	3.81469e-07	TRUE NEG	2.29583e-07	TRUE NEG (possibly due to edge artifact in ajacent tissue)	2.7558e-05	TRUE POS	0.000301808	TRUE POS	0.000108815	TRUE POS	0	TRUE NEG	1.26188e-05	TRUE NEG	0.000181106	TRUE POS	2.35616e-05	TRUE NEG	3.40463e-05	TRUE POS	5.23929e-05	TRUE POS	4.19406e-05	TRUE POS	7.71748e-06	TRUE POS	0.00140737	TRUE POS	0.000373358	TRUE POS	0.000134248	TRUE POS	3.1695e-05	TRUE POS
TH	MH	R	5.54315e-07	TRUE NEG	0.000217652	TRUE NEG	7.29627e-05	TRUE POS	8.94028e-07	TRUE NEG	9.85724e-07	TRUE NEG (possibly due to positive signal in adjacent th tissue)	2.80582e-05	TRUE POS	0.000201912	TRUE POS	0.000501736	TRUE POS	0	TRUE NEG	3.89063e-05	TRUE NEG	0.00148903	TRUE POS	2.10188e-06	TRUE NEG	0.000219652	TRUE POS	0.000184962	TRUE POS	2.0458e-05	TRUE POS	0.000424801	TRUE POS	0.00797258	TRUE POS	0.00158703	TRUE POS	0.000203813	TRUE POS	0.00273255	TRUE POS
TH	PCN	L	0	TRUE NEG	2.05329e-05	TRUE NEG	0	TRUE NEG	0.000412533	TRUE POS	0	TRUE NEG (link broken)	0.00120526	TRUE POS	9.18861e-08	TRUE NEG	0.000628915	TRUE POS	0.00776873	TRUE POS	0	TRUE NEG	0.000118131	TRUE POS	7.42882e-05	TRUE NEG	8.02e-07	TRUE NEG	0.00242921	TRUE POS	0.00251672	TRUE POS	1.06713e-05	TRUE NEG	0.000494798	TRUE POS	0.000701442	TRUE POS	0.00156188	TRUE POS	0.000961657	TRUE POS
TH	PCN	R	0	TRUE NEG	0.000531799	TRUE POS	5.74677e-06	TRUE NEG	0.0257364	TRUE POS	0.000984065	TRUE POS	0.00210172	TRUE POS	4.5874e-06	TRUE POS	0.00534819	TRUE POS	0.00030139	TRUE POS	0	TRUE NEG	0.0003033	TRUE POS	5.8455e-06	TRUE NEG	7.09617e-05	TRUE POS	0.0139353	TRUE POS	0.000976051	TRUE POS	0.000242131	TRUE POS	0.000995493	TRUE POS	0.00283123	TRUE POS	0.00758619	TRUE POS	0.0236492	TRUE POS
TH	PF	L	0	TRUE NEG	0	TRUE NEG	0	TRUE NEG	0.00147469	TRUE POS	0.000135569	TRUE POS	0.00472427	TRUE POS	0.00118006	TRUE POS	0.000757138	TRUE POS	0.00941176	TRUE POS	0	TRUE NEG	0.00121328	TRUE POS	3.60398e-05	TRUE POS	0.000295753	TRUE POS	0.012933	TRUE POS	0.0183742	TRUE POS	1.45795e-05	TRUE NEG	0.00606213	TRUE POS	0.00555699	TRUE POS	0.00823862	TRUE POS	0.000572451	TRUE POS
TH	PF	R	0	TRUE NEG	0.000485899	TRUE POS	1.44767e-05	TRUE NEG	0.0833571	TRUE POS	0.00597346	TRUE POS	0.0120143	TRUE POS	0.000620906	TRUE POS	0.0488803	TRUE POS	0.00195823	TRUE POS	0	TRUE NEG	0.0057872	TRUE POS	5.01406e-06	TRUE NEG	0.00166977	TRUE POS	0.0742249	TRUE POS	0.0164246	TRUE POS	0.000403527	TRUE POS	0.012669	TRUE POS	0.0185774	TRUE POS	0.0285283	TRUE POS	0.0220722	TRUE POS
TH	PO	L	0	TRUE NEG	0	TRUE NEG	0	TRUE NEG	0.000486087	TRUE POS	0	TRUE NEG (link broken)	0.000614957	TRUE POS	6.96616e-06	TRUE POS	8.89453e-05	TRUE NEG	0.0379159	TRUE POS	0	TRUE NEG	3.14889e-06	TRUE NEG	1.19714e-05	TRUE NEG	8.28973e-05	TRUE NEG	0.0173355	TRUE POS	0.0073996	TRUE POS	9.14764e-07	TRUE NEG	2.34298e-05	TRUE POS	0.00150423	TRUE POS	0.00670405	TRUE POS	6.1454e-05	TRUE NEG (no pixels)
TH	PO	R	0	TRUE NEG	0.399574	TRUE POS	0.0123939	TRUE POS	0.553161	TRUE POS	0.000412595	TRUE POS	0.00409361	TRUE POS	6.60637e-05	TRUE POS	0.26084	TRUE POS	0.00145942	TRUE POS	1.05417e-05	TRUE NEG	6.64866e-05	TRUE POS	0	TRUE NEG	0.000104589	TRUE POS	0.153481	TRUE POS	0.00287047	TRUE POS	0.0178558	TRUE POS	0.00163548	TRUE POS	0.0102742	TRUE POS	0.0488512	TRUE POS	0.024265	TRUE POS
TH	POL	L	2.83205e-10	TRUE NEG	1.28543e-07	TRUE NEG	0	TRUE NEG	3.65301e-05	TRUE POS	0	TRUE NEG (link broken)	8.16781e-05	TRUE POS	1.15153e-06	TRUE POS	7.07592e-05	TRUE POS	0.00774128	TRUE POS	6.949e-12	TRUE NEG	1.31412e-06	TRUE NEG	0	TRUE NEG	5.2179e-05	TRUE POS	0.00899965	TRUE POS	0.00476068	TRUE POS	0	TRUE NEG	8.20652e-05	TRUE POS	0.000611493	TRUE POS	0.00338618	TRUE POS	4.26115e-06	TRUE NEG (edge artifact)
TH	POL	R	0	TRUE NEG	0	TRUE NEG	8.86693e-05	TRUE POS	0.0515793	TRUE POS	1.18086e-06	TRUE POS	0.000938248	TRUE POS	0	TRUE NEG	0.0163838	TRUE POS	0.000574491	TRUE POS	0	TRUE NEG	0.000104727	TRUE POS	0	TRUE NEG	0.000162316	TRUE POS	0.087078	TRUE POS	0.0022785	TRUE POS	0.0011661	TRUE POS	0.000702252	TRUE POS	0.00299515	TRUE POS	0.022007	TRUE POS	0.00156706	TRUE POS
TH	PP	L	4.57882e-06	TRUE NEG	0.00032357	TRUE NEG	1.92593e-06	TRUE NEG	1.83248e-05	TRUE NEG	0.000102848	TRUE NEG (edge artifact)	2.6621e-05	TRUE POS	1.89496e-06	TRUE NEG	0.000366858	TRUE POS	0.000155798	TRUE POS	0.000369696	TRUE NEG	0.000165123	TRUE POS	3.51388e-06	TRUE NEG	3.451e-05	TRUE POS	0.00417388	TRUE POS	7.61797e-05	TRUE POS	4.8918e-07	TRUE NEG	6.24906e-05	TRUE POS	0.000174915	TRUE POS	0.00361487	TRUE POS	1.99002e-05	TRUE NEG (no pixels)
TH	PP	R	0	TRUE NEG	0	TRUE NEG	0.00452288	TRUE POS	0.0355792	TRUE POS	0.000311311	TRUE NEG (edge artifact)	8.0965e-05	TRUE POS	1.48999e-05	TRUE POS	0.00450701	TRUE POS	5.20533e-05	TRUE POS	8.38272e-05	TRUE NEG	0.000907238	TRUE POS	1.46548e-08	TRUE NEG	6.26133e-05	TRUE POS	0.0237766	TRUE POS	0.00014496	TRUE POS	0.00686074	TRUE POS	0.00224611	TRUE POS	0.00177916	TRUE POS	0.00848202	TRUE POS	0.000148011	TRUE POS
TH	PR	L	0	TRUE NEG	0	TRUE NEG	0	TRUE NEG	7.96061e-06	TRUE POS	0	TRUE NEG (link broken)	2.92683e-06	TRUE POS	0.000334101	TRUE POS	1.04844e-05	TRUE POS	0	TRUE NEG	0	TRUE NEG	3.06149e-05	TRUE POS	1.94282e-09	TRUE NEG	7.84911e-05	TRUE POS	0.000714574	TRUE POS	0	TRUE NEG	2.11678e-05	TRUE POS	0.000251756	TRUE POS	0.000329172	TRUE POS	2.89709e-05	TRUE POS	5.0347e-05	TRUE POS
TH	PR	R	0	TRUE NEG	3.08846e-06	TRUE NEG	0	TRUE NEG	0.000101819	TRUE POS	2.97551e-05	TRUE POS	1.24345e-05	TRUE POS	0.000288001	TRUE POS	4.0948e-05	TRUE POS	1.216e-08	TRUE NEG (no pixels)	1.17853e-09	TRUE NEG	0.000141929	TRUE POS	0	TRUE NEG	0.00027399	TRUE POS	0.000378993	TRUE POS	1.41915e-08	TRUE NEG (no pixels)	0.000132455	TRUE POS	0.000548597	TRUE POS	0.0011788	TRUE POS	0.000125816	TRUE POS	0.000369625	TRUE POS
TH	PT	L	0	TRUE NEG	6.05626e-07	TRUE NEG	3.44919e-07	TRUE NEG	2.35064e-08	TRUE NEG	0	TRUE NEG (link broken)	6.54964e-05	TRUE POS	0.00215826	TRUE POS	2.85621e-06	TRUE POS	0	TRUE NEG	1.31294e-05	TRUE NEG	0.00151984	TRUE POS	5.1965e-06	TRUE NEG	0.00348812	TRUE POS	0.000183825	TRUE POS	3.91134e-06	TRUE NEG (few segmented artifacts)	9.86749e-05	TRUE POS	0.00650037	TRUE POS	0.00220886	TRUE POS	0.000164087	TRUE POS	6.65799e-05	TRUE POS
TH	PT	R	0	TRUE NEG	1.42649e-07	TRUE NEG	0	TRUE NEG	2.01156e-05	TRUE POS	5.14452e-05	TRUE POS	8.36802e-05	TRUE POS	0.00367917	TRUE POS	0.000465423	TRUE POS	0	TRUE NEG	0.000860569	TRUE POS	0.0118652	TRUE POS	9.20835e-07	TRUE NEG	0.00494666	TRUE POS	0.000364247	TRUE POS	3.05049e-06	TRUE NEG (few segmented artifacts)	0.000409282	TRUE POS	0.0198837	TRUE POS	0.00549398	TRUE POS	0.000403659	TRUE POS	0.00320355	TRUE POS
TH	PVT	L	2.40624e-05	TRUE NEG	0.000503779	TRUE NEG	2.51804e-06	TRUE NEG	0.000155334	TRUE POS	5.25777e-05	TRUE POS	0.00065886	TRUE POS	0.011616	TRUE POS	0.000700592	TRUE POS	9.25562e-07	TRUE POS	0.000171172	TRUE POS	0.00606492	TRUE POS	3.34098e-06	TRUE NEG	0.0167347	TRUE POS	0.0041535	TRUE POS	0.000262848	TRUE POS	0.000627303	TRUE POS	0.0248359	TRUE POS	0.00583786	TRUE POS	0.00296112	TRUE POS	0.00102564	TRUE POS
TH	PVT	R	8.06583e-05	TRUE NEG	0.000244424	TRUE NEG	4.71183e-06	TRUE NEG	0.00111367	TRUE POS	0.000440724	TRUE POS	0.00414703	TRUE POS	0.0156668	TRUE POS	0.003553	TRUE POS	6.29007e-06	TRUE NEG (no pixels)	0.00115422	TRUE POS	0.032888	TRUE POS	7.86709e-05	TRUE NEG	0.0223928	TRUE POS	0.0112248	TRUE POS	0.000274323	TRUE POS	0.000891048	TRUE POS	0.0557304	TRUE POS	0.016572	TRUE POS	0.00580358	TRUE POS	0.0241571	TRUE POS
TH	RE	L	0	TRUE NEG	1.83415e-07	TRUE NEG	0	TRUE NEG	0.00617935	TRUE POS	8.18593e-05	TRUE POS	0.000736829	TRUE POS	0.0104045	TRUE POS	0.00348836	TRUE POS	0.000475105	TRUE POS	6.47644e-06	TRUE NEG	0.006627	TRUE POS	9.73985e-07	TRUE NEG	0.00969529	TRUE POS	0.0406147	TRUE POS	5.73451e-05	TRUE POS	0.00120325	TRUE POS	0.0311962	TRUE POS	0.0296905	TRUE POS	0.0115466	TRUE POS	0.00407225	TRUE POS
TH	RE	R	0	TRUE NEG	4.10971e-08	TRUE NEG	0	TRUE NEG	0.0106802	TRUE POS	0.00101239	TRUE POS	0.0014308	TRUE POS	0.0133339	TRUE POS	0.0083135	TRUE POS	0.000402728	TRUE POS	0.00109485	TRUE POS	0.034051	TRUE POS	1.09885e-06	TRUE NEG	0.0214588	TRUE POS	0.0564985	TRUE POS	8.61002e-05	TRUE POS	0.00448962	TRUE POS	0.0684939	TRUE POS	0.0521912	TRUE POS	0.0178954	TRUE POS	0.00831316	TRUE POS
TH	RH	L	0	TRUE NEG	0	TRUE NEG	4.759e-09	TRUE NEG	0.00900344	TRUE POS	0.000273816	TRUE POS	0.00146915	TRUE POS	0.0011368	TRUE POS	0.00168746	TRUE POS	0.00250698	TRUE POS	3.98444e-06	TRUE NEG	0.000732284	TRUE POS	2.51925e-06	TRUE NEG	0.000998137	TRUE POS	0.0175808	TRUE POS	0.000774264	TRUE POS	0.000460103	TRUE POS	0.00389861	TRUE POS	0.00483207	TRUE POS	0.00514297	TRUE POS	0.00418726	TRUE POS
TH	RH	R	0	TRUE NEG	0	TRUE NEG	0	TRUE NEG	0.0227318	TRUE POS	0.00185585	TRUE POS	0.00310071	TRUE POS	0.00214134	TRUE POS	0.00211626	TRUE POS	0.00191843	TRUE POS	2.02704e-05	TRUE POS	0.00179982	TRUE POS	4.20494e-08	TRUE NEG	0.00265457	TRUE POS	0.020943	TRUE POS	0.00080424	TRUE POS	0.00336412	TRUE POS	0.00846218	TRUE POS	0.013292	TRUE POS	0.0067921	TRUE POS	0.00570812	TRUE POS
TH	RT	L	2.7089e-05	TRUE NEG	0.000673725	TRUE NEG	9.38417e-06	TRUE NEG	8.33372e-05	TRUE POS	3.36605e-05	TRUE NEG (possibly due to edge artifact in ajacent tissue)	0.000107162	TRUE POS	5.95293e-05	TRUE POS	0.000139039	TRUE POS	0.000112264	TRUE POS	0.0010486	TRUE POS	7.67656e-05	TRUE POS	0.000118207	TRUE NEG	1.6564e-05	TRUE POS	0.000135765	TRUE POS	6.5631e-05	TRUE POS	1.93888e-05	TRUE POS	0.00100001	TRUE POS	0.000932734	TRUE POS	0.000204413	TRUE POS	0.00014461	TRUE POS
TH	RT	R	1.59639e-05	TRUE NEG	0.175308	TRUE POS	0.100787	TRUE POS	0.146395	TRUE POS	0.00273732	TRUE POS	0.000217099	TRUE POS	0.00136469	TRUE POS	0.171065	TRUE POS	9.64542e-05	TRUE POS	0.00179108	TRUE POS	0.00660264	TRUE POS	3.63456e-05	TRUE NEG	0.00700092	TRUE POS	0.00656281	TRUE POS	0.000223025	TRUE POS	0.0847515	TRUE POS	0.0239499	TRUE POS	0.0166846	TRUE POS	0.015878	TRUE POS	0.101676	TRUE POS
TH	SGN	L	0	TRUE NEG	3.43381e-07	TRUE NEG	0	TRUE NEG	1.71823e-06	TRUE POS	4.50439e-08	TRUE NEG (possibly due to edge artifact in ajacent tissue)	9.94793e-06	TRUE POS	0	TRUE NEG	1.49853e-05	TRUE POS	0.0012216	TRUE POS	6.20062e-09	TRUE NEG	2.01811e-07	TRUE NEG	0	TRUE NEG	3.28938e-05	TRUE POS	0.00548917	TRUE POS	0.000837205	TRUE POS	0	TRUE NEG	4.54828e-06	TRUE POS	5.32539e-05	TRUE POS	0.00182251	TRUE POS	3.21479e-07	TRUE NEG (no pixels)
TH	SGN	R	1.18937e-08	TRUE NEG	3.01517e-06	TRUE POS	0.000138843	TRUE POS	0.0140175	TRUE POS	6.27367e-08	TRUE NEG (possibly due to edge artifact in ajacent tissue)	0.000190208	TRUE POS	0	TRUE NEG	0.00692235	TRUE POS	0.000252098	TRUE POS	3.83976e-09	TRUE NEG	1.60319e-05	TRUE POS	1.02576e-07	TRUE NEG	1.77427e-05	TRUE POS	0.0279898	TRUE POS	0.000192206	TRUE POS	0.00320007	TRUE POS	0.000144128	TRUE POS	0.000409482	TRUE POS	0.00768276	TRUE POS	0.000432961	TRUE POS
TH	SMT	L	0	TRUE NEG	0	TRUE NEG	1.48915e-08	TRUE NEG	0.00444983	TRUE POS	1.28108e-05	TRUE POS	0.000121841	TRUE POS	0.00102232	TRUE POS	0.000404531	TRUE POS	0.000318543	TRUE POS	0	TRUE NEG	2.74664e-05	TRUE POS	8.44215e-09	TRUE NEG	0.000709533	TRUE POS	0.0085383	TRUE POS	0.000195885	TRUE POS	0.000218246	TRUE POS	0.000569907	TRUE POS	0.00155199	TRUE POS	0.00163207	TRUE POS	0.00090228	TRUE POS
TH	SMT	R	0	TRUE NEG	9.23854e-05	TRUE NEG	1.41024e-07	TRUE NEG	0.0290861	TRUE POS	0.00149669	TRUE POS	0.000508464	TRUE POS	0.00162353	TRUE POS	0.000675395	TRUE POS	0.000170196	TRUE POS	8.89972e-08	TRUE NEG	0.000322037	TRUE POS	0	TRUE NEG	0.00209027	TRUE POS	0.0087378	TRUE POS	0.000214059	TRUE POS	0.00151303	TRUE POS	0.00315546	TRUE POS	0.0172287	TRUE POS	0.00289146	TRUE POS	0.00424121	TRUE POS
TH	SPA	L	0	TRUE NEG	3.323e-05	TRUE POS	0	TRUE NEG	0.000436671	TRUE POS	0.00037248	TRUE POS	0.000397593	TRUE POS	0.000267011	TRUE POS	0.000936383	TRUE POS	0.000562239	TRUE POS	0	TRUE NEG	0.00170076	TRUE POS	0	TRUE NEG	0.000944452	TRUE POS	0.00708425	TRUE POS	0.000132706	TRUE POS	4.15021e-05	TRUE POS	0.00411929	TRUE POS	0.00177962	TRUE POS	0.00253785	TRUE POS	0.000578799	TRUE POS
TH	SPA	R	0	TRUE NEG	0.000193533	TRUE POS	0	TRUE NEG	0.00201746	TRUE POS	0.000105908	TRUE NEG (possibly due to positive signal in adjacent th tissue)	0.00175272	TRUE POS	0.000582482	TRUE POS	0.00271227	TRUE POS	0.000286813	TRUE POS	0	TRUE NEG	0.00820676	TRUE POS	0	TRUE NEG	0.0014429	TRUE POS	0.0175243	TRUE POS	0.000347691	TRUE POS	0.000152639	TRUE POS	0.00823892	TRUE POS	0.00502139	TRUE POS	0.00556691	TRUE POS	0.00273666	TRUE POS
TH	SPFm	L	0	TRUE NEG	0	TRUE NEG	0	TRUE NEG	0.000435737	TRUE POS	4.7759e-07	TRUE POS	0.000241802	TRUE POS	0.000321547	TRUE POS	0.000349784	TRUE POS	0.000471328	TRUE POS	0	TRUE NEG	0.00047185	TRUE POS	0	TRUE NEG	0.00013457	TRUE POS	0.00455894	TRUE POS	0.000128175	TRUE POS	7.2128e-05	TRUE POS	0.00225249	TRUE POS	0.00246898	TRUE POS	0.00188651	TRUE POS	0.000321042	TRUE POS
TH	SPFm	R	0	TRUE NEG	1.27163e-07	TRUE NEG	0	TRUE NEG	0.00315715	TRUE POS	7.9031e-05	TRUE POS	0.000898272	TRUE POS	0.000623678	TRUE POS	0.00387241	TRUE POS	3.61805e-05	TRUE POS	0	TRUE NEG	0.003639	TRUE POS	0	TRUE NEG	0.000713394	TRUE POS	0.0148303	TRUE POS	6.77898e-05	TRUE POS	0.000258819	TRUE POS	0.00610597	TRUE POS	0.0056761	TRUE POS	0.00444559	TRUE POS	0.00130308	TRUE POS
TH	SPFp	L	0	TRUE NEG	2.64278e-05	TRUE NEG	0	TRUE NEG	7.3627e-05	TRUE POS	4.61927e-05	TRUE POS	0.000756259	TRUE POS	7.17555e-05	TRUE POS	0.000232529	TRUE POS	0.0197454	TRUE POS	5.70046e-05	TRUE NEG	0.000193799	TRUE POS	8.37792e-05	TRUE POS	9.16968e-05	TRUE POS	0.0186864	TRUE POS	0.00195804	TRUE POS	1.5209e-07	TRUE NEG	0.000581256	TRUE POS	0.00185883	TRUE POS	0.00933825	TRUE POS	2.82616e-05	TRUE POS
TH	SPFp	R	0	TRUE NEG	0	TRUE NEG	0.000269008	TRUE POS	0.0861462	TRUE POS	0.000550516	TRUE POS	0.00207554	TRUE POS	3.68545e-06	TRUE NEG	0.0274923	TRUE POS	0.00195649	TRUE POS	1.319e-06	TRUE NEG	0.00141621	TRUE POS	0	TRUE NEG	0.00132772	TRUE POS	0.0985682	TRUE POS	0.00141189	TRUE POS	0.00225783	TRUE POS	0.00621821	TRUE POS	0.00955586	TRUE POS	0.031556	TRUE POS	0.000639147	TRUE POS
TH	SubG	L	0	TRUE NEG	0	TRUE NEG	0	TRUE NEG	2.66743e-07	TRUE POS	0	TRUE NEG (link broken)	7.69175e-08	TRUE POS	0	TRUE NEG	1.81848e-05	TRUE NEG	2.32435e-07	TRUE NEG (no pixels)	1.77104e-06	TRUE NEG	1.43398e-05	TRUE POS	0	TRUE NEG	2.05223e-05	TRUE POS	3.93509e-05	TRUE POS	1.84625e-05	TRUE POS	6.1468e-08	TRUE NEG	3.89493e-05	TRUE POS	9.45675e-05	TRUE POS	3.34548e-05	TRUE POS	6.86533e-09	TRUE NEG (edge artifact)
TH	SubG	R	0	TRUE NEG	0	TRUE NEG	0.00276349	TRUE POS	0.0032459	TRUE POS	0	TRUE NEG (link broken)	1.19536e-05	TRUE POS	0	TRUE NEG	0.00157139	TRUE POS	0	TRUE NEG	2.09651e-05	TRUE NEG	3.13127e-06	TRUE POS	0	TRUE NEG	2.0661e-06	TRUE NEG	0.00107832	TRUE POS	1.74133e-05	TRUE POS	0.00232925	TRUE POS	0.000184042	TRUE POS	0.00107096	TRUE POS	0.000890499	TRUE POS	0.000213227	TRUE POS
TH	VAL	L	0	TRUE NEG	1.48496e-06	TRUE NEG	0	TRUE NEG	0.0016879	TRUE POS	0	TRUE NEG (link broken)	0.000228653	TRUE POS	6.599e-05	TRUE POS	0.000106972	TRUE POS	0.0377035	TRUE POS	6.87577e-10	TRUE NEG	2.56846e-06	TRUE POS	0.00057911	TRUE POS	0	TRUE NEG	0.00170806	TRUE POS	0.00215008	TRUE POS	3.22213e-05	TRUE POS	0.000164301	TRUE POS	0.0009309	TRUE POS	0.000890599	TRUE POS	0.0004186	TRUE POS
TH	VAL	R	0	TRUE NEG	0.0823219	TRUE POS	0.000552503	TRUE POS	0.139503	TRUE POS	0.000964978	TRUE POS	0.000524125	TRUE POS	0.000100634	TRUE POS	0.0455493	TRUE POS	0.000629142	TRUE POS	0	TRUE NEG	0.000799356	TRUE POS	5.85281e-06	TRUE NEG	0.00032041	TRUE POS	0.0201055	TRUE POS	0.000752015	TRUE POS	0.0048507	TRUE POS	0.00246353	TRUE POS	0.0208118	TRUE POS	0.0122713	TRUE POS	0.0845231	TRUE POS
TH	VM	L	0	TRUE NEG	0	TRUE NEG	0	TRUE NEG	0.00364161	TRUE POS	6.09165e-05	TRUE NEG (no pixels)	0.000853627	TRUE POS	0.00212638	TRUE POS	0.000247802	TRUE POS	0.0103537	TRUE POS	2.70317e-08	TRUE NEG	0.000196595	TRUE POS	1.06737e-05	TRUE POS	5.22192e-05	TRUE NEG	0.0122123	TRUE POS	0.00244246	TRUE POS	0.000118154	TRUE POS	0.00203494	TRUE POS	0.00686607	TRUE POS	0.00543292	TRUE POS	0.00472742	TRUE POS
TH	VM	R	0	TRUE NEG	3.51769e-05	TRUE NEG	5.5194e-05	TRUE NEG	0.0536414	TRUE POS	0.00336675	TRUE POS	0.00204623	TRUE POS	0.00189368	TRUE POS	0.023868	TRUE POS	0.000755135	TRUE POS	0	TRUE NEG	0.0033001	TRUE POS	1.75114e-09	TRUE NEG	0.00345119	TRUE POS	0.0453785	TRUE POS	0.00229707	TRUE POS	0.00235907	TRUE POS	0.012273	TRUE POS	0.0296599	TRUE POS	0.0224178	TRUE POS	0.0225776	TRUE POS
TH	VPL	L	0	TRUE NEG	0.000494909	TRUE NEG	1.21286e-06	TRUE NEG	7.8156e-05	TRUE POS	0	TRUE NEG (link broken)	9.32648e-05	TRUE POS	0	TRUE NEG	2.31605e-06	TRUE POS	0.00542948	TRUE POS	5.97463e-10	TRUE NEG	5.97161e-06	TRUE NEG	6.45664e-05	TRUE NEG	0	TRUE NEG	0.000394476	TRUE POS	0.000725024	TRUE POS	5.39462e-07	TRUE NEG	2.36546e-05	TRUE POS	0.00042929	TRUE POS	0.000141452	TRUE POS	6.80371e-06	TRUE NEG (no pixels)
TH	VPL	R	3.56336e-07	TRUE NEG	0.105143	TRUE POS	0.00532691	TRUE POS	0.314008	TRUE POS	0.000166785	TRUE POS	0.000283144	TRUE POS	2.72287e-07	TRUE POS	0.120092	TRUE POS	0.000129005	TRUE POS	7.57489e-07	TRUE NEG	0.000148395	TRUE POS	1.63835e-05	TRUE NEG	0.000140411	TRUE POS	0.0112622	TRUE POS	0.000371504	TRUE POS	0.00767742	TRUE POS	0.000795951	TRUE POS	0.00599749	TRUE POS	0.00545972	TRUE POS	0.00551964	TRUE POS
TH	VPLpc	L	0	TRUE NEG	0	TRUE NEG	0	TRUE NEG	2.45565e-05	TRUE NEG	0	TRUE NEG (link broken)	7.53595e-07	TRUE NEG (possibly due to positive signal in adjacent th structures)	2.36867e-07	TRUE POS	0	TRUE NEG	0.00150614	TRUE POS	0	TRUE NEG	6.52602e-06	TRUE NEG	0	TRUE NEG	0	TRUE NEG	0.000243004	TRUE POS	1.59241e-05	TRUE NEG (few segmented artifacts)	0	TRUE NEG	9.25582e-07	TRUE NEG	0.000211959	TRUE POS	4.01867e-05	TRUE POS	7.36933e-06	TRUE NEG (no pixels)
TH	VPLpc	R	0	TRUE NEG	0	TRUE NEG	1.75133e-06	TRUE NEG	0.00628506	TRUE POS	6.94763e-05	TRUE POS	7.51702e-06	TRUE NEG (possibly due to positive signal in adjacent th structures)	4.09242e-07	TRUE POS	0.00113616	TRUE POS	3.75905e-05	TRUE POS	0	TRUE NEG	2.4226e-06	TRUE POS	0	TRUE NEG	1.16652e-07	TRUE NEG	0.00208328	TRUE POS	6.06543e-06	TRUE NEG (few segmented artifacts)	0.000148456	TRUE POS	0.00012646	TRUE POS	0.000329118	TRUE POS	0.000598768	TRUE POS	0.000136962	TRUE POS
TH	VPM	L	0	TRUE NEG	0.000211209	TRUE NEG	0	TRUE NEG	0.000583172	TRUE POS	0.000111249	TRUE POS	0.000250442	TRUE POS	0.000520089	TRUE POS	7.83961e-05	TRUE POS	0.0496036	TRUE POS	0	TRUE NEG	0.000128878	TRUE POS	0.00115003	TRUE POS	0.000165004	TRUE POS	0.00810021	TRUE POS	0.00128157	TRUE POS	1.40675e-05	TRUE POS	0.000227363	TRUE POS	0.00150601	TRUE POS	0.00207335	TRUE POS	2.99221e-05	TRUE POS
TH	VPM	R	0	TRUE NEG	0.290134	TRUE POS	0.00159297	TRUE POS	0.53308	TRUE POS	0.00148156	TRUE POS	0.000894424	TRUE POS	0.00037586	TRUE POS	0.192546	TRUE POS	0.00148245	TRUE POS	4.22369e-07	TRUE NEG	0.000326665	TRUE POS	0	TRUE NEG	0.000221452	TRUE POS	0.0584808	TRUE POS	0.000368735	TRUE POS	0.00386192	TRUE POS	0.00136348	TRUE POS	0.00563257	TRUE POS	0.0151835	TRUE POS	0.00318725	TRUE POS
TH	VPMpc	L	0	TRUE NEG	0	TRUE NEG	0	TRUE NEG	0.000401176	TRUE NEG	0.000111249	TRUE POS	0.00018703	TRUE POS	0.000520089	TRUE POS	7.54231e-05	TRUE NEG	0.00565034	TRUE POS	0	TRUE NEG	0.000128878	TRUE POS	2.5945e-05	TRUE POS	0.000161742	TRUE POS	0.00638027	TRUE POS	0.000671491	TRUE POS	1.39634e-05	TRUE NEG	0.000217063	TRUE POS	0.00125508	TRUE POS	0.00151914	TRUE POS	2.67478e-05	TRUE NEG (no pixels)
TH	VPMpc	R	0	TRUE NEG	8.92356e-05	TRUE POS	0	TRUE NEG	0.011183	TRUE POS	0.0012588	TRUE POS	0.000123303	TRUE POS	0.000375851	TRUE POS	0.00136967	TRUE POS	0.000993306	TRUE POS	0	TRUE NEG	0.000326391	TRUE POS	0	TRUE NEG	0.000209213	TRUE POS	0.0134575	TRUE POS	0.000237365	TRUE POS	0.000384718	TRUE POS	0.00112001	TRUE POS	0.0023859	TRUE POS	0.00404768	TRUE POS	0.000110945	TRUE POS

## Sheet: summary at different thresholds
image-series-id	146012184				180708524				100141219				112951804				113505468				121145045				121509711				146658879				112826458				127649005				158315810				113936696				122641078
specimen-name	3780370				3780833				378-602				3780091				3780120				3780228				3780248				3780484				3780069				3780430				3780630				3780151				3780249
Injection Volume (mm3)	0.0108756				0.0174962				0.200698				0.410226				0.2586				0.25021				0.275942				0.37162				0.365511				0.489384				0.327283				0.253129				0.325763
primary-injection-structure	CENT2				PO				VISp				SSp-bfd				CP				TRN				AON				PO				SPVO				CA3				MPO				SIM				COApl
secondary-injection-structures													SSs|AUDd				PIR|FS				PG|PRNr				MOB|TTd				DG|VPM|LP|PF|APN|NPC				NTSm|SPVI|PARN|x				CA1|DG				BST|AVP|PS|AHN|MPN|LPO								PIR|COAa|PAA|BMAa|BMAp
BINS	TRUE NEG	TN RATE	TRUE POS	TP RATE	TRUE NEG	TN RATE	TRUE POS	TP RATE	TRUE NEG	TN RATE	TRUE POS	TP RATE	TRUE NEG	TN RATE	TRUE POS	TP RATE	TRUE NEG	TN RATE	TRUE POS	TP RATE	TRUE NEG	TN RATE	TRUE POS	TP RATE	TRUE NEG	TN RATE	TRUE POS	TP RATE	TRUE NEG	TN RATE	TRUE POS	TP RATE	TRUE NEG	TN RATE	TRUE POS	TP RATE	TRUE NEG	TN RATE	TRUE POS	TP RATE	TRUE NEG	TN RATE	TRUE POS	TP RATE	TRUE NEG	TN RATE	TRUE POS	TP RATE	TRUE NEG
0	171	0.295848	0	0	135	0.243243	0	0	124	0.251521	0	0	24	0.128342	0	0	96	0.263014	0	0	17	0.117241	0	0	70	0.334928	0	0	33	0.118705	0	0	115	0.437262	0	0	65	0.147059	0	0	48	0.217195	0	0	75	0.140187	0	0	74
0 to 1E-11	0	0.295848	0	0	0	0.243243	0	0	1	0.25355	0	0	0	0.128342	0	0	0	0.263014	0	0	0	0.117241	0	0	0	0.334928	0	0	0	0.118705	0	0	0	0.437262	0	0	2	0.151584	0	0	0	0.217195	0	0	0	0.140187	0	0	0
1E-11 to 1E-10	1	0.297578	0	0	0	0.243243	0	0	0	0.25355	0	0	0	0.128342	0	0	0	0.263014	0	0	0	0.117241	0	0	1	0.339713	0	0	0	0.118705	0	0	1	0.441065	0	0	4	0.160633	0	0	1	0.221719	0	0	2	0.143925	0	0	0
1E-10 to 1E-9	1	0.299308	0	0	1	0.245045	0	0	0	0.25355	0	0	0	0.128342	0	0	2	0.268493	0	0	0	0.117241	0	0	3	0.354067	0	0	0	0.118705	0	0	1	0.444867	0	0	8	0.178733	0	0	6	0.248869	0	0	0	0.143925	0	0	1
1E-9 to 1E-8	3	0.304498	0	0	0	0.245045	0	0	10	0.273834	0	0	0	0.128342	0	0	11	0.29863	1	0.00452489	2	0.131034	1	0.00226757	5	0.37799	2	0.00530504	1	0.122302	0	0	5	0.463878	0	0	21	0.226244	0	0	5	0.271493	0	0	8	0.158879	0	0	5
1E-8 to 1E-7	8	0.318339	0	0	11	0.264865	0	0	17	0.308316	0	0	3	0.144385	0	0	16	0.342466	0	0.00452489	4	0.158621	1	0.00453515	12	0.435407	0	0.00530504	6	0.143885	1	0.00322581	17	0.528517	0	0	24	0.280543	0	0	10	0.316742	0	0	14	0.185047	0	0	15
1E-7 to 1E-6	23	0.358131	0	0	19	0.299099	0	0	41	0.391481	0	0	14	0.219251	5	0.0125313	24	0.408219	6	0.0316742	12	0.241379	3	0.0113379	15	0.507177	9	0.0291777	18	0.208633	1	0.00645161	29	0.638783	3	0.00928793	42	0.375566	0	0	26	0.434389	2	0.00547945	32	0.24486	0	0	21
1E-6 to 1E-5	46	0.437716	0	0	39	0.369369	1	0.0285714	76	0.545639	1	0.0105263	24	0.347594	13	0.0451128	50	0.545205	14	0.0950226	28	0.434483	20	0.0566893	32	0.660287	20	0.0822281	42	0.359712	10	0.0387097	37	0.779468	19	0.0681115	95	0.590498	1	0.00684932	58	0.696833	26	0.0767123	100	0.431776	1	0.0196078	37
1E-5 to 1E-4	78	0.572664	0	0	80	0.513514	2	0.0857143	110	0.768763	7	0.0842105	31	0.513369	42	0.150376	71	0.739726	52	0.330317	28	0.627586	89	0.258503	37	0.837321	60	0.241379	78	0.640288	44	0.180645	40	0.931559	48	0.216718	99	0.81448	28	0.19863	55	0.945701	71	0.271233	136	0.685981	14	0.294118	63
1E-4 to 1E-3.5	55	0.66782	1	0.0833333	86	0.668468	4	0.2	66	0.902637	12	0.210526	27	0.657754	44	0.260652	55	0.890411	33	0.479638	31	0.841379	127	0.546485	31	0.985646	77	0.445623	61	0.859712	56	0.36129	17	0.996198	49	0.368421	56	0.941176	19	0.328767	12	1	86	0.506849	109	0.88972	15	0.588235	37
1E-4 to 1E-3	82	0.714533	1	0.0833333	118	0.726126	6	0.257143	86	0.943205	24	0.336842	46	0.759358	81	0.353383	76	0.947945	53	0.570136	46	0.944828	176	0.657596	33	0.995215	125	0.572944	81	0.931655	89	0.467742	18	1	84	0.47678	75	0.984163	35	0.438356	12	1	125	0.613699	137	0.942056	23	0.745098	42
1E-3 to 1E-2	122	0.925606	7	0.666667	116	0.935135	7	0.457143	24	0.991886	25	0.6	42	0.983957	114	0.639098	18	0.99726	48	0.78733	8	1	93	0.868481	1	1	100	0.838196	18	0.996403	85	0.741935	0	1	80	0.724458	7	1	45	0.746575	0	1	93	0.868493	29	0.996262	9	0.921569	3
1E-2 to 1E-1	43	1	3	0.916667	36	1	8	0.685714	4	1	21	0.821053	3	1	101	0.892231	1	1	34	0.941176	0	1	37	0.952381	0	1	44	0.954907	1	1	50	0.903226	0	1	65	0.925697	0	1	25	0.917808	0	1	39	0.975342	2	1	2	0.960784	0
1E -1 to 1E 1	0	1	1	1	0	1	10	0.971429	0	1	16	0.989474	0	1	36	0.982456	0	1	12	0.995475	0	1	19	0.995465	0	1	12	0.986737	0	1	29	0.996774	0	1	23	0.996904	0	1	7	0.965753	0	1	9	1	0	1	2	1	0
1E 1 to 1 E 2	0	1	0	1	0	1	1	1	0	1	1	1	0	1	7	1	0	1	1	1	0	1	2	1	0	1	5	1	0	1	1	1	0	1	1	1	0	1	5	1	0	1	0	1	0	1	0	1	0
TOTAL	578		12		555		35		493		95		187		399		365		221		145		441		209		377		278		310		263		323		442		146		221		365		535		51		261
LOG10 Lower Cutoff	True Negative Rate	True Positive Rate	False Positive Rate	False negative Rate
0	0.190437	0	0.809563	1
-11	0.190765	0	0.809235	1
-10	0.192786	0	0.807214	1
-9	0.199634	0	0.800366	1
-8	0.220607	0.000758721	0.779393	0.999241
-7	0.258076	0.0015107	0.741924	0.998489
-6	0.334086	0.00837863	0.665914	0.991621
-5	0.500995	0.0394405	0.499005	0.96056
-4	0.730639	0.185021	0.269361	0.814979	cut-off for duplicate analysis
-3.5	0.883141	0.365467	0.116859	0.634533	cut-off for Figure 5 matrix
-3	0.931012	0.46316	0.0689882	0.53684
-2	0.990891	0.753467	0.00910933	0.246533
-1	0.999855	0.920498	0.000144928	0.0795017
1	1	0.992362	0	0.00763817
2	1	1	0	0
[truncated: 31 more columns]
