# Supplementary material for: Statistical Analysis of Tract-Tracing Experiments Demonstrates a Dense, Complex Cortical Network in the Mouse
Source: PLoS Comput Biol. 2016 Sep 12;12(9):e1005104. doi: 10.1371/journal.pcbi.1005104 (PMC5019374; doi:10.1371/journal.pcbi.1005104)
Supplement: S3 Table — Provided are the estimated connection weights (μ¯), as well as the estimates of the co-injection threshold and noise threshold. (XLS) [file pcbi.1005104.s003.xls]

## Sheet: log NCD estimates
	left hemisphere																																											right hemisphere (injected)
	ACAd	ILA	ACAv	AId	AIp	AIv	FRP	SSp-bfd	SSp-ll	SSp-m	SSp-n	SSp-tr	SSp-ul	SSs	VISp	VISam	VISal	VISl	VISrl	VISpl	VISpm	TEa	VISC	ORBl	ORBm	ORBvl	RSPd	RSPv	RSPagl	ECT	PERI	PL	MOp	MOs	AUDp	AUDd	AUDv	AUDpo	GU	SSp-un	VISa	VISli	VISpor	ACAd	ILA	ACAv	AId	AIp	AIv
ACAd	0.22852	-1.1125	-0.14438	-6.0849	-3.5181	-7.7684	-5.9715	-7.5486	-1.8255	-9.3254	-8.5569	-1.3874	-4.8579	-8.821	-3.0354	-1.1248	-5.1067	-2.3244	-2.1959	-8.7051	-1.6927	-7.3727	-2.7831	-7.2974	-0.68229	-0.24829	-1.1734	-1.1259	-1.6155	-4.8856	-1.6489	-1.2268	-5.013	-4.3378	-9.2422	-7.2462	-9.4191	-9.2716	-6.8706	-7.7058	-1.7119	-3.7094	-3.1482	NaN	-0.11107	-0.26588	-6.1619	-8.2282	-9.4263
ILA	-1.8816	-0.088563	-2.0286	-4.1092	-2.6377	-3.041	-4.5632	-7.8829	-3.3641	-7.2856	-8.664	-4.8576	-3.5836	-8.0842	-2.879	-2.6087	-10.028	-4.1149	-12.278	-3.7091	-2.1061	-5.6417	-4.9597	-4.1479	-4.6232	-3.0516	-2.8674	-8.6551	-2.3618	-1.7899	-2.3092	-2.2455	-5.7101	-3.1671	-9.425	-5.2396	-9.2314	-2.178	-6.2339	-7.4451	-2.2324	-4.0968	-2.3723	0.34503	NaN	-1.3018	-0.92801	-2.1322	-3.5265
ACAv	-4.8005	-1.4492	0.014452	-7.5459	-4.0222	-6.2231	-10.373	-7.8669	-7.3807	-8.5315	-9.5087	-4.2008	-8.7899	-9.5406	-7.4178	-2.5107	-6.229	-9.7463	-10.527	-5.7153	-7.4214	-9.2037	-8.5472	-6.8124	-6.8495	-5.5944	-5.7907	-4.3548	-2.418	-8.0388	-7.9893	-3.3075	-7.4223	-5.8601	-8.5711	-8.2118	-11.695	-9.2093	-10.609	-8.9762	-5.8713	-10.084	-4.7018	NaN	-6.3975	NaN	-4.3926	-7.8169	-2.7642
Aid	-2.4688	-4.5793	-3.5602	-1.7151	-1.5059	-1.2657	-1.5563	-6.5009	-5.9795	-8.2339	-2.877	-5.4102	-10.989	-6.6217	-9.7726	-7.2272	-10.363	-10.655	-10.838	-11.517	-11.403	-2.4319	-3.1227	-3.1149	-2.9518	-4.0134	-6.7402	-8.9245	-9.0842	-3.2022	-1.9287	-1.843	-1.4938	-1.8218	-7.5024	-5.2953	-2.5409	-7.5672	-3.9851	-7.6673	-9.217	-8.1679	-7.6911	-0.57332	-1.433	-2.5035	NaN	-0.68973	-3.2843
SSp-bfd	-2.4274	-2.3655	-3.6116	-2.8831	-2.222	-2.4231	-3.596	-0.59223	-1.9925	-5.389	-2.9544	-1.1012	-1.9103	-1.5878	-2.0587	-1.8059	-0.80623	-1.8285	-1.0183	-2.795	-2.2198	-1.1929	-3.522	-1.808	-3.0217	-1.8925	-2.7666	-2.9417	-3.7522	-1.2784	-1.387	-2.9236	-2.5814	-2.1474	-1.2727	-0.6356	-1.318	-1.6756	-3.9129	-1.5147	-1.3955	-1.4133	-1.4856	-1.1564	-1.7503	-2.1649	-2.1534	-2.5088	-2.0913
SSp-ll	-2.6662	-3.992	-4.1111	-7.5975	-5.0255	-5.016	-7.5282	-1.9126	-0.14612	-8.685	-2.969	-1.4229	-1.3526	-2.1809	-2.7959	-2.5017	-3.2538	-2.7966	-2.4278	-3.7847	-2.761	-2.5636	-3.0458	-3.5111	-3.1475	-3.8494	-2.3279	-2.2101	-2.4694	-6.314	-5.6312	-4.5566	-1.4135	-3.0835	-2.0416	-0.91204	-1.2657	-4.4716	-4.5387	-1.7874	-2.1329	-9.2662	-3.6028	-1.1434	-1.7628	-2.4375	-4.0926	-5.868	-3.0076
SSp-m	-7.1246	-7.5345	-3.6094	-1.7939	-1.2649	-7.6525	-2.3365	-6.5018	-11.027	-0.22472	-2.3843	-9.4182	-2.1608	-1.2447	-7.7507	-9.3465	-11.981	-12.423	-11.844	-10.689	-10.828	-1.6904	-0.66368	-3.7852	-9.633	-10.846	-6.4023	-11.183	-12.493	-1.3887	-1.3406	-11.233	-0.99445	-1.6865	-7.5381	-11.181	-2.3841	-11.467	-0.90425	-3.4218	-8.5343	-9.2669	-7.7117	-6.9741	-4.1429	-4.3221	-1.4342	-1.4738	-3.2875
SSp-n	-6.3235	-5.1188	-5.913	-2.3491	-0.50642	-3.6387	-1.105	-2.4583	-11.591	-1.2298	-0.7351	-11.187	-1.9838	-1.489	-6.0895	-11.404	-10.802	-9.5171	-9.2869	-11.047	-13.398	-0.98816	-0.76589	-2.1202	-12.316	-4.0922	-10.614	-9.837	-10.166	-0.94558	-0.66764	-5.3767	-1.2598	-1.4694	-11.51	-3.4257	-1.4324	-10.657	-2.137	-2.1043	-12.983	-12.092	-7.9584	-3.7364	-5.2358	-4.0383	-1.7526	-2.1681	-6.1306
SSp-ul	-9.0342	-12.195	-3.5324	-7.095	-3.2408	-5.8071	-5.8331	-2.3467	-4.4485	-6.3569	-5.4933	-3.6516	-3.6532	-5.7838	-6.9167	-6.2361	-3.6117	-3.3616	-3.4522	-6.5031	-9.348	-2.4117	-4.8862	-5.6372	-10.884	-4.6198	-7.7372	-6.5112	-8.1015	-2.2213	-2.0581	-4.2779	-3.6438	-5.2458	-2.3835	-3.6865	-3.7434	-10.833	-5.0314	-3.2823	-2.8591	-12.668	-4.0135	-4.8886	-6.0626	-5.8611	-4.1964	-2.8796	-4.6139
SSs	-8.13	-4.2733	-5.1797	-2.3381	-1.9098	-2.3988	-4.3885	-1.9417	-2.9041	-2.2954	-1.6408	-6.2277	-1.5938	-0.77857	-5.55	-9.1438	-5.6737	-10.061	-4.0639	-8.0103	-8.017	-1.4806	-1.0448	-2.7192	-4.3427	-2.5789	-9.595	-6.6964	-11.179	-1.2808	-1.4625	-4.0467	-1.9395	-2.2699	-2.9409	-2.7029	-1.5323	-5.0772	-2.2569	-1.6491	-7.5864	-6.8273	-6.9511	-2.7817	-4.306	-4.2674	-1.2139	-1.0583	-1.8371
VISp	-3.7654	-11.211	-8.8508	-9.1323	-6.8101	-5.9179	-4.6922	-3.9109	-11.52	-9.1452	-6.823	-3.9553	-9.0882	-8.0505	-1.8088	-2.6202	-2.7799	-2.2804	-2.8555	-2.4459	-2.0709	-3.8093	-12.336	-11.878	-4.5666	-3.334	-2.1386	-2.4216	-1.8848	-3.3185	-4.3147	-7.5157	-4.8922	-4.0905	-4.5008	-3.6136	-3.9294	-7.1015	-6.6859	-5.4594	-3.6196	-8.814	-2.8394	-1.7583	-3.2674	-2.0346	-4.109	-4.3003	-4.0725
VISam	-1.454	-1.757	-1.2747	-3.8842	-7.0246	-3.1147	-3.4309	-1.8726	-1.376	-6.2184	-5.832	-0.1419	-2.2806	-5.4619	-1.0773	0.16077	-0.7608	-0.93784	-0.85715	-1.2061	-0.27597	-1.6635	-6.9151	-1.264	-2.005	-0.91253	-0.66352	-0.56397	-0.054071	-1.8318	-2.8687	-2.0177	-1.9259	-1.8872	-1.2133	-0.89774	-2.0298	-1.388	-9.7102	-2.5272	-0.69323	-0.8265	-0.87987	0.33968	-0.24819	-0.1596	-1.6942	-3.4581	-1.915
VISl	-2.4255	-1.93	-2.4148	-8.3252	-4.4002	-7.8282	-6.9005	-2.2764	-4.4805	-8.382	-7.6011	-2.1255	-5.1084	-7.7055	-0.2998	-0.37609	-0.44313	0.10352	-0.8923	0.036212	-0.50385	-2.0752	-7.2096	-2.478	-4.5706	-1.6707	-1.1037	-1.7192	-1.1198	-1.7482	-2.354	-3.883	-3.925	-4.2364	-2.6442	-1.9514	-2.9971	-2.4225	-7.8211	-3.9932	-1.5092	-0.62023	-0.31978	-0.59831	-1.2498	-0.75916	-2.3502	-2.361	-2.4572
VISpl	-9.5836	-9.693	-8.7286	-9.201	-2.8569	-4.7276	-7.9566	-8.7217	-3.3677	-7.4576	-8.5246	-3.9758	-4.254	-9.2754	-4.8619	-6.2339	-6.3314	-6.9267	-4.9261	-5.6598	-5.7112	-5.6295	-8.2674	-6.4162	-1.9525	-4.0131	-9.063	-8.1843	-5.0207	-4.3437	-9.4916	-7.0749	-2.7675	-2.0605	-6.8201	-8.0668	-7.5802	-9.8364	-6.538	-3.8424	-10.398	-7.3719	-4.7772	-9.0844	-6.4693	-6.9809	-8.0319	-2.642	-4.5345
VISpm	-9.1357	-4.9403	-2.8523	-6.6044	-10.958	-7.5943	-10.199	-3.2209	-4.9136	-6.1105	-7.3611	-4.4303	-7.3758	-9.2128	-1.3864	-0.33964	-1.4976	-1.3312	-1.679	-1.189	-0.14143	-3.4978	-9.0514	-6.8455	-8.0648	-2.3134	-1.5767	-0.70301	-1.9334	-2.2889	-6.5118	-6.5884	-8.7063	-11.496	-4.1821	-2.1422	-4.1902	-4.6693	-7.747	-11.665	-2.3057	-5.6269	-0.77764	-0.6225	-1.0618	-3.2357	-6.37	-6.8345	-7.8756
VISC	-4.5703	-10.796	-3.8491	-1.5152	-0.62746	-2.2173	-1.6082	-10.47	-7.4941	-1.1754	-2.2642	-6.7045	-7.1201	-6.6825	-4.008	-7.4792	-10.052	-6.8558	-4.2852	-4.339	-9.0562	-5.2933	-0.69845	-6.7878	-3.5771	-7.8264	-9.5537	-9.511	-9.2113	-6.8963	-2.3166	-6.3638	-6.3888	-6.3121	-7.618	-8.661	-3.6942	-7.3419	-0.52628	-4.7362	-3.9018	-2.979	-5.4776	-6.1017	-8.084	-10.797	-1.6587	-4.343	-7.4332
ORBl	-0.95167	-1.0689	-4.0195	-0.20837	-5.0477	-0.99419	-0.32349	-2.425	-5.116	-6.7314	-3.1859	-7.0239	-7.7858	-8.3607	-6.8796	-8.9375	-5.6541	-4.862	-3.8086	-11.839	-9.7165	-2.1753	-6.5909	0.35366	-0.36959	-0.56707	-11.039	-9.1551	-5.8761	-7.2379	-5.8291	-1.1102	-2.4037	-1.3082	-7.0833	-6.578	-3.5338	-10.977	-3.23	-8.0594	-3.615	-6.2353	-10.947	-6.4272	-2.3111	-2.8776	-3.634	-0.95107	-1.625
ORBm	-2.7512	-1.7025	-5.6743	-3.5615	-5.7493	-1.9774	-3.3116	-7.8326	-8.1609	-8.2717	-6.1091	-7.1715	-7.501	-9.4877	-8.7935	-6.5228	-4.3905	-9.9129	-6.2592	-6.683	-9.0157	-3.4929	-4.3683	-7.8389	-0.29827	-1.6812	-10.385	-4.1408	-7.2374	-3.5442	-4.4428	-0.17823	-5.6435	-4.6901	-10.694	-6.9886	-5.1685	-3.8255	-1.3844	-6.6228	-7.283	-5.3542	-6.8671	-0.62242	NaN	-7.1369	-1.6584	-1.9229	-4.9516
ORBvl	-4.8505	-3.0239	-3.5267	-2.9658	-4.8208	-4.2278	-1.7364	-5.517	-2.4364	-8.0302	-8.7068	-1.8199	-4.4002	-5.0456	-7.4596	-2.4759	-1.9466	-2.2889	-2.1189	-12.491	-5.0787	-2.2743	-4.8855	-0.37495	-8.2033	0.50756	-4.1257	-5.0457	-2.1676	-5.3663	-4.4574	-7.163	-6.1019	-4.6891	-2.2249	-2.3091	-1.8279	-11.208	-5.7203	-3.6897	-2.5804	-2.223	-3.029	-1.7075	-0.24878	-0.49291	-5.2016	-9.9457	-0.058703
RSPd	-4.997	-3.8521	-7.4196	-7.0409	-9.4577	-9.5444	-7.1389	-6.0752	-4.3231	-9.6171	-7.6295	-4.0651	-7.6745	-8.0216	-1.519	-1.8607	-2.1363	-1.6096	-6.3968	-0.90009	-1.2057	-5.7968	-8.5086	-12.25	-7.505	-7.0531	-0.95914	-1.2411	-1.7833	-3.9082	-6.8985	-10.245	-10.423	-7.3251	-12.158	-3.8888	-10.502	-10.029	-7.4792	-4.5638	-6.2793	-1.989	-1.9756	-1.1588	-3.5882	-1.8926	-4.896	-7.9135	-9.0689
RSPv	-1.8774	-7.5086	-1.3451	-5.9099	-9.9293	-10.376	-4.89	-5.5166	-3.2872	-11.4	-10.348	-2.2711	-4.2348	-8.541	-3.8404	-1.7052	-7.9429	-6.0252	-7.2559	-8.6636	-2.341	-8.2979	-10.053	-6.6793	-3.6143	-8.3364	-1.0856	-0.35136	-1.1737	-2.4868	-4.9398	-4.0394	-2.8437	-2.287	-7.8493	-7.2073	-8.4185	-9.5747	-8.8983	-3.9961	-2.857	-9.8128	-4.1347	-0.589	-1.1419	-0.26721	-2.3023	-5.2666	-2.6623
RSPagl	-2.5376	-3.3899	-5.1156	-4.1388	-5.2881	-4.6254	-7.5838	-8.1274	-8.6982	-7.8488	-8.4469	-6.1093	-5.0414	-8.1654	-4.6447	-3.0133	-6.7324	-2.7125	-10.134	-8.65	-6.89	-1.7388	-9.9179	-8.0309	-2.9987	-6.3411	-2.8705	-4.5304	-0.19641	-3.4402	-6.2206	-3.5975	-7.1672	-6.9206	-7.3939	-5.1643	-4.1599	-1.1015	-10.353	-12.22	-7.8501	-1.929	-3.2724	-2.9906	-4.1537	-0.1303	-10.139	-5.7172	-8.3809
ECT	-1.917	-1.359	-2.5288	-1.356	-1.547	-1.5629	-1.7932	-1.2754	-1.8602	-1.9209	-1.2332	-1.8537	-1.4878	-0.83358	-2.2588	-2.0432	-1.5554	-2.0565	-1.6758	-3.5286	-1.9839	-0.42745	-1.2626	-1.6505	-3.1048	-1.6514	-2.5615	-7.5957	-2.7018	-0.38197	-0.59767	-1.7298	-1.4021	-1.7624	-1.5591	-1.1981	-0.77835	-1.5933	-1.5554	-1.5831	-1.7456	-2.2295	-1.9493	-0.77661	-0.38573	-1.7673	-0.51868	-0.3829	-0.29288
PL	-0.89453	-0.72753	-0.57897	-0.25878	-0.70845	-0.1393	-7.9834	-6.3283	-8.5564	-10.332	-9.9414	-5.3563	-10.199	-5.7171	-7.7454	-4.6944	-12.638	-9.1843	-8.502	-6.6353	-7.6677	-1.9108	-1.7332	-1.097	0.063551	-3.6938	-3.6754	-8.9278	-5.7408	-1.7379	-1.5103	-0.34295	-3.1434	-1.767	-7.0413	-4.1299	-2.8047	-7.1881	-1.5511	-9.3921	-4.0528	-6.0406	-8.2877	NaN	NaN	-3.2201	-4.2325	-0.80286	-0.2872
Mop	-3.1998	-3.1296	-2.3415	-2.2108	-2.1244	-2.5189	-3.2746	-2.5417	-3.1675	-1.5827	-1.7931	-10.011	-1.3003	-1.2973	-6.9869	-9.5362	-10.479	-11.814	-7.1935	-7.5331	-8.5579	-1.8712	-1.3196	-2.5093	-10.601	-2.7184	-6.5573	-8.5938	-11.374	-1.7422	-1.8062	-3.5813	-0.63478	-1.5572	-9.9499	-2.4611	-1.6413	-10.964	-1.5023	-1.8052	-11.28	-11.086	-7.3873	-2.4444	-2.8927	-2.0894	-1.8775	-2.343	-2.2603
Mos	-1.1444	-1.7438	-7.9147	-0.5341	-1.5296	-0.99341	-0.57548	-2.1409	-4.5422	-2.1309	-2.7517	-3.6154	-2.2791	-2.1955	-3.5009	-12.169	-2.7164	-9.9385	-2.6908	-10.848	-3.7557	-1.6554	-1.3916	-0.78856	-2.1434	-1.5431	-3.2154	-3.3795	-9.844	-1.3763	-1.6672	-1.2045	-0.96789	-0.26036	-2.7968	-2.2927	-2.0603	-4.4672	-0.85027	-2.4113	-3.3884	-4.7418	-6.2725	-1.3011	-1.7406	-2.016	-0.59665	-1.4669	-0.81158
AUDp	-9.9859	-7.2509	-9.9012	-7.2789	-7.6942	-8.5956	-11.204	-3.1148	-3.2396	-7.1401	-8.957	-2.6307	-3.6809	-5.4336	-2.0222	-2.2753	-1.6672	-2.7674	-1.7931	-2.645	-2.3234	-0.93188	-6.1678	-9.0089	-10.335	-9.5797	-5.0565	-7.2042	-7.0526	-2.152	-3.3564	-7.9722	-5.1617	-7.2965	0.10474	-0.60612	-0.65142	-0.27895	-6.0655	-3.7394	-1.8883	-1.7708	-1.8592	-1.8941	-2.0182	-3.1483	-2.6561	-2.372	-2.1909
AUDd	-3.9235	-8.894	-4.4995	-6.5204	-3.4774	-3.5807	-8.4033	-2.3214	-2.2561	-6.3241	-7.709	-1.4992	-2.6804	-2.739	-1.7623	-0.97527	-0.74486	-1.281	-1.6261	-2.4609	-1.2961	-1.052	-3.4539	-8.4101	-10.103	-2.5355	-2.7354	-3.5627	-1.6517	-1.7414	-2.5765	-6.3175	-3.0948	-3.2737	-0.58185	-0.4942	-1.197	-0.89455	-7.0527	-2.8155	-1.56	-0.84118	-1.3407	-1.3139	-2.5841	-1.8557	-2.5006	-2.6527	-2.2365
GU	-5.6177	-2.9294	-5.8726	-1.9167	-2.7569	-5.947	-6.3835	-9.1057	-6.4937	-1.4134	-5.3804	-9.4842	-2.4529	-1.8753	-12.526	-8.9444	-12.67	-11.324	-9.6449	-12.9	-7.5655	-4.0086	-1.5758	-8.7937	-10.123	-4.1135	-10.231	-7.8424	-9.6234	-2.608	-3.4483	-8.5206	-6.0251	-2.47	-10.871	-6.5009	-8.2814	-9.6578	-0.73076	-3.5939	-9.2978	-11.302	-7.2337	-6.2243	-2.4424	-4.0849	-2.0594	-1.1396	-1.2677
SSp-un	-5.7197	-11.533	-9.5707	-7.2118	-4.2767	-8.2867	-8.9948	-6.1792	-8.3758	-5.8438	-6.6893	-5.1772	-4.0797	-6.6365	-8.3049	-2.0854	-3.6238	-6.262	-7.8922	-8.7182	-6.5204	-11.229	-2.1697	-10.223	-10.807	-6.3383	-7.3492	-3.2261	-4.2589	-6.0609	-10.773	-7.8347	-4.3468	-10.494	-6.9306	-6.5131	-6.3001	-4.6524	-3.8329	-2.8293	-4.9716	-2.6175	-7.8124	-8.1054	-5.293	-8.4078	-7.6212	-7.1374	-8.4869
VISpor	-5.4517	-2.3815	-5.0759	-5.5854	-3.9858	-2.5142	-2.8701	-3.2311	-2.4928	-6.3064	-8.7071	-2.1462	-4.1285	-2.9931	-0.69453	-1.43	-1.2347	-0.86915	-1.2981	-0.50934	-1.0224	-0.55135	-6.6369	-3.2526	-2.1689	-5.1369	-1.4944	-2.6898	-1.7631	-0.71175	-1.356	-2.302	-7.7062	-4.2382	-1.0405	-0.78075	-1.1053	-0.1646	-6.782	-5.2407	-1.6827	-0.42431	-0.00066925	-1.6377	-1.3546	-1.8389	-1.9176	-1.1443	-1.1567
[truncated: 37 more columns]

## Sheet: CI low (.025)
	-8.8534	-14.422	-15.535	-15.768	-15.441	-15.74	-15.747	-15.452	-4.3664	-15.696	-15.651	-3.5901	-15.293	-15.721	-13.922	-2.3029	-15.641	-3.1864	-5.4084	-15.406	-11.455	-14.852	-14.366	-15.614	-14.95	-13.612	-3.7266	-9.1983	-7.2716	-15.483	-13.964	-14.826	-15.296	-15.523	-15.801	-15.554	-15.82	-15.397	-15.648	-15.479	-6.6029	-14.189	-15.527	NaN	-15.028	-11.925	-14.927	-15.59	-15.828
	-11.942	-2.7824	-14.365	-15.564	-14.532	-15.244	-15.844	-15.783	-14.496	-15.714	-15.184	-15.009	-13.9	-15.729	-15.828	-14.838	-15.684	-15.308	-15.994	-15.975	-4.0674	-15.451	-15.436	-15.025	-15.128	-15.042	-12.203	-15.054	-11.998	-9.7634	-14.732	-15.428	-15.897	-15.061	-15.556	-13.917	-15.569	-9.8051	-15.383	-15.081	-14.023	-14.543	-11.309	-4.8193	NaN	-7.3935	-4.5521	-15.234	-15.359
	-15.518	-15.064	-9.9394	-15.604	-15.111	-15.523	-15.913	-15.601	-15.486	-15.789	-15.711	-15.658	-15.799	-15.589	-15.688	-15.293	-15.714	-15.761	-15.742	-15.305	-15.467	-15.508	-15.846	-15.886	-15.332	-14.798	-14.955	-15.06	-11.274	-15.814	-15.646	-15.366	-15.563	-15.363	-15.557	-15.543	-15.882	-15.3	-15.652	-15.491	-15.597	-15.547	-14.918	NaN	-15.664	NaN	-15.359	-15.722	-13.661
	-12.652	-15.059	-13.467	-13.623	-13.383	-4.8489	-11.506	-15.398	-15.452	-15.599	-15.147	-15.299	-15.744	-15.509	-15.752	-14.976	-15.802	-15.815	-15.87	-15.877	-14.922	-14.624	-15.541	-14.716	-14.868	-13.962	-14.378	-16.01	-15.765	-15.222	-13.807	-3.8109	-15.061	-7.2469	-14.797	-15.246	-14.005	-15.58	-14.985	-15.414	-15.78	-15.462	-15.71	-13.213	-5.5558	-13.638	NaN	-10.558	-15.685
	-3.101	-3.107	-5.2213	-13.385	-3.2067	-3.0244	-8.4636	-1.552	-2.8093	-15.286	-9.0356	-1.8281	-2.952	-2.4629	-2.8004	-2.6241	-1.462	-2.5281	-1.3871	-3.5421	-3.5486	-1.8828	-15.531	-2.7097	-4.2587	-2.5826	-3.487	-3.7862	-11.625	-2.1229	-2.7549	-3.6418	-3.7504	-2.7015	-2.0176	-1.2503	-2.0336	-2.4665	-14.327	-2.5301	-1.8831	-2.2575	-2.2198	-1.7376	-2.2729	-3.0198	-2.97	-3.3209	-2.837
	-5.8259	-10.183	-12.99	-15.61	-15.176	-14.061	-15.746	-2.9579	-0.68532	-15.687	-13.781	-1.9002	-3.032	-3.6319	-4.0958	-3.2721	-8.2207	-3.2961	-5.717	-13.833	-3.0893	-6.2179	-14.227	-14.346	-11.533	-15.503	-2.8521	-2.7231	-2.8967	-15.358	-14.732	-15.09	-2.8616	-14.322	-4.1037	-8.14	-2.4353	-10.592	-14.423	-7.1702	-2.8363	-15.208	-14.777	-2.2519	-3.145	-7.767	-15.866	-15.171	-14.187
	-15.005	-15.414	-15.313	-2.5411	-2.1555	-15.415	-3.2477	-15.165	-15.587	-0.93617	-6.2112	-13.227	-3.0158	-1.9738	-15.679	-15.363	-15.941	-15.572	-16.063	-15.369	-15.548	-2.2911	-1.3035	-10.249	-15.733	-15.941	-14.312	-16.076	-15.847	-2.0722	-1.9446	-15.791	-1.5461	-2.0393	-12.912	-15.526	-3.107	-15.786	-1.8019	-7.3583	-12.107	-15.437	-15.496	-15.64	-9.9011	-9.2427	-2.2276	-2.3925	-14.462
	-14.816	-13.885	-14.01	-14.949	-1.9115	-13.896	-2.125	-3.6038	-15.933	-2.4018	-1.6542	-15.83	-2.8879	-2.3909	-15.508	-15.829	-15.693	-15.653	-15.653	-15.799	-15.921	-1.9509	-1.7806	-3.874	-15.89	-14.993	-15.89	-15.383	-15.847	-2.0897	-1.6311	-15.366	-2.2791	-2.6366	-16.005	-15.259	-2.5298	-15.988	-12.803	-3.1618	-15.904	-15.903	-12.931	-14.259	-15.012	-7.8384	-3.0632	-3.2019	-15.265
	-15.46	-15.572	-12.779	-15.678	-15.378	-15.278	-14.973	-15.354	-14.847	-15.718	-13.709	-14.051	-15.459	-15.574	-15.463	-15.362	-14.873	-12.334	-14.819	-14.243	-15.738	-13.186	-14.944	-15.658	-15.143	-15.649	-15.435	-15.15	-15.473	-6.8234	-8.767	-9.0464	-14.113	-16.008	-3.3906	-14.919	-15.385	-15.832	-14.791	-13.823	-12.455	-15.81	-14.825	-15	-15.071	-14.889	-15.789	-13.858	-14.949
	-15.067	-14.255	-14.82	-12.918	-14.985	-12.146	-14.282	-3.0031	-3.9948	-13.363	-4.8496	-14.857	-2.3848	-2.1056	-15.127	-15.418	-14.174	-15.579	-14.918	-15.287	-15.69	-12.372	-14.928	-4.0558	-14.843	-4.0192	-15.449	-15.217	-15.785	-2.0758	-13.475	-12.639	-3.3943	-11.468	-4.2144	-3.7688	-2.2671	-14.055	-11.895	-2.5321	-15.686	-15.655	-15.285	-3.8267	-14.713	-12.822	-5.021	-1.9922	-3.9899
	-4.1635	-15.821	-14.838	-15.643	-9.5513	-15.29	-5.6678	-10.979	-15.638	-15.608	-15.672	-4.3805	-15.66	-15.562	-2.2041	-3.1213	-3.1432	-2.6144	-3.2211	-2.8586	-2.4355	-4.5477	-15.806	-15.875	-5.4067	-3.8283	-2.5102	-2.9078	-2.2416	-3.7739	-10.491	-15.612	-6.9561	-4.5856	-14.673	-3.942	-4.5328	-15.369	-15.175	-12.582	-4.3954	-15.709	-3.2372	-2.0981	-7.6583	-2.3923	-9.7387	-5.2333	-9.0272
	-2.1694	-2.7401	-2.3861	-15.007	-15.627	-14.73	-11.099	-2.9401	-1.8697	-15.657	-15.767	-1.0902	-3.1456	-15.331	-1.9845	-0.73873	-1.872	-2.0668	-1.7179	-2.4381	-1.7003	-2.6009	-15.57	-2.0762	-3.1211	-1.8623	-1.3666	-2.0241	-1.5252	-2.7857	-4.1752	-2.919	-2.7202	-2.7444	-2.0405	-1.8684	-2.7155	-3.9427	-15.651	-3.3524	-1.642	-1.949	-2.5459	-0.65186	-1.1377	-0.84315	-2.6831	-14.571	-2.7736
	-2.8991	-2.4651	-2.9986	-15.499	-15.706	-15.329	-15.371	-2.8575	-14.241	-14.602	-15.601	-2.8897	-14.877	-14.928	-1.1671	-10.852	-0.98783	-0.3334	-1.5224	-0.58591	-1.0984	-2.9839	-15.059	-3.1756	-14.921	-2.947	-4.6553	-6.2224	-10.68	-2.668	-2.8191	-13.825	-12.286	-14.861	-3.5341	-2.5134	-15.671	-3.1304	-13.02	-14.497	-2.0233	-0.83633	-0.77368	-1.5821	-2.2942	-1.365	-12.231	-8.3618	-9.369
	-15.525	-15.848	-15.638	-15.954	-14.704	-15.061	-15.388	-15.847	-13.642	-15.34	-15.442	-14.992	-15.103	-15.729	-15.291	-15.452	-15.598	-15.637	-15.206	-15.406	-15.431	-15.597	-15.578	-15.73	-12.358	-14.284	-15.777	-15.636	-15.311	-15.491	-15.713	-15.423	-14.279	-13.979	-15.789	-15.584	-15.036	-15.884	-15.515	-15.467	-15.833	-15.16	-15.492	-15.074	-15.307	-15.623	-15.458	-15.115	-15.401
	-15.615	-14.457	-15.231	-14.297	-15.864	-15.396	-16.003	-15.289	-15.502	-15.147	-15.879	-15.675	-15.481	-15.781	-13.171	-13.315	-8.013	-8.4965	-13.517	-14.061	-8.6294	-15.481	-15.734	-15.432	-15.528	-15.133	-10.83	-14.761	-15.464	-13.465	-15.798	-15.359	-15.501	-15.642	-15.595	-14.185	-14.681	-15.485	-15.28	-15.893	-9.3434	-15.411	-3.5967	-12.829	-15.394	-14.999	-15.177	-15.631	-15.588
	-14.445	-15.928	-7.0579	-14.064	-13.561	-15.343	-13.158	-15.741	-15.427	-10.683	-12.716	-15.126	-15.32	-15.461	-12.712	-15.599	-15.423	-15.755	-15.574	-15.307	-15.602	-15.529	-14.934	-15.684	-13.665	-15.405	-15.638	-15.792	-15.683	-15.381	-14.825	-15.273	-15.448	-15.091	-15.316	-15.61	-14.941	-15.542	-1.398	-14.549	-13.523	-8.8008	-15.45	-15.326	-15.749	-15.571	-15.047	-15.694	-14.965
	-14.251	-12.963	-15.284	-13.488	-15.426	-11.082	-2.8439	-13.961	-14.838	-15.376	-13.271	-15.794	-15.177	-15.5	-15.489	-15.639	-15.486	-12.201	-11.752	-15.964	-15.258	-14.817	-15.508	-8.8032	-5.3294	-2.3404	-15.742	-15.427	-15.691	-15.461	-15.691	-10.294	-14.829	-14.772	-15.439	-15.505	-15.517	-15.784	-15.399	-15.618	-13.108	-15.341	-15.9	-15.452	-14.007	-15.255	-15.36	-14.378	-11.404
	-15.306	-15.72	-15.366	-15.482	-15.267	-13.56	-14.778	-15.637	-15.706	-15.856	-15.477	-15.602	-15.478	-15.618	-15.767	-15.651	-14.858	-15.672	-15.573	-15.407	-15.356	-13.651	-15.543	-15.697	-14.966	-15.475	-15.774	-14.928	-15.225	-14.4	-15.455	-13.199	-15.007	-15.404	-15.697	-15.621	-15.58	-14.805	-15.055	-15.315	-15.559	-13.832	-15.813	-14.963	NaN	-15.801	-12.121	-15.556	-15.3
	-14.499	-14.867	-12.849	-14.528	-15.079	-15.212	-12.657	-15.088	-4.9675	-15.24	-15.3	-5.1034	-14.932	-14.859	-15.333	-8.1412	-2.9981	-5.246	-13.915	-16.07	-15.057	-12.515	-15.65	-12.171	-15.412	-6.5268	-15.451	-14.584	-14.258	-15.739	-15.349	-14.35	-13.728	-14.398	-8.8324	-14.65	-11.43	-15.909	-15.672	-15.194	-13.781	-11.02	-12.394	-13.645	-11.005	-13.509	-12.309	-15.763	-12.823
	-14.825	-14.067	-15.209	-14.323	-15.569	-15.696	-15.456	-15.692	-14.898	-15.822	-15.919	-14.599	-9.3596	-15.614	-9.668	-14.96	-6.9202	-11.524	-15.426	-1.9623	-10.647	-14.05	-14.816	-15.969	-15.54	-15.401	-2.3162	-14.385	-14.404	-15.544	-15.187	-15.719	-14.575	-15.079	-15.702	-15.373	-15.934	-15.832	-15.423	-14.407	-14.435	-2.7379	-14.423	-2.529	-14.85	-15.153	-15.444	-15.232	-15.395
	-3.7492	-15.553	-2.4597	-15.151	-14.663	-15.696	-14.681	-14.535	-10.467	-15.892	-15.851	-14.387	-12.589	-15.787	-14.99	-14.09	-15	-14.921	-14.951	-15.69	-14.077	-15.117	-15.789	-15.072	-14.225	-15.301	-14.512	-1.4953	-8.745	-13.863	-15.527	-6.9984	-3.5993	-3.2068	-15.366	-15.262	-15.722	-15.682	-15.226	-14.756	-4.5439	-15.232	-14.058	-10.136	-7.4526	-9.3056	-11.891	-15.035	-14.578
	-15.576	-10.627	-15.205	-15.026	-15.536	-14.691	-15.559	-15.546	-15.669	-15.617	-15.572	-15.462	-15.238	-14.988	-15.364	-15.215	-15.642	-14.705	-15.52	-15.753	-15.578	-11.257	-15.76	-15.678	-14.137	-15.594	-15.301	-15.542	-6.756	-15.534	-15.111	-15.687	-15.382	-15.038	-15.613	-15.602	-15.414	-2.3256	-15.844	-15.871	-15.359	-10.224	-13.456	-15.2	-15.047	-11.925	-15.772	-15.124	-15.312
	-3.2543	-2.3269	-5.4906	-2.4408	-2.6791	-2.6163	-3.1822	-1.804	-2.952	-3.2622	-2.0692	-2.5469	-2.7149	-1.8753	-2.9601	-2.7911	-2.2623	-2.4297	-2.3597	-15.925	-2.7055	-1.1557	-2.0312	-2.464	-14.261	-2.4575	-9.7653	-15.548	-3.5783	-1.2537	-1.7169	-2.8242	-2.7866	-2.603	-2.2029	-1.8796	-1.2195	-2.6377	-2.7553	-2.3697	-2.5212	-3.1278	-2.6061	-1.4227	-1.2422	-3.3572	-1.8	-1.7221	-1.2532
	-13.036	-14.279	-15.191	-12.483	-9.5218	-13.835	-15.717	-15.459	-16.014	-15.959	-15.335	-15.23	-15.941	-15.278	-15.449	-15.308	-15.804	-15.634	-15.009	-15.439	-15.845	-6.814	-14.944	-14.779	-10.949	-14.971	-15.328	-15.432	-15.658	-15.65	-13.887	-14.111	-13.925	-15.01	-15.405	-15.391	-13.909	-15.667	-9.938	-15.709	-15.193	-15.71	-15.797	NaN	NaN	-14.468	-14.673	-10.026	-13.588
	-3.9323	-3.7401	-2.7094	-2.6102	-2.6267	-2.96	-3.7495	-3.0768	-3.7592	-2.0239	-2.0583	-15.464	-1.8309	-1.7297	-15.04	-14.461	-15.696	-15.754	-15.495	-15.708	-10.389	-2.3581	-1.853	-2.985	-15.824	-3.6698	-15.426	-15.442	-15.952	-2.2101	-2.4895	-4.365	-1.0193	-2.0125	-15.788	-3.1138	-2.178	-13.513	-1.9161	-2.304	-15.699	-15.576	-14.81	-3.2732	-3.6344	-3.0347	-2.3375	-2.7091	-2.6369
	-1.9413	-4.9352	-15.629	-1.167	-2.1245	-1.4201	-0.99281	-2.6953	-14.914	-2.7252	-11.131	-14.063	-2.7871	-2.6499	-4.1068	-15.738	-3.5663	-15.743	-3.2035	-15.933	-10.802	-2.1898	-1.9474	-1.3125	-7.457	-2.8084	-3.9214	-10.869	-15.663	-2.0954	-2.47	-1.8307	-2.0289	-0.94905	-3.2084	-2.7041	-2.6437	-14.239	-1.2028	-2.9366	-6.3986	-15.543	-14.625	-2.5087	-2.9056	-3.8123	-1.0683	-2.1052	-1.2625
	-15.279	-15.325	-15.807	-15.44	-15.594	-15.061	-15.646	-15.277	-12.764	-15.813	-15.7	-14.827	-15.251	-15.958	-3.8705	-8.8514	-3.2235	-15.313	-3.6533	-13.168	-8.2429	-1.9336	-15.616	-15.849	-15.743	-15.772	-15.318	-15.717	-15.636	-5.1101	-10.713	-15.376	-15.343	-15.728	-0.86643	-2.0087	-1.5624	-1.4682	-14.35	-10.077	-5.9594	-3.2261	-12.017	-7.2386	-15.119	-14.208	-14.391	-4.8025	-3.0999
	-15.29	-14.835	-13.433	-14.669	-13.457	-15.103	-15.695	-2.828	-2.954	-14.689	-15.591	-2.0518	-3.2629	-3.4444	-2.7828	-1.7479	-1.3763	-2.5024	-2.5332	-10.643	-1.9722	-2.4595	-14.907	-15.504	-15.817	-3.3415	-5.9107	-5.705	-2.3939	-2.9382	-9.5395	-15.078	-3.5329	-4.1168	-1.7987	-2.8753	-2.2901	-10.26	-15.648	-3.939	-13.862	-2.4793	-2.1852	-2.1722	-14.68	-11.658	-13.409	-7.9251	-3.2862
	-15.356	-13.916	-15.237	-15.033	-15.141	-15.368	-15.474	-15.861	-13.019	-12.139	-14.693	-15.722	-12.987	-14.55	-15.808	-15.438	-15.876	-15.776	-15.677	-15.957	-15.146	-15.323	-12.827	-15.802	-15.799	-15.321	-15.48	-15.733	-15.791	-15.234	-14.879	-15.735	-15.11	-15.011	-15.82	-15.627	-15.734	-15.771	-14.689	-15.407	-15.537	-15.916	-14.832	-15.663	-14.916	-15.309	-15.524	-15.122	-15.132
	-15.096	-15.824	-15.865	-15.554	-14.878	-16.021	-15.596	-15.612	-15.437	-15.669	-15.576	-15.356	-15.479	-15.765	-15.602	-13.776	-12.641	-14.593	-15.295	-15.571	-15.669	-15.337	-11.838	-15.797	-15.872	-15.693	-15.369	-14.925	-15.413	-15.426	-15.689	-15.685	-15.424	-15.383	-15.199	-15.252	-15.779	-15.085	-15.19	-14.922	-15.483	-15.679	-15.831	-15.697	-15.489	-15.654	-15.761	-15.468	-15.809
	-15.609	-11.286	-15.243	-14.319	-14.151	-12.655	-8.0213	-14.671	-14.713	-15.344	-15.586	-10.255	-11.313	-14.052	-1.817	-13.932	-2.7471	-2.0721	-2.8169	-2.2226	-2.1468	-1.3094	-15.072	-14.682	-4.7412	-15.51	-2.7711	-4.3039	-3.0975	-2.6592	-2.3486	-15.472	-15.757	-15.474	-1.8285	-2.5549	-1.9547	-0.80677	-15.635	-14.966	-13.316	-1.3327	-1.3427	-12.228	-3.4235	-7.5459	-4.4443	-5.8656	-2.4038
[truncated: 37 more columns]

## Sheet: CI high (.975)
	0.89977	-0.044502	0.55099	-0.49611	-0.92689	-1.6712	-0.88703	-3.3541	-1.0807	-2.8036	-3.9399	-0.68484	-3.5997	-3.4964	-1.9816	-0.58019	-1.4921	-1.6731	-1.2683	-3.9936	-0.94239	-2.1232	-0.62573	-1.3872	0.11675	0.39062	-0.49315	-0.45275	-0.8952	-1.264	-0.67295	-0.07999	-2.0076	-0.37187	-3.2373	-3.4726	-3.4203	-4.0852	-1.1561	-3.6017	-0.99365	-2.4765	-1.9612	NaN	0.67093	1.1226	-1.3378	-2.275	-1.4052
	-0.63328	0.50316	-0.6058	-0.49095	-1.0109	-0.40093	-1.7637	-2.3758	-1.8474	-2.9856	-3.1017	-2.272	-2.0117	-3.1891	-1.9233	-1.1329	-5.2558	-2.4535	-6.8255	-2.0751	-1.2652	-1.0654	-1.3549	0.38497	-0.28651	0.67744	-1.5958	-3.3412	-1.3413	-0.60725	-0.72707	-0.31661	-2.3953	-1.3704	-2.8161	-1.7555	-3.2825	-1.3997	-2.5655	-3.0291	-1.354	-1.4094	-1.3184	1.4164	NaN	0.096112	-0.053	-0.73853	0.11463
	0.69226	-0.10808	1.0739	-1.2501	-1.007	-1.8944	-1.8099	-3.039	-2.5098	-2.7667	-3.9531	-1.2228	-3.8297	-3.2686	-2.1843	-0.52571	-1.9171	-2.7658	-1.7566	-3.2322	-1.1434	-2.6551	-1.6209	-1.5811	0.050532	-0.16125	-0.71201	-0.48146	0.13822	-1.3719	-1.0022	0.22955	-1.9136	-0.1678	-4.4042	-3.1575	-3.4781	-3.6804	-2.0319	-4.1391	-1.4159	-3.5229	-2.1224	NaN	0.56539	NaN	-1.4898	-1.8277	-0.32086
	-1.2767	-2.03	-2.3437	0.1259	-0.76184	-0.019686	-0.19014	-2.9517	-3.8734	-1.4108	-1.3184	-3.8526	-2.3599	-0.94876	-5.4772	-5.7308	-5.8494	-6.7886	-4.7851	-7.2243	-6.6449	-1.0285	-0.67699	-1.7355	-0.80115	-1.734	-4.5346	-3.4886	-5.6589	-1.1699	-1.001	-0.34559	-0.47976	-0.4023	-3.1997	-1.826	-1.4203	-4.8941	-0.29436	-2.4776	-5.0589	-5.9928	-4.4323	0.27985	-0.3549	-1.2287	NaN	0.48019	1.3848
	-1.7515	-1.6514	-2.7945	-2.2327	-1.437	-1.901	-2.5429	-0.038596	-1.2806	-3.1374	-1.5755	-0.51131	-1.1065	-0.77123	-1.4084	-1.1235	-0.43336	-0.8861	-0.5672	-2.4202	-1.5018	-0.42838	-1.956	-1.1266	-2.2868	-1.2309	-1.991	-2.168	-2.3118	-0.66272	-0.68273	-2.2315	-1.8074	-1.3938	-0.57667	-0.0015879	-0.53153	-1.0193	-2.7688	-0.55548	-0.35074	-0.74179	-0.88842	-0.44141	-0.91092	-1.7223	-1.506	-1.6971	-0.6348
	-2.0796	-2.6985	-2.3264	-3.9519	-2.2043	-2.9888	-2.5986	-1.2765	0.40506	-2.7687	-1.7442	-0.89806	-0.38508	-1.2438	-2.3429	-1.8896	-2.6163	-2.1185	-1.6744	-3.1024	-2.2231	-1.4191	-1.7176	-2.54	-2.5215	-2.0008	-1.7484	-1.7505	-1.8934	-2.2544	-2.284	-2.7067	-0.72248	-2.0554	-1.2101	-0.4871	-0.43232	-3.2475	-2.4608	-0.88953	-1.3831	-7.2231	-2.571	-0.50122	-1.1371	-1.5633	-1.8883	-2.9621	-1.8461
	-5.1631	-4.457	-2.6369	-1.1784	-0.57652	-2.9403	-1.4854	-3.399	-5.7253	0.38042	-1.5067	-7.4149	-1.5467	-0.57188	-5.053	-6.1988	-7.6493	-5.9452	-5.3906	-7.0018	-6.3388	-0.95568	-0.063526	-3.1218	-5.1453	-7.2921	-4.1164	-4.9519	-7.974	-0.77589	-0.63077	-6.0913	-0.33389	-1.0796	-5.707	-4.8775	-1.5532	-5.6995	-0.23613	-2.4962	-7.4232	-4.9183	-5.7867	-5.3499	-3.1619	-3.1883	-0.62069	-0.38847	-2.2326
	-3.0406	-3.2594	-3.66	-1.0399	0.50519	-2.0495	-0.49652	-1.5103	-7.3011	-0.44711	0.0041664	-7.8027	-1.1541	-0.53661	-3.4471	-7.6093	-7.6704	-4.3848	-7.4525	-4.6323	-8.1241	-0.073932	-0.081988	-1.1472	-6.0859	-2.1773	-6.3372	-5.4553	-5.2853	-0.10013	0.017762	-1.8972	-0.41956	-0.66788	-7.803	-0.74557	-0.60389	-6.2086	-0.81925	-1.226	-8.1362	-7.5919	-6.3834	-2.7577	-1.3732	-3.191	-0.72839	-1.1298	-3.2242
	-2.5989	-7.0786	-2.4734	-3.1483	-1.6732	-2.4916	-2.4762	-1.4489	-1.4725	-2.8955	-1.7115	-2.3135	-0.7257	-1.3235	-3.0209	-3.7861	-2.3482	-2.4306	-2.1194	-3.6845	-3.7659	-1.3361	-1.6303	-2.9689	-5.5143	-2.0696	-3.2151	-3.4424	-3.0806	-1.2439	-1.1497	-3.0461	-1.2113	-2.0085	-1.6933	-1.0535	-0.7297	-5.8333	-2.2977	-0.87198	-1.9541	-8.0352	-2.9033	-1.5922	-2.1647	-2.3432	-2.1705	-1.8081	-1.9503
	-4.0584	-3.0333	-3.802	-1.3828	-0.7495	-1.6173	-1.9205	-1.5597	-2.2036	-1.3448	-1.0415	-4.1061	-1.0312	-0.14612	-3.0482	-5.4554	-3.2823	-4.1868	-3.1301	-3.8835	-5.2239	-0.55532	-0.3979	-1.936	-2.7567	-2.0667	-5.2648	-3.8261	-6.459	-0.60922	-0.64047	-3.2463	-1.0354	-1.4411	-2.0754	-1.8672	-0.7849	-3.2467	-1.4274	-1.2105	-3.1623	-3.2392	-3.9113	-1.971	-2.6055	-3.2333	-0.54918	-0.54891	-0.92308
	-3.2664	-6.7845	-4.6187	-4.6004	-5.2827	-4.1128	-4.1047	-3.3292	-4.9078	-5.783	-4.5716	-3.491	-4.8381	-4.249	-1.4168	-1.7478	-2.465	-1.8639	-2.5041	-2.1701	-1.7114	-3.3804	-7.1938	-7.647	-3.9614	-2.899	-1.872	-1.3678	-1.6163	-2.9517	-3.8744	-5.0523	-4.1876	-3.692	-3.8886	-3.1507	-3.5133	-4.8976	-4.815	-4.5041	-3.062	-4.0667	-2.5099	-1.4447	-2.881	-1.7238	-3.4136	-3.7115	-3.4653
	-0.52758	-1.0126	-0.22854	-2.1037	-2.701	-1.3354	-2.0229	-1.183	-0.58481	-3.444	-3.8223	1.3322	-1.4992	-3.0482	-0.1872	0.95382	-0.025052	-0.35757	-0.099004	-0.34365	0.50002	-0.58777	-2.9713	-0.62005	-1.0212	-0.019289	0.12401	0.43773	0.7272	-1.1145	-1.9216	-1.0907	-1.1339	-1.076	-0.19217	-0.14118	-1.1573	-0.26407	-3.7109	-1.7452	0.1907	0.037516	-0.084668	0.98888	0.41241	0.93291	-0.85167	-1.9089	-1.1485
	-1.8462	-1.4676	-1.9073	-3.5859	-3.278	-3.8438	-3.7531	-1.7008	-3.1265	-4.2456	-3.6886	-1.5931	-3.3934	-4.6909	0.21094	-0.10981	-0.14522	0.51541	-0.46663	0.34416	0.16533	-1.2699	-4.2832	-2.0974	-2.7884	-1.1444	-0.55154	-1.1412	-0.48322	-1.0989	-1.9063	-2.8922	-3.1173	-2.2648	-2.0341	-1.3869	-2.3624	-1.9257	-3.4489	-3.2188	-0.92592	-0.068004	0.20477	-0.16166	-0.78482	-0.18299	-1.7423	-1.773	-1.7008
	-2.7862	-2.5767	-2.5059	-2.7318	-1.736	-1.8996	-2.4373	-1.9993	-2.0615	-2.8238	-2.8873	-1.7547	-2.3974	-2.9024	-0.69352	-0.55857	-0.91311	0.096557	-2.5032	0.54218	-0.70025	-1.2201	-2.9375	-2.4624	-1.0989	-0.92287	-1.9978	-1.7487	-0.89588	-1.0104	-2.2233	-2.3812	-1.8002	-1.1922	-2.4574	-2.0951	-1.9973	-3.4635	-2.7913	-2.1704	-1.8862	-0.95581	0.23122	-1.3299	-0.35781	-1.4849	-1.525	-1.3135	-1.5358
	-1.8485	-1.1466	-0.82889	-3.4353	-3.3855	-3.1686	-2.7244	-1.182	-1.8093	-3.2087	-2.5704	-0.84553	-2.4607	-2.9899	0.22019	0.53419	-0.15127	0.13128	-0.38479	0.46081	1.1044	-0.69075	-3.4118	-2.9528	-1.7942	-0.44863	0.98576	0.82561	0.59714	-0.86269	-2.2878	-2.1043	-2.3914	-3.0365	-1.9784	0.37503	-1.0653	0.067453	-3.543	-4.0478	-0.55527	-0.42086	-0.22034	0.84468	0.28249	0.59749	-1.749	-1.9258	-1.4332
	-2.6663	-2.8073	-2.2607	-0.38249	0.39524	-1.0737	-0.95245	-2.6558	-2.5001	-0.16896	-0.88843	-4.2087	-1.8969	-0.28462	-2.3809	-3.8112	-4.2967	-2.1961	-2.2182	-2.8383	-3.9158	-0.95726	0.42304	-2.1107	-1.993	-2.1611	-3.3697	-3.7215	-4.0627	-1.2897	-0.58666	-2.7761	-0.73239	-0.8891	-2.4841	-2.7663	-1.7267	-2.9134	0.30614	-1.381	-2.8447	-1.8804	-2.68	-2.2111	-4.0975	-3.0549	0.40686	0.3302	-0.12434
	0.082196	-0.21331	-1.9405	0.76563	-0.84129	0.52616	0.87988	-1.6168	-2.7509	-1.6089	-1.79	-3.402	-1.7353	-1.6527	-3.3839	-5.409	-3.1067	-3.2452	-2.0104	-6.9166	-3.5834	-1.0505	-1.3024	1.1856	0.44961	0.45909	-3.1449	-3.332	-3.5062	-1.4678	-0.98211	0.14335	0.18394	0.3151	-3.1214	-1.9557	-1.1548	-5.3766	-0.3484	-2.0305	-2.2969	-4.5081	-4.4301	0.3305	0.17094	-0.71201	0.95113	0.33509	0.9166
	0.43271	0.74486	0.083637	0.7149	0.41507	0.91284	-0.092811	-2.3	-2.3647	-2.646	-2.2873	-1.9486	-2.8245	-2.1525	-3.0969	-1.4908	-2.084	-3.0554	-2.415	-3.2207	-2.961	-0.27876	-0.47982	0.86656	1.1034	0.34225	-2.8982	-2.167	-2.0704	-0.10441	0.070447	1.0854	-1.0368	-0.22453	-2.9027	-2.0157	-0.85045	-1.5808	0.047742	-2.6716	-2.1765	-2.3995	-2.0294	1.0657	NaN	0.49654	0.69881	0.34722	0.99962
	-0.035921	0.60622	-0.63259	-0.096164	-1.4552	0.070823	0.19624	-1.9002	-1.3874	-2.2412	-2.7905	-1.0167	-2.1855	-2.2207	-2.4076	-1.7981	-1.0854	-1.4573	-1.0425	-6.656	-1.8438	-0.65586	-1.0819	0.87856	0.33124	1.3578	-1.7316	-1.6762	-1.2917	-0.77589	-0.90909	-0.31496	-1.6724	-0.31681	-1.3404	-0.99323	-0.95467	-5.121	-0.92627	-1.9615	-1.2987	-1.1949	-1.8885	0.76646	1.8978	0.26638	-0.041886	-1.1804	0.56194
	-2.8297	-2.5145	-4.8722	-3.5338	-3.6763	-4.9356	-3.4735	-2.711	-2.6014	-4.1407	-3.6586	-1.3191	-6.3326	-3.0912	-0.88809	-0.77355	-1.483	-0.76039	-2.8403	-0.4032	-0.31963	-2.7176	-5.0803	-6.7964	-3.8982	-2.8394	0.24352	-0.065104	-0.23598	-1.4755	-2.7699	-5.8	-3.6457	-3.1575	-7.4444	-2.2806	-5.1062	-5.5313	-3.8154	-3.1135	-4.6415	-1.3112	-0.99064	-0.16404	-1.0368	-0.5566	-2.133	-2.8176	-2.5343
	-0.85987	-2.7386	-0.43814	-3.3788	-4.4503	-4.5969	-3.2183	-2.7928	-2.4484	-5.3436	-4.2074	-1.1895	-2.983	-4.9017	-1.8607	-0.095964	-2.6845	-1.3384	-2.4002	-1.5092	-0.64996	-3.6852	-4.3405	-4.1444	-2.4274	-2.4606	-0.05688	0.50418	-0.16259	-1.3381	-2.8518	-2.8411	-2.0355	-1.554	-2.8399	-2.6988	-3.5041	-5.4756	-4.161	-2.9345	-1.6053	-2.3689	-1.6369	0.38969	-0.45021	0.67985	-1.4528	-3.3006	-1.7039
	-1.1019	-1.573	-0.81643	-2.2832	-2.6534	-2.4914	-2.8887	-2.3463	-2.3014	-2.9606	-2.7741	-1.1565	-2.7817	-4.0845	-0.44956	-0.088801	-1.6429	-0.23528	-1.8823	-1.1379	-0.0010189	-0.47331	-3.1534	-3.0076	-1.5391	-1.3043	0.18915	0.077863	0.92941	-0.785	-1.8214	-2.0611	-2.1187	-2.1968	-1.8958	-1.321	-1.9566	-0.22817	-3.1138	-3.4526	-1.6427	-0.68806	-0.49364	0.49621	0.4147	0.9298	-1.9387	-2.5248	-1.9152
	-1.1475	-0.82752	-1.7139	-0.46285	-0.40794	-0.38319	-0.79398	-0.34158	-1.2791	-1.046	-0.35552	-1.3348	-0.64386	-0.080653	-1.447	-1.4874	-0.16883	-1.1989	-1.0603	-2.3077	-1.537	0.15556	-0.34447	-1.0302	-1.4751	-0.8892	-1.9798	-3.1592	-2.0116	0.34404	0.17759	-1.0065	-0.60514	-0.60871	-0.82402	-0.53149	-0.027713	-0.93521	-0.95831	-0.84163	-1.1185	-1.4392	-1.0988	-0.055382	0.21706	-0.86454	0.30106	0.29164	0.4385
	0.63198	0.98843	0.40718	0.98758	0.49829	1.1155	-0.68834	-2.146	-2.3541	-2.6629	-3.2068	-1.8985	-3.0228	-1.93	-3.3366	-1.4754	-4.0858	-3.0687	-2.5469	-3.4761	-2.8256	-0.29579	-0.39817	0.64292	1.1318	0.592	-1.6895	-2.621	-1.6721	-0.032202	0.22749	1.0216	-1.1397	-0.33389	-2.894	-1.7832	-1.4891	-1.5225	-0.066733	-3.1521	-1.6259	-1.9895	-1.9609	NaN	NaN	1.1191	0.70334	0.59827	1.2458
	-2.5733	-2.5713	-2.0216	-1.5575	-1.6664	-2.0879	-2.3723	-2.1583	-2.253	-1.1364	-1.3284	-7.6411	-0.86377	-0.93931	-4.3478	-5.7574	-7.4996	-8.8775	-3.0925	-5.3781	-5.7791	-1.3736	-0.85638	-2.04	-4.3341	-1.958	-3.6439	-6.7874	-7.5666	-1.3155	-1.2411	-2.3884	-0.23535	-1.0777	-3.2608	-1.8833	-1.18	-8.7251	-0.98053	-1.4252	-4.0326	-7.2739	-3.7476	-1.9828	-2.3295	-1.8006	-1.3605	-1.711	-1.7727
	-0.66586	-1.2093	-1.9432	0.0099222	-0.9538	-0.50694	-0.10953	-1.7036	-1.9855	-1.6443	-2.0778	-2.7168	-1.7984	-1.6095	-2.2545	-7.0812	-2.203	-4.0843	-2.1404	-7.2066	-2.5624	-1.2206	-0.80422	-0.32774	-1.1339	-0.97451	-2.5568	-2.7726	-5.7499	-1.0757	-0.88682	-0.63508	-0.47085	0.23074	-2.4084	-1.8135	-1.6565	-2.5008	-0.39501	-1.914	-2.8137	-3.0304	-3.3631	-0.62497	-0.96492	-0.94928	-0.1476	-0.81559	-0.28678
	-3.6437	-3.6452	-4.6474	-3.9511	-3.9368	-3.6994	-6.2769	-1.8797	-2.1512	-4.3162	-4.2073	-1.8037	-2.5224	-3.0135	-1.1648	-1.2069	-0.66223	-1.1665	-1.1496	-1.5004	-1.0789	-0.13404	-2.9917	-4.7409	-6.0444	-3.3512	-2.2963	-3.4029	-2.0891	-1.2346	-2.1925	-5.9347	-2.775	-3.2675	0.85536	0.13044	0.046153	0.47316	-3.9307	-2.4567	-0.99224	-0.59788	-0.84346	-0.99549	-1.3215	-1.8267	-1.836	-1.775	-1.421
	-3.0789	-3.3216	-3.0531	-3.1784	-2.8695	-2.7115	-3.7884	-1.6166	-1.6692	-4.1285	-4.0417	-0.74487	-1.9839	-2.0567	-1.189	-0.64114	-0.24091	-0.75109	-0.46723	-1.8796	-0.74305	-0.3413	-2.5651	-2.9812	-5.7695	-2.006	-2.1118	-2.9115	-1.1052	-1.2596	-1.8834	-3.8072	-2.3572	-2.6217	0.10306	0.011192	-0.42473	-0.14502	-3.436	-2.099	-0.76681	-0.29905	-0.64028	-0.76889	-1.2814	-1.4252	-1.7311	-1.8199	-1.5107
	-2.3061	-2.1241	-2.4859	-0.30807	-0.45067	-1.3153	-1.0736	-3.303	-3.1208	-0.1103	-1.5809	-5.243	-1.4493	-0.53277	-6.721	-5.6393	-6.8568	-6.9484	-5.5311	-7.0392	-5.895	-1.0443	0.2453	-2.0608	-4.565	-2.0866	-4.8646	-5.121	-4.3111	-0.92652	-1.1748	-2.9257	-0.58299	-0.68593	-5.5352	-2.403	-1.4828	-5.3527	0.46938	-1.8037	-5.7108	-6.7699	-4.0063	-1.266	-0.96555	-1.621	0.90453	0.25642	0.48939
	-1.8017	-6.9967	-2.9519	-2.1849	-0.88227	-1.6688	-2.3514	-1.4345	-0.96555	-2.7491	-1.3643	-0.058651	-0.575	-0.55698	-1.9592	-0.80858	-0.71885	-2.03	-2.696	-4.557	-1.5012	-1.1112	-0.93485	-2.3398	-6.05	-2.2523	-1.4511	-1.1467	-0.94773	-1.3892	-1.3568	-2.3599	-0.49846	-2.2319	-1.8408	-0.47918	-1.3088	-1.5471	-1.0101	-0.66782	-0.93154	-1.0355	-1.9209	-1.5323	-1.5941	-2.7027	-1.7824	-1.5456	-0.94659
	-1.9454	-0.97263	-2.4315	-2.3309	-1.8323	-1.6602	-1.7761	-1.7887	-1.6914	-3.2219	-2.6193	-0.76435	-2.8526	-1.9528	0.25262	0.39775	-0.023826	0.4627	-0.42594	0.62959	0.058702	0.21654	-2.3359	-1.7239	-1.2363	-1.1612	-0.39381	-1.3926	-0.44255	0.035931	-0.52732	-1.442	-2.5507	-1.4862	-0.35025	-0.32514	-0.52507	0.38446	-3.0403	-2.5961	-0.75778	0.66121	1.0209	-0.41903	-0.07738	-0.76131	-1.2115	-0.54586	-0.3791
[truncated: 37 more columns]

## Sheet: coinj thr median
	-1.9217	-1.6933	-6.6296	-1.5675	-2.3362	-2.0187	-1.6231	-3.1869	-5.3137	-3.1277	-3.751	-3.791	-3.3368	-3.2248	-4.1799	-11.233	-3.5229	-9.7054	-3.6709	-10.065	-4.2856	-2.7073	-2.2723	-1.822	-2.6336	-2.3755	-4.0778	-3.9823	-8.5549	-2.3942	-2.5661	-1.8241	-1.9957	-1.2395	-3.8614	-3.3358	-3.1228	-5.4712	-1.9056	-3.4558	-4.1036	-5.7214	-5.0096	-1.9946	-2.4615	-2.3389	-1.6318	-2.4936	-1.6418
	-2.8253	-2.7315	-3.2987	-2.2281	-3.4837	-2.5631	-9.2185	-8.4228	-10.511	-12.084	-11.09	-6.7767	-11.584	-8.0345	-9.6418	-6.5861	-13.771	-10.97	-10.387	-12.329	-9.4193	-3.8396	-5.1804	-3.0331	-1.9163	-5.5686	-7.5741	-11.424	-7.7619	-6.4851	-4.5896	-4.3507	-4.9248	-4.3697	-9.1187	-6.3328	-4.7603	-11.976	-3.7846	-11.373	-5.9558	-7.9368	-10.31	-9.1068	-7.1467	-5.8472	-6.8259	-4.8757	-2.1925
	-0.0032256	-1.262	-0.38975	-1.6356	-2.4391	-2.1677	-1.6533	-3.3584	-2.0344	-3.2593	-3.9409	-1.625	-3.4824	-3.3986	-3.1796	-1.3909	-3.6037	-2.5547	-2.3155	-8.7175	-1.9266	-2.7991	-2.1159	-1.9492	-0.90017	-0.49122	-1.4048	-1.3863	-1.8626	-2.4867	-1.7323	-1.3754	-2.123	-1.2911	-3.9903	-3.5129	-3.2655	-5.518	-2.0016	-3.6114	-1.9336	-3.9871	-3.3238	-1.835	-0.37829	-0.48281	-1.772	-2.6677	-2.0019
	-5.7476	-3.1143	-6.9737	-2.2354	-3.4699	-5.8348	-5.8137	-9.2884	-7.3726	-2.6279	-5.1721	-10.755	-2.7888	-2.5262	-12.763	-10.87	-12.737	-11.726	-9.9251	-14.095	-9.477	-3.7519	-2.5541	-8.1091	-9.9699	-4.2222	-11.233	-10.144	-10.417	-3.0249	-3.5481	-8.1811	-5.4209	-2.702	-11.064	-6.4949	-8.0023	-11.673	-2.514	-3.7995	-9.187	-12.219	-8.8122	-5.2341	-4.2426	-4.367	-3.4133	-3.1534	-3.5239
	-Inf	-Inf	-Inf	-Inf	-Inf	-Inf	-Inf	-Inf	-Inf	-Inf	-Inf	-Inf	-Inf	-Inf	-Inf	-Inf	-Inf	-Inf	-Inf	-Inf	-Inf	-Inf	-Inf	-Inf	-Inf	-Inf	-Inf	-Inf	-Inf	-Inf	-Inf	-Inf	-Inf	-Inf	-Inf	-Inf	-Inf	-Inf	-Inf	-Inf	-Inf	-Inf	-Inf	-Inf	-Inf	-Inf	-Inf	-Inf	-Inf
	-Inf	-Inf	-Inf	-Inf	-Inf	-Inf	-Inf	-Inf	-Inf	-Inf	-Inf	-Inf	-Inf	-Inf	-Inf	-Inf	-Inf	-Inf	-Inf	-Inf	-Inf	-Inf	-Inf	-Inf	-Inf	-Inf	-Inf	-Inf	-Inf	-Inf	-Inf	-Inf	-Inf	-Inf	-Inf	-Inf	-Inf	-Inf	-Inf	-Inf	-Inf	-Inf	-Inf	-Inf	-Inf	-Inf	-Inf	-Inf	-Inf
	-Inf	-Inf	-Inf	-Inf	-Inf	-Inf	-Inf	-Inf	-Inf	-Inf	-Inf	-Inf	-Inf	-Inf	-Inf	-Inf	-Inf	-Inf	-Inf	-Inf	-Inf	-Inf	-Inf	-Inf	-Inf	-Inf	-Inf	-Inf	-Inf	-Inf	-Inf	-Inf	-Inf	-Inf	-Inf	-Inf	-Inf	-Inf	-Inf	-Inf	-Inf	-Inf	-Inf	-Inf	-Inf	-Inf	-Inf	-Inf	-Inf
	-Inf	-Inf	-Inf	-Inf	-Inf	-Inf	-Inf	-Inf	-Inf	-Inf	-Inf	-Inf	-Inf	-Inf	-Inf	-Inf	-Inf	-Inf	-Inf	-Inf	-Inf	-Inf	-Inf	-Inf	-Inf	-Inf	-Inf	-Inf	-Inf	-Inf	-Inf	-Inf	-Inf	-Inf	-Inf	-Inf	-Inf	-Inf	-Inf	-Inf	-Inf	-Inf	-Inf	-Inf	-Inf	-Inf	-Inf	-Inf	-Inf
	-5.2882	-11.061	-9.4036	-9.9791	-6.6917	-8.0176	-10.551	-5.3969	-7.6534	-9.8108	-8.5257	-9.8706	-3.5802	-5.7726	-9.5794	-8.8973	-10.011	-11.249	-9.0587	-10.94	-8.4636	-10.719	-3.507	-11.113	-11.853	-7.9508	-9.4598	-8.3348	-11.043	-9.0989	-10.382	-8.4957	-3.7512	-10.423	-9.9851	-7.5988	-5.3074	-10.53	-6.0858	-2.8427	-11.25	-11.404	-11.916	-7.5969	-4.5963	-7.8503	-8.9037	-9.7971	-8.4187
	-6.3639	-11.639	-5.6316	-4.2517	-2.484	-4.0276	-3.5804	-11.882	-9.1174	-4.8721	-4.0615	-8.2615	-8.4842	-8.0988	-5.7534	-9.2108	-10.915	-8.6555	-5.8775	-6.1575	-10.38	-7.0886	-3.7024	-7.7291	-5.3274	-9.5966	-10.55	-11.125	-10.676	-7.8741	-3.6942	-8.0559	-7.4403	-7.3352	-8.9525	-10.464	-5.4486	-8.5941	-3.5401	-6.4837	-5.7346	-4.7951	-7.1367	-7.856	-9.6275	-12.57	-3.3706	-5.178	-7.9626
	-Inf	-Inf	-Inf	-Inf	-Inf	-Inf	-Inf	-Inf	-Inf	-Inf	-Inf	-Inf	-Inf	-Inf	-Inf	-Inf	-Inf	-Inf	-Inf	-Inf	-Inf	-Inf	-Inf	-Inf	-Inf	-Inf	-Inf	-Inf	-Inf	-Inf	-Inf	-Inf	-Inf	-Inf	-Inf	-Inf	-Inf	-Inf	-Inf	-Inf	-Inf	-Inf	-Inf	-Inf	-Inf	-Inf	-Inf	-Inf	-Inf
	-Inf	-Inf	-Inf	-Inf	-Inf	-Inf	-Inf	-Inf	-Inf	-Inf	-Inf	-Inf	-Inf	-Inf	-Inf	-Inf	-Inf	-Inf	-Inf	-Inf	-Inf	-Inf	-Inf	-Inf	-Inf	-Inf	-Inf	-Inf	-Inf	-Inf	-Inf	-Inf	-Inf	-Inf	-Inf	-Inf	-Inf	-Inf	-Inf	-Inf	-Inf	-Inf	-Inf	-Inf	-Inf	-Inf	-Inf	-Inf	-Inf
	-5.2657	-11.343	-9.7779	-9.8976	-7.6252	-6.7678	-5.4705	-4.8509	-12.17	-9.8985	-9.7733	-4.7151	-9.8241	-8.901	-2.5614	-3.4071	-3.5376	-3.004	-3.6089	-3.2016	-2.8338	-4.5579	-12.569	-12.484	-5.3102	-4.2519	-2.9418	-3.4374	-2.7202	-4.0876	-5.0479	-8.0387	-5.773	-4.8598	-5.2436	-4.3451	-4.6895	-7.8089	-8.0173	-6.5576	-4.3995	-9.2793	-3.6047	-2.5627	-4.0665	-2.8972	-4.8935	-5.0595	-4.8596
	-3.1056	-3.0817	-4.9869	-6.97	-6.0479	-6.0422	-4.9216	-3.1602	-5.3749	-8.7651	-7.149	-2.9356	-6.3193	-7.6913	-1.012	-1.3975	-1.3317	-0.83494	-1.8183	-0.72105	-1.1933	-2.908	-8.0404	-8.4614	-4.4907	-2.4632	-1.7718	-2.2931	-1.7523	-2.4785	-3.2698	-6.0066	-4.5693	-4.0789	-3.6017	-2.6813	-3.6305	-5.558	-6.5161	-4.7688	-2.5918	-1.4935	-1.2476	-1.2974	-2.1856	-1.4638	-3.2197	-3.3219	-3.5757
	-3.7131	-4.5143	-5.5477	-7.3157	-10.707	-5.8663	-8.093	-9.0624	-9.5775	-9.7436	-11.526	-7.2966	-6.1829	-9.7447	-5.5977	-3.9098	-7.3153	-3.7544	-10.809	-9.2058	-7.0964	-2.9685	-11.833	-8.5204	-4.1328	-6.9113	-4.0437	-5.5742	-1.4868	-4.6504	-7.0714	-4.7902	-7.7902	-7.978	-7.9228	-6.8137	-5.2242	-2.3514	-13.374	-12.851	-8.7327	-3.1484	-4.524	-4.0707	-4.6937	-1.3741	-10.972	-7.5938	-8.9812
	-8.3073	-4.7149	-5.6419	-2.7817	-2.3835	-2.8316	-4.29	-2.4033	-3.3544	-2.7779	-2.1235	-6.3993	-2.1008	-1.3298	-5.7756	-9.2404	-6.1355	-10.339	-4.5223	-9.5346	-8.4088	-1.9356	-1.6337	-3.1695	-5.0896	-3.0529	-10.024	-9.3349	-11.3	-1.7818	-1.9333	-4.4938	-2.4016	-2.7953	-3.3783	-3.141	-1.9754	-5.318	-2.7704	-2.1818	-7.0809	-7.1234	-7.3101	-3.2574	-4.6309	-4.7085	-1.7152	-1.552	-2.2918
	-2.3885	-3.4839	-3.5873	-2.3669	-2.3445	-1.8472	-1.7839	-3.4026	-4.2885	-3.9151	-6.0255	-5.1965	-2.6443	-3.7585	-7.3799	-7.5633	-8.7701	-9.715	-7.4274	-10.638	-8.2989	-2.3443	-2.2628	-2.6221	-3.4018	-2.8848	-5.9851	-8.142	-8.6003	-2.3215	-2.4104	-2.0946	-3.3038	-1.8815	-4.4155	-3.0266	-2.2857	-7.8796	-3.1367	-2.9978	-8.4749	-7.5269	-6.2815	-1.3964	-1.8594	-2.2146	-2.0657	-2.1761	-2.2392
	-1.0642	-0.67631	-1.0831	-0.71517	-1.2085	-0.58609	-4.8616	-5.0321	-3.2736	-6.6942	-7.9264	-2.8093	-5.3389	-4.8781	-5.3588	-2.8555	-8.4051	-3.6874	-7.6352	-7.0833	-4.5785	-1.8413	-2.1413	-0.80258	-0.4015	-0.68613	-3.2527	-7.5549	-2.9101	-1.6678	-1.7997	-0.84944	-3.0351	-1.8835	-5.1187	-3.1905	-2.5133	-7.1146	-2	-5.942	-3.0676	-3.2214	-3.5533	-1.2339	-2.2194	-0.89503	-1.5728	-1.4261	-0.28928
	-1.5719	-1.079	-2.9723	-1.0532	-2.5943	-1.2689	-1.9994	-4.9623	-5.5871	-7.3675	-6.4317	-5.7158	-6.027	-6.2686	-6.4517	-7.2284	-5.6383	-7.5726	-5.4037	-8.3114	-5.4471	-2.6562	-4.154	-1.1707	-1.1206	-1.358	-4.0476	-7.2068	-6.4136	-2.2961	-2.428	-1.4312	-3.2202	-1.8076	-7.6841	-6.0228	-4.6395	-5.9318	-3.4902	-6.8173	-3.8066	-5.9381	-6.356	-0.97935	-3.9278	-3.5415	-1.4102	-1.6089	-1.6224
	-Inf	-Inf	-Inf	-Inf	-Inf	-Inf	-Inf	-Inf	-Inf	-Inf	-Inf	-Inf	-Inf	-Inf	-Inf	-Inf	-Inf	-Inf	-Inf	-Inf	-Inf	-Inf	-Inf	-Inf	-Inf	-Inf	-Inf	-Inf	-Inf	-Inf	-Inf	-Inf	-Inf	-Inf	-Inf	-Inf	-Inf	-Inf	-Inf	-Inf	-Inf	-Inf	-Inf	-Inf	-Inf	-Inf	-Inf	-Inf	-Inf
	-6.3948	-5.3004	-8.6557	-8.3888	-10.287	-11.036	-8.8294	-7.529	-5.792	-10.603	-9.1934	-5.4616	-9.1595	-9.4654	-2.9899	-3.3718	-3.5812	-3.0798	-7.5379	-2.3851	-2.6947	-6.93	-9.9196	-13.41	-9.1004	-8.2963	-2.4232	-2.689	-3.1501	-5.7276	-8.1612	-11.559	-11.948	-8.3483	-13.261	-5.3537	-11.942	-11.226	-8.7999	-6.0456	-7.6905	-3.4828	-3.4587	-2.613	-5.0284	-3.2191	-6.355	-8.7087	-9.6761
	-7.4663	-4.7888	-2.6729	-7.7783	-11.834	-9.6321	-9.6294	-4.9619	-4.2001	-11.07	-9.794	-3.112	-6.9837	-10.572	-2.5333	-1.2665	-2.1119	-2.0943	-5.7288	-2.2302	-1.4603	-5.7937	-11.126	-8.0911	-6.9634	-5.2805	-1.6751	-1.5752	-1.6519	-3.0827	-7.875	-5.4324	-7.4827	-9.7582	-9.0887	-3.958	-8.079	-9.3991	-11.398	-10.253	-3.3368	-3.3254	-2.3486	-0.96614	-1.9364	-2.0393	-5.431	-7.372	-6.7909
	-Inf	-Inf	-Inf	-Inf	-Inf	-Inf	-Inf	-Inf	-Inf	-Inf	-Inf	-Inf	-Inf	-Inf	-Inf	-Inf	-Inf	-Inf	-Inf	-Inf	-Inf	-Inf	-Inf	-Inf	-Inf	-Inf	-Inf	-Inf	-Inf	-Inf	-Inf	-Inf	-Inf	-Inf	-Inf	-Inf	-Inf	-Inf	-Inf	-Inf	-Inf	-Inf	-Inf	-Inf	-Inf	-Inf	-Inf	-Inf	-Inf
	-1.8215	-0.63112	-3.6475	-4.1372	-4.2702	-3.155	-3.9097	-7.6269	-3.7969	-8.1318	-8.5088	-4.903	-4.7689	-7.492	-5.4775	-3.9688	-8.2563	-4.4662	-10.615	-8.0911	-4.3251	-4.3538	-5.0606	-4.4226	-3.7783	-1.7953	-4.7843	-7.6358	-3.4436	-2.473	-2.6155	-0.74303	-5.7246	-3.1707	-8.7734	-6.5017	-7.5047	-3.6163	-5.1426	-6.7093	-3.3442	-4.3397	-3.4443	-0.14854	-5.6896	-1.808	-1.1124	-2.9904	-2.6305
	-Inf	-Inf	-Inf	-Inf	-Inf	-Inf	-Inf	-Inf	-Inf	-Inf	-Inf	-Inf	-Inf	-Inf	-Inf	-Inf	-Inf	-Inf	-Inf	-Inf	-Inf	-Inf	-Inf	-Inf	-Inf	-Inf	-Inf	-Inf	-Inf	-Inf	-Inf	-Inf	-Inf	-Inf	-Inf	-Inf	-Inf	-Inf	-Inf	-Inf	-Inf	-Inf	-Inf	-Inf	-Inf	-Inf	-Inf	-Inf	-Inf
	-4.7777	-4.8709	-4.0036	-7.3283	-4.9499	-8.7678	-7.5088	-9.2854	-5.2938	-10.599	-10.017	-11.675	-9.0059	-11.17	-10.376	-11.067	-13.334	-13.323	-8.7709	-13.406	-10.725	-8.2249	-6.4204	-8.4931	-12.133	-4.2934	-8.7607	-10.468	-13.054	-7.4452	-3.6837	-5.3385	-6.4649	-5.5793	-14.003	-9.412	-10.673	-13.36	-8.5996	-10.777	-12.436	-12.331	-11.543	-4.518	-4.5521	-3.7133	-8.4976	-9.4638	-10.925
	-Inf	-Inf	-Inf	-Inf	-Inf	-Inf	-Inf	-Inf	-Inf	-Inf	-Inf	-Inf	-Inf	-Inf	-Inf	-Inf	-Inf	-Inf	-Inf	-Inf	-Inf	-Inf	-Inf	-Inf	-Inf	-Inf	-Inf	-Inf	-Inf	-Inf	-Inf	-Inf	-Inf	-Inf	-Inf	-Inf	-Inf	-Inf	-Inf	-Inf	-Inf	-Inf	-Inf	-Inf	-Inf	-Inf	-Inf	-Inf	-Inf
	-Inf	-Inf	-Inf	-Inf	-Inf	-Inf	-Inf	-Inf	-Inf	-Inf	-Inf	-Inf	-Inf	-Inf	-Inf	-Inf	-Inf	-Inf	-Inf	-Inf	-Inf	-Inf	-Inf	-Inf	-Inf	-Inf	-Inf	-Inf	-Inf	-Inf	-Inf	-Inf	-Inf	-Inf	-Inf	-Inf	-Inf	-Inf	-Inf	-Inf	-Inf	-Inf	-Inf	-Inf	-Inf	-Inf	-Inf	-Inf	-Inf
	-4.5807	-5.4449	-3.7243	-1.7812	-1.3816	-2.1901	-1.9235	-5.7964	-5.754	-7.9861	-2.6959	-9.475	-10.03	-6.1853	-10.757	-8.6679	-11.607	-12.469	-11.017	-12.093	-11.283	-2.3183	-2.8433	-3.1107	-9.2507	-3.7111	-7.7565	-9.5437	-11.785	-3.8162	-1.796	-3.9973	-1.6232	-2.0779	-10.684	-4.9673	-2.4531	-9.8056	-3.8001	-6.796	-11.866	-11.126	-9.3685	-2.8795	-3.1555	-3.4877	-4.7295	-1.2102	-2.6026
	-9.3373	-12.51	-4.3962	-7.522	-3.7364	-5.9131	-6.7399	-2.852	-4.6773	-9.2657	-5.9649	-3.9799	-3.2742	-5.9308	-6.9167	-6.6817	-4.0855	-3.8799	-3.9683	-7.0015	-9.7333	-2.9083	-6.5497	-6.0134	-11.231	-4.7885	-7.8706	-6.9365	-9.4665	-2.7077	-2.5012	-4.7545	-4.0131	-4.9753	-2.8647	-3.9968	-3.9761	-11.114	-5.6951	-2.6277	-3.3406	-12.742	-4.4313	-5.0142	-6.2472	-6.1879	-4.5813	-3.4056	-4.8572
	-Inf	-Inf	-Inf	-Inf	-Inf	-Inf	-Inf	-Inf	-Inf	-Inf	-Inf	-Inf	-Inf	-Inf	-Inf	-Inf	-Inf	-Inf	-Inf	-Inf	-Inf	-Inf	-Inf	-Inf	-Inf	-Inf	-Inf	-Inf	-Inf	-Inf	-Inf	-Inf	-Inf	-Inf	-Inf	-Inf	-Inf	-Inf	-Inf	-Inf	-Inf	-Inf	-Inf	-Inf	-Inf	-Inf	-Inf	-Inf	-Inf
[truncated: 37 more columns]

## Sheet: coinj thr low (.05)
	-2.5669	-2.6889	-12.776	-2.0724	-2.8144	-2.2974	-1.9553	-3.5462	-10.789	-3.5784	-4.5341	-5.3583	-3.6968	-3.6428	-4.9611	-13.58	-4.325	-13.745	-3.9372	-14.259	-5.8705	-3.0629	-2.7398	-2.1072	-3.9886	-3.2202	-4.5637	-5.4702	-12.988	-2.8905	-3.4896	-2.398	-2.9433	-1.9208	-4.0695	-3.5774	-3.4921	-10.716	-2.128	-3.7971	-5.1284	-12.973	-9.5528	-3.0894	-3.3667	-3.7608	-2.0126	-2.9104	-2.0987
	-11.074	-14.121	-11.496	-7.3126	-9.1364	-11.411	-16.348	-15.863	-17.358	-17.453	-15.514	-14.347	-17.239	-14.45	-15.291	-14.704	-16.805	-16.249	-15.163	-16.754	-16.53	-5.6188	-14.525	-12.079	-5.9278	-12.563	-15.069	-15.435	-15.75	-15.348	-11.912	-12.045	-12.1	-13.454	-15.677	-15.121	-10.852	-16.383	-9.2532	-16.547	-14.579	-15.974	-16.761	-14.704	-15.457	-14.028	-12.992	-11.905	-8.067
	-1.4595	-3.4099	-3.3693	-1.9972	-2.8135	-2.51	-2.0036	-3.6717	-3.286	-3.7523	-4.7121	-2.2497	-3.8278	-3.791	-4.5618	-2.4041	-4.159	-3.1305	-3.4679	-11.4	-3.4005	-3.1546	-2.8652	-2.2671	-3.2007	-2.2833	-1.9916	-2.9107	-5.2153	-2.777	-2.6153	-2.3376	-2.5346	-1.6171	-4.2032	-3.7492	-3.6232	-8.692	-2.2751	-3.9437	-3.5935	-5.3527	-7.4872	-3.1466	-2.6333	-2.3548	-2.1686	-3.0977	-2.2997
	-13.414	-11.379	-13.081	-10.788	-11.668	-13.268	-13.717	-14.959	-10.844	-3.3488	-11.038	-14.962	-4.7235	-9.8089	-15.403	-14.189	-15.473	-14.989	-14.936	-15.636	-12.954	-13.283	-8.743	-14.972	-14.916	-13.568	-14.524	-14.754	-15.07	-11.888	-11.948	-14.726	-13.196	-11.904	-15.08	-14.151	-14.953	-14.696	-13.238	-13.269	-14.247	-15.544	-13.347	-14.228	-12.509	-13.226	-13.561	-11.879	-11.866
	-Inf	-Inf	-Inf	-Inf	-Inf	-Inf	-Inf	-Inf	-Inf	-Inf	-Inf	-Inf	-Inf	-Inf	-Inf	-Inf	-Inf	-Inf	-Inf	-Inf	-Inf	-Inf	-Inf	-Inf	-Inf	-Inf	-Inf	-Inf	-Inf	-Inf	-Inf	-Inf	-Inf	-Inf	-Inf	-Inf	-Inf	-Inf	-Inf	-Inf	-Inf	-Inf	-Inf	-Inf	-Inf	-Inf	-Inf	-Inf	-Inf
	-Inf	-Inf	-Inf	-Inf	-Inf	-Inf	-Inf	-Inf	-Inf	-Inf	-Inf	-Inf	-Inf	-Inf	-Inf	-Inf	-Inf	-Inf	-Inf	-Inf	-Inf	-Inf	-Inf	-Inf	-Inf	-Inf	-Inf	-Inf	-Inf	-Inf	-Inf	-Inf	-Inf	-Inf	-Inf	-Inf	-Inf	-Inf	-Inf	-Inf	-Inf	-Inf	-Inf	-Inf	-Inf	-Inf	-Inf	-Inf	-Inf
	-Inf	-Inf	-Inf	-Inf	-Inf	-Inf	-Inf	-Inf	-Inf	-Inf	-Inf	-Inf	-Inf	-Inf	-Inf	-Inf	-Inf	-Inf	-Inf	-Inf	-Inf	-Inf	-Inf	-Inf	-Inf	-Inf	-Inf	-Inf	-Inf	-Inf	-Inf	-Inf	-Inf	-Inf	-Inf	-Inf	-Inf	-Inf	-Inf	-Inf	-Inf	-Inf	-Inf	-Inf	-Inf	-Inf	-Inf	-Inf	-Inf
	-Inf	-Inf	-Inf	-Inf	-Inf	-Inf	-Inf	-Inf	-Inf	-Inf	-Inf	-Inf	-Inf	-Inf	-Inf	-Inf	-Inf	-Inf	-Inf	-Inf	-Inf	-Inf	-Inf	-Inf	-Inf	-Inf	-Inf	-Inf	-Inf	-Inf	-Inf	-Inf	-Inf	-Inf	-Inf	-Inf	-Inf	-Inf	-Inf	-Inf	-Inf	-Inf	-Inf	-Inf	-Inf	-Inf	-Inf	-Inf	-Inf
	-11.897	-14.61	-14.596	-14.915	-14.241	-15.134	-14.979	-13.677	-13.122	-14.98	-13.955	-14.022	-12.839	-13.968	-14.154	-12.16	-14.146	-14.139	-13.648	-14.561	-13.551	-13.22	-12.441	-14.721	-14.951	-14.717	-14.253	-13.532	-14.845	-14.584	-14.575	-14.614	-13.893	-13.809	-14.484	-12.922	-13.979	-12.812	-13.233	-13.184	-14.523	-15.003	-15.02	-14.133	-13.099	-13.542	-15.352	-14.376	-14.639
	-12.47	-17.102	-8.2728	-14.714	-3.571	-14.218	-8.38	-16.669	-14.551	-9.4081	-11.139	-14.457	-15.032	-15.219	-10.334	-15.906	-15.399	-16.408	-15.475	-13.973	-16.305	-15.008	-13.097	-15.773	-9.9233	-15.534	-15.87	-16.567	-16.582	-15.207	-12.283	-14.257	-15.179	-13.308	-14.98	-16.003	-12.971	-15.483	-9.9933	-15.119	-8.5856	-6.1047	-14.788	-15.385	-16.603	-16.394	-13.821	-15.768	-14.256
	-Inf	-Inf	-Inf	-Inf	-Inf	-Inf	-Inf	-Inf	-Inf	-Inf	-Inf	-Inf	-Inf	-Inf	-Inf	-Inf	-Inf	-Inf	-Inf	-Inf	-Inf	-Inf	-Inf	-Inf	-Inf	-Inf	-Inf	-Inf	-Inf	-Inf	-Inf	-Inf	-Inf	-Inf	-Inf	-Inf	-Inf	-Inf	-Inf	-Inf	-Inf	-Inf	-Inf	-Inf	-Inf	-Inf	-Inf	-Inf	-Inf
	-Inf	-Inf	-Inf	-Inf	-Inf	-Inf	-Inf	-Inf	-Inf	-Inf	-Inf	-Inf	-Inf	-Inf	-Inf	-Inf	-Inf	-Inf	-Inf	-Inf	-Inf	-Inf	-Inf	-Inf	-Inf	-Inf	-Inf	-Inf	-Inf	-Inf	-Inf	-Inf	-Inf	-Inf	-Inf	-Inf	-Inf	-Inf	-Inf	-Inf	-Inf	-Inf	-Inf	-Inf	-Inf	-Inf	-Inf	-Inf	-Inf
	-10.674	-15.75	-13.679	-14.929	-9.3294	-12.838	-6.0055	-10.944	-15.32	-14.59	-15.035	-4.9735	-14.982	-14.579	-2.8216	-5.4019	-3.7899	-3.2254	-3.8626	-3.4726	-3.0733	-5.1342	-15.632	-15.87	-6.0866	-7.3328	-3.2674	-4.1666	-3.3779	-4.3737	-8.0757	-14.29	-9.2809	-7.0601	-11.216	-4.6057	-5.0453	-15.103	-14.017	-10.063	-5.1558	-15.31	-3.8715	-3.4475	-4.6907	-3.4848	-5.779	-5.725	-6.9095
	-3.3802	-6.1012	-7.9507	-11.261	-8.2211	-9.7563	-5.5271	-3.8053	-10.656	-11.447	-12.697	-3.3619	-9.692	-10.43	-1.5962	-1.9363	-1.6368	-1.081	-2.0992	-1.1335	-1.5651	-3.3574	-12.676	-12.44	-5.0092	-3.1826	-2.3474	-2.7986	-2.1579	-3.0266	-3.7249	-10.601	-5.5717	-4.7634	-7.7566	-2.984	-4.3485	-9.2496	-9.7703	-6.9522	-3.2525	-1.9292	-1.8558	-1.6733	-2.957	-1.8195	-4.0466	-4.0391	-4.5207
	-14.531	-10.52	-13.411	-13.983	-15.503	-13.592	-15.401	-15.112	-15.65	-15.635	-15.685	-14.756	-14.81	-15.385	-14.927	-12.864	-15.156	-11.996	-15.452	-15.969	-14.589	-4.3829	-15.962	-15.524	-13.104	-15.1	-13.432	-14.57	-7.7001	-14.551	-13.393	-15.471	-15.664	-13.976	-15.488	-15.716	-14.467	-3.2108	-16.884	-16.34	-15.363	-8.1329	-10.603	-13.367	-12.708	-13.083	-16.064	-13.931	-14.415
	-13.867	-12.489	-14.944	-5.83	-12.567	-3.5903	-12.652	-3.1401	-3.9305	-8.6279	-3.8587	-12.05	-2.5401	-1.9732	-14.178	-13.738	-9.6394	-14.757	-11.236	-15.216	-14.504	-2.6942	-12.188	-3.9444	-13.082	-3.833	-13.872	-14.935	-15.237	-2.2737	-8.4685	-8.9133	-3.0675	-3.9445	-3.9714	-3.7393	-2.6221	-10.489	-7.7301	-2.6289	-14.626	-14.343	-11.693	-3.9343	-12.268	-6.2483	-2.7847	-2.089	-4.2916
	-8.3048	-4.4114	-8.3037	-3.3717	-3.6261	-3.2477	-4.4579	-6.6064	-6.8236	-11.239	-10.05	-10.976	-3.5991	-7.4481	-10.322	-12.772	-12.167	-13.333	-10.157	-14.228	-10.196	-7.2514	-6.5601	-5.1106	-10.702	-3.6741	-8.3793	-12.196	-12.675	-2.6686	-3.1106	-2.8989	-9.0359	-7.7352	-10.481	-3.5679	-2.9824	-11.754	-7.6036	-7.504	-11.717	-12.703	-9.9888	-2.3649	-3.8888	-3.0491	-2.7379	-7.1936	-3.1167
	-5.3664	-4.1275	-8.2695	-2.4113	-4.3293	-7.8168	-12.321	-9.5497	-7.1251	-13.487	-11.439	-6.4529	-9.0463	-8.8352	-12.018	-4.7614	-12.274	-9.0091	-10.564	-13.701	-7.8433	-2.9501	-8.248	-2.5676	-2.3206	-4.7148	-6.0739	-10.018	-4.0528	-8.9508	-7.6529	-8.2306	-5.8666	-8.0374	-11.021	-9.7673	-6.2938	-12.611	-6.736	-11.309	-4.3784	-7.4649	-8.1723	-8.5589	-9.5076	-3.7256	-8.5326	-6.1385	-1.2526
	-2.3646	-3.537	-8.2578	-3.0281	-5.9522	-4.5192	-8.4531	-11.318	-11.536	-12.533	-10.867	-10.514	-10.58	-11.987	-11.952	-12.348	-11.7	-12.087	-8.8101	-12.866	-11.198	-5.8804	-9.0436	-5.2311	-4.1378	-3.6482	-10.384	-11.619	-10.335	-6.1787	-4.3177	-2.5974	-5.4351	-4.9932	-11.969	-11.881	-11.708	-9.9168	-8.7473	-11.807	-7.4593	-8.178	-10.566	-5.2212	-9.6836	-7.6174	-5.0468	-3.1827	-6.3005
	-Inf	-Inf	-Inf	-Inf	-Inf	-Inf	-Inf	-Inf	-Inf	-Inf	-Inf	-Inf	-Inf	-Inf	-Inf	-Inf	-Inf	-Inf	-Inf	-Inf	-Inf	-Inf	-Inf	-Inf	-Inf	-Inf	-Inf	-Inf	-Inf	-Inf	-Inf	-Inf	-Inf	-Inf	-Inf	-Inf	-Inf	-Inf	-Inf	-Inf	-Inf	-Inf	-Inf	-Inf	-Inf	-Inf	-Inf	-Inf	-Inf
	-12.442	-8.577	-14.154	-13.756	-15.972	-16.297	-14.727	-15.517	-12.621	-16.207	-17.074	-12.83	-10.652	-15.903	-5.28	-12.412	-4.4463	-12.918	-15.034	-3.0403	-3.9117	-10.839	-14.168	-17.004	-15.302	-14.896	-3.0501	-9.6309	-10.465	-15.485	-12.307	-15.982	-15.428	-13.495	-16.356	-14.274	-17.081	-16.361	-14.867	-12.829	-11.457	-4.1678	-15.09	-3.3885	-15.461	-11.287	-14.548	-14.127	-16.354
	-12.017	-8.1419	-11.428	-12.811	-14.794	-13.698	-14.511	-12.499	-11.9	-15.225	-15.082	-12.735	-12.349	-14.573	-9.9225	-2.8372	-3.2484	-5.2498	-9.0928	-4.2371	-2.5593	-11.758	-14.785	-13.707	-12.716	-11.739	-7.001	-6.5526	-12.366	-6.7875	-13.554	-11.496	-12.58	-13.445	-13.288	-9.3117	-13.125	-14.252	-15.327	-14.193	-4.8291	-13.835	-4.4036	-2.8668	-12.925	-8.9883	-11.73	-13.603	-13.254
	-Inf	-Inf	-Inf	-Inf	-Inf	-Inf	-Inf	-Inf	-Inf	-Inf	-Inf	-Inf	-Inf	-Inf	-Inf	-Inf	-Inf	-Inf	-Inf	-Inf	-Inf	-Inf	-Inf	-Inf	-Inf	-Inf	-Inf	-Inf	-Inf	-Inf	-Inf	-Inf	-Inf	-Inf	-Inf	-Inf	-Inf	-Inf	-Inf	-Inf	-Inf	-Inf	-Inf	-Inf	-Inf	-Inf	-Inf	-Inf	-Inf
	-10.236	-11.711	-10.24	-12.23	-11.242	-10.523	-13.256	-12.917	-11.42	-12.987	-12.417	-10.799	-8.0598	-13.473	-13.468	-11.299	-12.82	-10.856	-13.769	-13.839	-7.7144	-11.79	-12.428	-12.022	-11.805	-9.9536	-11.545	-11.252	-7.396	-10.711	-10.128	-10.72	-13.284	-11.28	-12.729	-11.71	-12.958	-9.2342	-11.96	-11.988	-6.702	-9.5333	-8.4738	-1.618	-13.186	-6.9987	-3.5738	-12.044	-12.369
	-Inf	-Inf	-Inf	-Inf	-Inf	-Inf	-Inf	-Inf	-Inf	-Inf	-Inf	-Inf	-Inf	-Inf	-Inf	-Inf	-Inf	-Inf	-Inf	-Inf	-Inf	-Inf	-Inf	-Inf	-Inf	-Inf	-Inf	-Inf	-Inf	-Inf	-Inf	-Inf	-Inf	-Inf	-Inf	-Inf	-Inf	-Inf	-Inf	-Inf	-Inf	-Inf	-Inf	-Inf	-Inf	-Inf	-Inf	-Inf	-Inf
	-5.4673	-8.8719	-15.193	-16.777	-14.975	-16.407	-11.791	-15.684	-7.2579	-16.201	-14.924	-15.705	-14.578	-16.028	-15.166	-13.257	-16.739	-16.135	-13.941	-16.58	-12.682	-14.874	-13.217	-15.697	-16.428	-7.3684	-15.166	-15.352	-16.928	-15.257	-13.125	-12.727	-13.659	-15.071	-17.043	-15.338	-16.154	-15.717	-15.655	-15.455	-16.53	-15.991	-15.669	-16.427	-13.554	-7.5067	-14.521	-16.204	-16.513
	-Inf	-Inf	-Inf	-Inf	-Inf	-Inf	-Inf	-Inf	-Inf	-Inf	-Inf	-Inf	-Inf	-Inf	-Inf	-Inf	-Inf	-Inf	-Inf	-Inf	-Inf	-Inf	-Inf	-Inf	-Inf	-Inf	-Inf	-Inf	-Inf	-Inf	-Inf	-Inf	-Inf	-Inf	-Inf	-Inf	-Inf	-Inf	-Inf	-Inf	-Inf	-Inf	-Inf	-Inf	-Inf	-Inf	-Inf	-Inf	-Inf
	-Inf	-Inf	-Inf	-Inf	-Inf	-Inf	-Inf	-Inf	-Inf	-Inf	-Inf	-Inf	-Inf	-Inf	-Inf	-Inf	-Inf	-Inf	-Inf	-Inf	-Inf	-Inf	-Inf	-Inf	-Inf	-Inf	-Inf	-Inf	-Inf	-Inf	-Inf	-Inf	-Inf	-Inf	-Inf	-Inf	-Inf	-Inf	-Inf	-Inf	-Inf	-Inf	-Inf	-Inf	-Inf	-Inf	-Inf	-Inf	-Inf
	-6.9279	-12.398	-10.009	-8.8742	-12.193	-3.2305	-11.251	-13.583	-12.661	-13.686	-11.436	-13.769	-14.497	-13.737	-14.66	-12.952	-14.521	-15.403	-14.725	-15.013	-13.382	-11.078	-13.49	-11.196	-13.545	-8.2135	-13.062	-15.295	-14.719	-13.663	-8.4567	-5.0001	-11.152	-4.4282	-13.791	-14.763	-7.8566	-13.791	-14.467	-12.418	-14.062	-14.868	-14.481	-4.0267	-4.5351	-8.3503	-14.075	-5.4021	-13.629
	-13.91	-14.974	-7.2861	-14.58	-13.422	-13.868	-12.098	-13.538	-12.941	-15.144	-9.6596	-8.0101	-12.907	-14.5	-13.67	-13.47	-11.227	-7.1208	-12.059	-11.096	-15.104	-12.594	-14.826	-14.429	-14.134	-14.003	-13.937	-13.678	-14.109	-6.7907	-4.3688	-7.0745	-11.472	-14.799	-3.6025	-12.31	-13.702	-15.346	-13.961	-11.623	-5.6417	-15.607	-11.879	-13.067	-12.591	-12.932	-14.657	-7.2362	-13.231
	-Inf	-Inf	-Inf	-Inf	-Inf	-Inf	-Inf	-Inf	-Inf	-Inf	-Inf	-Inf	-Inf	-Inf	-Inf	-Inf	-Inf	-Inf	-Inf	-Inf	-Inf	-Inf	-Inf	-Inf	-Inf	-Inf	-Inf	-Inf	-Inf	-Inf	-Inf	-Inf	-Inf	-Inf	-Inf	-Inf	-Inf	-Inf	-Inf	-Inf	-Inf	-Inf	-Inf	-Inf	-Inf	-Inf	-Inf	-Inf	-Inf
[truncated: 37 more columns]

## Sheet: coinj thr high (.95)
	-0.32466	-0.94224	-0.82962	-1.1519	-1.5417	-1.6646	-1.2631	-2.8447	-3.1284	-2.7633	-3.1965	-2.2542	-2.9833	-2.8162	-2.9922	-6.6471	-2.6032	-5.2069	-2.3318	-6.5864	-2.3944	-2.3679	-1.9071	-1.4407	-0.87954	-1.1381	-2.1315	-2.0355	-5.0368	-1.9509	-1.7225	-0.58229	-1.6231	-0.74536	-3.5688	-2.9789	-2.869	-3.8334	-1.5614	-3.1271	-2.3929	-4.1128	-3.5058	0.041155	-0.35107	-0.38628	-1.2256	-1.9238	-1.0042
	-1.7041	-1.235	-1.8332	-1.3446	-2.0604	-1.489	-2.848	-4.7852	-4.5385	-4.7936	-6.1899	-4.1918	-6.2696	-4.8838	-5.8299	-4.076	-6.0789	-5.8751	-4.4733	-8.1356	-5.6705	-2.7756	-2.7615	-1.773	-0.96985	-1.7659	-3.9612	-6.2299	-4.3104	-2.5896	-2.2806	-1.2081	-3.4432	-2.8222	-5.5128	-3.8943	-3.6459	-7.0217	-2.8302	-6.076	-3.546	-4.0961	-5.375	-1.7068	-1.3103	-1.3415	-1.8953	-1.9207	-1.1138
	0.44119	-0.3268	0.11055	-1.21	-1.3953	-1.8074	-1.1843	-3.0359	-1.5197	-2.8958	-3.3706	-1.1286	-3.1053	-2.9831	-2.4853	-0.97697	-1.8212	-2.101	-1.663	-4.6485	-1.2393	-2.2593	-1.0398	-1.5986	-0.31461	-0.048336	-0.95186	-0.94179	-1.3821	-1.7737	-1.0612	-0.32891	-1.7912	-0.89242	-3.5973	-3.1552	-3.0036	-3.8949	-1.6266	-3.2714	-1.4226	-2.9876	-2.4498	1.0793	0.2266	0.54191	-1.3978	-2.1914	-1.5323
	-2.6031	-2.3227	-3.4277	-0.85185	-2.0416	-1.8143	-1.6854	-4.59	-4.1186	-2.1944	-2.8021	-7.0363	-2.2758	-2.1785	-7.9266	-7.0138	-8.0866	-9.2228	-6.6419	-9.5427	-7.4119	-2.0981	-2.1157	-2.7338	-5.7164	-2.5191	-6.8935	-6.8063	-5.8044	-2.4182	-2.5752	-3.4828	-1.5024	-1.3863	-6.4953	-3.5363	-2.5171	-8.6488	-1.2854	-2.8951	-6.2135	-8.5055	-6.1764	-2.0915	-1.5826	-2.8371	-0.44562	-0.78699	-0.97188
	-Inf	-Inf	-Inf	-Inf	-Inf	-Inf	-Inf	-Inf	-Inf	-Inf	-Inf	-Inf	-Inf	-Inf	-Inf	-Inf	-Inf	-Inf	-Inf	-Inf	-Inf	-Inf	-Inf	-Inf	-Inf	-Inf	-Inf	-Inf	-Inf	-Inf	-Inf	-Inf	-Inf	-Inf	-Inf	-Inf	-Inf	-Inf	-Inf	-Inf	-Inf	-Inf	-Inf	-Inf	-Inf	-Inf	-Inf	-Inf	-Inf
	-Inf	-Inf	-Inf	-Inf	-Inf	-Inf	-Inf	-Inf	-Inf	-Inf	-Inf	-Inf	-Inf	-Inf	-Inf	-Inf	-Inf	-Inf	-Inf	-Inf	-Inf	-Inf	-Inf	-Inf	-Inf	-Inf	-Inf	-Inf	-Inf	-Inf	-Inf	-Inf	-Inf	-Inf	-Inf	-Inf	-Inf	-Inf	-Inf	-Inf	-Inf	-Inf	-Inf	-Inf	-Inf	-Inf	-Inf	-Inf	-Inf
	-Inf	-Inf	-Inf	-Inf	-Inf	-Inf	-Inf	-Inf	-Inf	-Inf	-Inf	-Inf	-Inf	-Inf	-Inf	-Inf	-Inf	-Inf	-Inf	-Inf	-Inf	-Inf	-Inf	-Inf	-Inf	-Inf	-Inf	-Inf	-Inf	-Inf	-Inf	-Inf	-Inf	-Inf	-Inf	-Inf	-Inf	-Inf	-Inf	-Inf	-Inf	-Inf	-Inf	-Inf	-Inf	-Inf	-Inf	-Inf	-Inf
	-Inf	-Inf	-Inf	-Inf	-Inf	-Inf	-Inf	-Inf	-Inf	-Inf	-Inf	-Inf	-Inf	-Inf	-Inf	-Inf	-Inf	-Inf	-Inf	-Inf	-Inf	-Inf	-Inf	-Inf	-Inf	-Inf	-Inf	-Inf	-Inf	-Inf	-Inf	-Inf	-Inf	-Inf	-Inf	-Inf	-Inf	-Inf	-Inf	-Inf	-Inf	-Inf	-Inf	-Inf	-Inf	-Inf	-Inf	-Inf	-Inf
	-3.0977	-7.4656	-4.1068	-5.9426	-3.3371	-3.6336	-4.7917	-2.709	-2.4258	-4.8897	-3.0117	-7.3127	-1.6765	-2.1618	-4.7765	-5.2985	-7.0072	-9.4955	-5.8504	-5.7957	-6.0133	-3.2905	-2.6907	-4.0181	-8.3981	-3.2692	-4.5	-6.5917	-7.3241	-4.4545	-3.5421	-4.4654	-1.5612	-3.7519	-3.6249	-1.8771	-1.7486	-8.6765	-3.2112	-1.8297	-5.9081	-8.2891	-5.0144	-1.6768	-2.4075	-3.3204	-3.4098	-5.6799	-3.4518
	-5.038	-5.3853	-4.6409	-3.0074	-1.82	-3.4376	-2.9598	-5.5222	-4.5609	-3.521	-3.1006	-6.2012	-3.8082	-2.5892	-4.4955	-6.387	-6.4492	-4.1286	-4.4664	-4.905	-6.3692	-3.1924	-2.1587	-4.2871	-4.2948	-4.6151	-5.705	-6.1072	-6.1336	-3.6866	-2.6579	-5.4304	-2.9546	-3.0275	-4.6497	-5.8078	-3.6316	-4.813	-2.9834	-3.4779	-4.8499	-3.8749	-4.527	-4.7658	-6.3725	-5.388	-2.5222	-2.8613	-2.8379
	-Inf	-Inf	-Inf	-Inf	-Inf	-Inf	-Inf	-Inf	-Inf	-Inf	-Inf	-Inf	-Inf	-Inf	-Inf	-Inf	-Inf	-Inf	-Inf	-Inf	-Inf	-Inf	-Inf	-Inf	-Inf	-Inf	-Inf	-Inf	-Inf	-Inf	-Inf	-Inf	-Inf	-Inf	-Inf	-Inf	-Inf	-Inf	-Inf	-Inf	-Inf	-Inf	-Inf	-Inf	-Inf	-Inf	-Inf	-Inf	-Inf
	-Inf	-Inf	-Inf	-Inf	-Inf	-Inf	-Inf	-Inf	-Inf	-Inf	-Inf	-Inf	-Inf	-Inf	-Inf	-Inf	-Inf	-Inf	-Inf	-Inf	-Inf	-Inf	-Inf	-Inf	-Inf	-Inf	-Inf	-Inf	-Inf	-Inf	-Inf	-Inf	-Inf	-Inf	-Inf	-Inf	-Inf	-Inf	-Inf	-Inf	-Inf	-Inf	-Inf	-Inf	-Inf	-Inf	-Inf	-Inf	-Inf
	-4.16	-7.8596	-6.0057	-6.1937	-6.6242	-5.5165	-5.0124	-4.1522	-5.9245	-6.9096	-5.9941	-4.3741	-5.6026	-5.3579	-2.2505	-2.864	-3.3244	-2.7147	-3.3818	-3.0061	-2.5061	-4.251	-8.4241	-9.1483	-4.8749	-3.8327	-2.7383	-2.9287	-2.4303	-3.8205	-4.7723	-6.0164	-5.1707	-4.5029	-4.7912	-3.9827	-4.3664	-5.7915	-5.6053	-5.3965	-3.8355	-4.8181	-3.3311	-2.3595	-3.7818	-2.5609	-4.3437	-4.6472	-4.3219
	-2.7968	-2.5121	-3.7608	-4.7765	-4.5205	-4.7406	-4.3892	-2.7406	-4.2922	-5.6285	-4.6036	-2.6564	-5.2052	-4.9838	-0.67507	-1.0358	-1.0571	-0.47146	-1.6146	-0.49965	-0.78736	-2.5585	-6.322	-6.0275	-3.592	-2.1853	-1.3111	-1.7103	-1.2716	-2.089	-2.9878	-4.8035	-4.0396	-3.0777	-3.2449	-2.3599	-3.2685	-3.8285	-4.8819	-4.2855	-2.2488	-1.0902	-0.86924	-0.99526	-1.7815	-1.1543	-2.8444	-2.9345	-2.9144
	-2.4211	-3.1812	-2.6454	-4.1123	-4.485	-3.7456	-4.527	-4.2014	-4.5257	-5.6264	-5.2765	-3.0426	-4.525	-6.1611	-2.1086	-1.6587	-3.406	-1.8815	-3.4286	-3.0651	-1.6665	-1.8674	-6.5859	-4.5826	-3.0584	-2.7828	-1.442	-1.8383	-0.72106	-2.3441	-3.4618	-3.5294	-3.7988	-4.2454	-3.6559	-2.9797	-3.5238	-1.7809	-7.2647	-5.5593	-3.6437	-2.1319	-2.0994	-1.2971	-1.0496	-0.65284	-3.9765	-3.9964	-3.6967
	-4.7453	-3.7799	-4.4995	-2.0955	-1.6265	-2.322	-2.6848	-2.0301	-2.8352	-2.1341	-1.706	-4.7175	-1.8142	-0.96129	-3.9369	-5.9458	-4.042	-4.9397	-3.9342	-6.2469	-6.0723	-1.2261	-1.1366	-2.6416	-3.6494	-2.7259	-6.6682	-5.5173	-7.5942	-1.3294	-1.2642	-3.9182	-1.8376	-2.2599	-2.7131	-2.5097	-1.4757	-3.8302	-2.1835	-1.8561	-3.7316	-4.0995	-4.5513	-2.6373	-3.295	-3.9824	-1.227	-1.2481	-1.6246
	-1.4539	-2.1543	-2.854	-1.0022	-1.9106	-0.80288	-0.88913	-2.9363	-3.396	-2.5195	-2.9918	-3.8108	-2.3599	-2.3877	-5.1002	-6.3061	-5.455	-7.3592	-3.7588	-7.9265	-6.5035	-1.7282	-1.8673	-1.7181	-1.5604	-1.9157	-4.362	-4.487	-6.2022	-1.9576	-1.9279	-1.5424	-1.3849	-1.1103	-3.0122	-2.4332	-1.9782	-5.237	-1.6285	-2.6525	-4.6804	-5.7948	-4.5039	-0.76878	-0.99913	-1.6081	-0.054582	-1.2055	-0.08836
	-0.22158	0.40891	-0.2803	0.14351	-0.39446	0.20243	-1.3659	-2.9961	-2.407	-2.9294	-4.2881	-2.0167	-3.3686	-2.4616	-3.8204	-2.2527	-3.6344	-2.8108	-2.258	-4.8473	-2.8926	-1.1439	-1.0023	-0.019331	0.49794	0.48851	-2.2589	-3.6492	-2.0709	-0.86005	-0.59365	0.29297	-1.9338	-1.1383	-2.965	-2.0436	-1.6899	-2.5937	-1.0092	-3.5709	-2.0848	-2.0633	-2.6257	-0.077088	0.89388	0.16052	-0.20548	-0.34414	0.37506
	-0.94783	-0.37538	-1.874	-0.58749	-1.733	-0.80217	-0.9939	-3.1678	-3.6808	-3.5041	-4.172	-3.7254	-3.5082	-3.7143	-3.8378	-5.3309	-4.131	-4.4835	-3.4919	-6.4506	-3.9471	-1.9782	-2.1723	-0.61387	-0.65333	-0.77927	-3.2545	-3.9477	-3.349	-1.6399	-1.6852	-0.78844	-1.803	-1.1206	-4.7738	-2.8809	-2.4821	-4.0772	-1.6468	-3.9452	-2.9475	-4.5733	-4.2363	-0.22918	-1.2724	-1.3198	-0.56171	-1.0606	-0.56895
	-Inf	-Inf	-Inf	-Inf	-Inf	-Inf	-Inf	-Inf	-Inf	-Inf	-Inf	-Inf	-Inf	-Inf	-Inf	-Inf	-Inf	-Inf	-Inf	-Inf	-Inf	-Inf	-Inf	-Inf	-Inf	-Inf	-Inf	-Inf	-Inf	-Inf	-Inf	-Inf	-Inf	-Inf	-Inf	-Inf	-Inf	-Inf	-Inf	-Inf	-Inf	-Inf	-Inf	-Inf	-Inf	-Inf	-Inf	-Inf	-Inf
	-4.4956	-4.0698	-6.9024	-5.2311	-5.6419	-7.2903	-5.1686	-4.2424	-4.4315	-6.0188	-5.1507	-2.8107	-8.0507	-5.0334	-2.492	-2.3019	-3.1649	-2.5054	-4.7396	-2.1003	-2.0079	-4.6575	-6.5677	-8.4226	-5.4219	-4.8302	-1.5434	-1.6271	-1.9742	-3.0283	-4.739	-7.372	-5.8552	-5.2681	-9.6512	-4.0773	-7.3533	-7.0267	-5.3786	-4.7462	-6.572	-2.9526	-2.7416	-1.9352	-2.7993	-2.123	-4.6283	-5.1022	-5.1983
	-2.4725	-2.7549	-1.8518	-5.051	-5.8692	-5.9838	-4.9966	-3.3149	-2.9775	-5.8165	-6.1452	-1.9624	-3.6041	-6.1901	-1.5937	-0.6598	-1.6696	-1.6182	-2.9943	-1.5268	-0.77535	-3.1353	-7.1041	-5.3587	-4.0149	-2.9783	-1.1075	-0.82397	-0.93268	-2.4677	-4.1614	-3.7514	-3.1322	-3.357	-4.2264	-2.5688	-4.2144	-5.4225	-7.2094	-4.3138	-2.5365	-1.7857	-1.3958	-0.46631	-1.1926	-0.69717	-2.6958	-4.0731	-3.0344
	-Inf	-Inf	-Inf	-Inf	-Inf	-Inf	-Inf	-Inf	-Inf	-Inf	-Inf	-Inf	-Inf	-Inf	-Inf	-Inf	-Inf	-Inf	-Inf	-Inf	-Inf	-Inf	-Inf	-Inf	-Inf	-Inf	-Inf	-Inf	-Inf	-Inf	-Inf	-Inf	-Inf	-Inf	-Inf	-Inf	-Inf	-Inf	-Inf	-Inf	-Inf	-Inf	-Inf	-Inf	-Inf	-Inf	-Inf	-Inf	-Inf
	-0.6077	0.014423	-1.1927	-0.80266	-0.93394	-0.12274	-1.6497	-3.5191	-2.9071	-4.4185	-5.0139	-2.7557	-3.3952	-4.2832	-3.1817	-2.3405	-4.9763	-3.2938	-5.3009	-3.9458	-2.7965	-1.6257	-2.0288	-0.62251	0.30403	-0.14962	-2.9094	-2.9645	-2.342	-1.1411	-0.96179	0.26877	-3.0641	-1.4319	-3.9964	-2.8164	-3.5704	-2.2555	-1.9787	-3.9409	-2.4347	-3.0783	-2.4468	0.73109	0.065628	-0.40415	-0.18108	-0.48014	-0.23208
	-Inf	-Inf	-Inf	-Inf	-Inf	-Inf	-Inf	-Inf	-Inf	-Inf	-Inf	-Inf	-Inf	-Inf	-Inf	-Inf	-Inf	-Inf	-Inf	-Inf	-Inf	-Inf	-Inf	-Inf	-Inf	-Inf	-Inf	-Inf	-Inf	-Inf	-Inf	-Inf	-Inf	-Inf	-Inf	-Inf	-Inf	-Inf	-Inf	-Inf	-Inf	-Inf	-Inf	-Inf	-Inf	-Inf	-Inf	-Inf	-Inf
	-4.3152	-4.2899	-3.7385	-3.6417	-3.5863	-4.209	-4.6217	-5.2938	-4.414	-4.825	-6.5453	-9.5708	-5.6955	-5.4662	-6.8251	-7.7876	-9.5215	-10.888	-5.3664	-9.7205	-8.2247	-3.8336	-3.159	-4.0845	-6.124	-3.5498	-6.5976	-9.0667	-9.6454	-3.3794	-3.1661	-4.0647	-4.0022	-2.9811	-8.8157	-6.7311	-5.2204	-11.32	-3.691	-6.0525	-7.626	-9.3556	-7.5295	-3.8252	-4.1385	-3.4745	-4.1158	-5.0773	-3.8533
	-Inf	-Inf	-Inf	-Inf	-Inf	-Inf	-Inf	-Inf	-Inf	-Inf	-Inf	-Inf	-Inf	-Inf	-Inf	-Inf	-Inf	-Inf	-Inf	-Inf	-Inf	-Inf	-Inf	-Inf	-Inf	-Inf	-Inf	-Inf	-Inf	-Inf	-Inf	-Inf	-Inf	-Inf	-Inf	-Inf	-Inf	-Inf	-Inf	-Inf	-Inf	-Inf	-Inf	-Inf	-Inf	-Inf	-Inf	-Inf	-Inf
	-Inf	-Inf	-Inf	-Inf	-Inf	-Inf	-Inf	-Inf	-Inf	-Inf	-Inf	-Inf	-Inf	-Inf	-Inf	-Inf	-Inf	-Inf	-Inf	-Inf	-Inf	-Inf	-Inf	-Inf	-Inf	-Inf	-Inf	-Inf	-Inf	-Inf	-Inf	-Inf	-Inf	-Inf	-Inf	-Inf	-Inf	-Inf	-Inf	-Inf	-Inf	-Inf	-Inf	-Inf	-Inf	-Inf	-Inf	-Inf	-Inf
	-4.0307	-3.4403	-3.0405	-0.80425	-0.962	-1.6227	-1.6284	-3.0783	-4.3569	-1.4757	-1.6102	-6.6389	-2.8209	-1.3927	-6.8257	-7.4703	-7.3788	-9.0276	-5.0834	-8.3096	-7.7518	-1.4	-0.96493	-2.424	-3.951	-2.71	-5.8622	-6.8079	-8.7023	-1.5249	-1.2994	-3.3772	-1.232	-1.5428	-3.8601	-2.8839	-1.8267	-8.2665	-0.73482	-2.9012	-7.2531	-7.0391	-4.8274	-2.1965	-2.4982	-2.6452	-0.5971	-0.89599	-1.3059
	-3.6383	-8.337	-3.4702	-4.3241	-2.6086	-3.419	-3.9305	-2.2418	-2.3492	-4.8488	-2.1998	-3.2034	-1.7648	-2.2334	-3.8923	-4.8214	-3.1454	-3.1431	-2.9029	-4.6984	-4.9582	-2.1267	-2.6818	-3.4841	-7.1822	-2.7778	-4.4451	-4.0396	-3.9658	-2.0966	-1.8636	-3.7869	-2.4137	-2.8365	-2.418	-1.6935	-1.4175	-6.8041	-3.7508	-1.6758	-2.5988	-9.1865	-3.6722	-2.401	-3.2118	-3.5108	-2.8671	-2.73	-2.6923
	-Inf	-Inf	-Inf	-Inf	-Inf	-Inf	-Inf	-Inf	-Inf	-Inf	-Inf	-Inf	-Inf	-Inf	-Inf	-Inf	-Inf	-Inf	-Inf	-Inf	-Inf	-Inf	-Inf	-Inf	-Inf	-Inf	-Inf	-Inf	-Inf	-Inf	-Inf	-Inf	-Inf	-Inf	-Inf	-Inf	-Inf	-Inf	-Inf	-Inf	-Inf	-Inf	-Inf	-Inf	-Inf	-Inf	-Inf	-Inf	-Inf
[truncated: 37 more columns]

## Sheet: noise thr median
	-4.1853	-4.6181	-4.5189	-3.1664	-3.2825	-2.9779	-3.1614	-3.5979	-3.8832	-3.0693	-3.0937	-4.3967	-4.003	-3.069	-4.3567	-5.3539	-5.051	-4.8955	-4.4577	-4.1543	-4.4651	-3.6794	-3.1569	-4.3545	-4.822	-3.5008	-4.023	-3.8837	-3.984	-3.5255	-4.0785	-4.2509	-3.9131	-3.6893	-3.8246	-3.7799	-3.7566	-4.8869	-3.1541	-4.2521	-8.1274	-Inf	-4.0006	-4.1853	-4.6181	-4.5189	-3.1664	-3.2825	-2.9779
	-4.1523	-4.5852	-4.4859	-3.1335	-3.2496	-2.9449	-3.1284	-3.565	-3.8502	-3.0364	-3.0608	-4.3637	-3.97	-3.036	-4.3238	-5.3209	-5.018	-4.8625	-4.4247	-4.1213	-4.4321	-3.6464	-3.1239	-4.3215	-4.7891	-3.4679	-3.99	-3.8508	-3.951	-3.4925	-4.0455	-4.2179	-3.8802	-3.6564	-3.7917	-3.747	-3.7237	-4.854	-3.1211	-4.2192	-8.0945	-Inf	-3.9676	-4.1523	-4.5852	-4.4859	-3.1335	-3.2496	-2.9449
	-4.1896	-4.6224	-4.5232	-3.1707	-3.2868	-2.9822	-3.1657	-3.6022	-3.8875	-3.0736	-3.098	-4.401	-4.0073	-3.0733	-4.361	-5.3582	-5.0553	-4.8998	-4.462	-4.1586	-4.4694	-3.6837	-3.1612	-4.3588	-4.8263	-3.5051	-4.0273	-3.888	-3.9883	-3.5298	-4.0828	-4.2552	-3.9174	-3.6936	-3.8289	-3.7842	-3.7609	-4.8912	-3.1584	-4.2564	-8.1317	-Inf	-4.0049	-4.1896	-4.6224	-4.5232	-3.1707	-3.2868	-2.9822
	-4.8064	-5.2393	-5.14	-3.7876	-3.9037	-3.599	-3.7825	-4.2191	-4.5043	-3.6905	-3.7149	-5.0178	-4.6241	-3.6901	-4.9779	-5.975	-5.6721	-5.5166	-5.0788	-4.7754	-5.0862	-4.3005	-3.778	-4.9756	-5.4431	-4.122	-4.6441	-4.5049	-4.6051	-4.1466	-4.6996	-4.872	-4.5343	-4.3104	-4.4458	-4.4011	-4.3777	-5.5081	-3.7752	-4.8733	-8.7486	-Inf	-4.6217	-4.8064	-5.2393	-5.14	-3.7876	-3.9037	-3.599
	-4.8656	-5.2985	-5.1992	-3.8468	-3.9629	-3.6582	-3.8417	-4.2783	-4.5635	-3.7497	-3.7741	-5.077	-4.6833	-3.7493	-5.0371	-6.0342	-5.7313	-5.5758	-5.138	-4.8346	-5.1454	-4.3597	-3.8372	-5.0348	-5.5023	-4.1812	-4.7033	-4.5641	-4.6643	-4.2058	-4.7588	-4.9312	-4.5935	-4.3696	-4.505	-4.4603	-4.4369	-5.5673	-3.8344	-4.9325	-8.8078	-Inf	-4.6809	-4.8656	-5.2985	-5.1992	-3.8468	-3.9629	-3.6582
	-4.6487	-5.0815	-4.9823	-3.6298	-3.7459	-3.4413	-3.6248	-4.0614	-4.3466	-3.5327	-3.5571	-4.8601	-4.4664	-3.5324	-4.8201	-5.8173	-5.5144	-5.3589	-4.9211	-4.6177	-4.9285	-4.1428	-3.6203	-4.8179	-5.2854	-3.9643	-4.4864	-4.3471	-4.4474	-3.9889	-4.5419	-4.7143	-4.3765	-4.1527	-4.288	-4.2433	-4.22	-5.3503	-3.6175	-4.7156	-8.5908	-Inf	-4.464	-4.6487	-5.0815	-4.9823	-3.6298	-3.7459	-3.4413
	-5.1026	-5.5355	-5.4362	-4.0838	-4.1999	-3.8952	-4.0787	-4.5153	-4.8005	-3.9867	-4.0111	-5.314	-4.9203	-3.9864	-5.2741	-6.2712	-5.9683	-5.8129	-5.3751	-5.0716	-5.3824	-4.5968	-4.0742	-5.2718	-5.7394	-4.4182	-4.9403	-4.8011	-4.9013	-4.4429	-4.9959	-5.1682	-4.8305	-4.6067	-4.742	-4.6973	-4.674	-5.8043	-4.0715	-5.1695	-9.0448	-Inf	-4.9179	-5.1026	-5.5355	-5.4362	-4.0838	-4.1999	-3.8952
	-4.7658	-5.1986	-5.0994	-3.7469	-3.863	-3.5584	-3.7419	-4.1785	-4.4637	-3.6498	-3.6742	-4.9772	-4.5835	-3.6495	-4.9372	-5.9344	-5.6315	-5.476	-5.0382	-4.7348	-5.0456	-4.2599	-3.7374	-4.935	-5.4025	-4.0814	-4.6035	-4.4642	-4.5645	-4.106	-4.659	-4.8314	-4.4936	-4.2698	-4.4051	-4.3604	-4.3371	-5.4674	-3.7346	-4.8327	-8.7079	-Inf	-4.5811	-4.7658	-5.1986	-5.0994	-3.7469	-3.863	-3.5584
	-5.0203	-5.4532	-5.3539	-4.0015	-4.1175	-3.8129	-3.9964	-4.433	-4.7182	-3.9044	-3.9288	-5.2317	-4.838	-3.904	-5.1918	-6.1889	-5.886	-5.7305	-5.2927	-4.9893	-5.3001	-4.5144	-3.9919	-5.1895	-5.657	-4.3359	-4.858	-4.7188	-4.819	-4.3605	-4.9135	-5.0859	-4.7482	-4.5243	-4.6597	-4.615	-4.5916	-5.722	-3.9891	-5.0872	-8.9625	-Inf	-4.8356	-5.0203	-5.4532	-5.3539	-4.0015	-4.1175	-3.8129
	-4.9317	-5.3645	-5.2653	-3.9128	-4.0289	-3.7243	-3.9078	-4.3444	-4.6296	-3.8158	-3.8402	-5.1431	-4.7494	-3.8154	-5.1032	-6.1003	-5.7974	-5.6419	-5.2041	-4.9007	-5.2115	-4.4258	-3.9033	-5.1009	-5.5684	-4.2473	-4.7694	-4.6301	-4.7304	-4.2719	-4.8249	-4.9973	-4.6596	-4.4357	-4.571	-4.5264	-4.503	-5.6333	-3.9005	-4.9986	-8.8738	-Inf	-4.747	-4.9317	-5.3645	-5.2653	-3.9128	-4.0289	-3.7243
	-5.2257	-5.6585	-5.5592	-4.2068	-4.3229	-4.0182	-4.2018	-4.6383	-4.9235	-4.1097	-4.1341	-5.437	-5.0433	-4.1094	-5.3971	-6.3942	-6.0913	-5.9359	-5.4981	-5.1946	-5.5054	-4.7198	-4.1973	-5.3948	-5.8624	-4.5412	-5.0633	-4.9241	-5.0243	-4.5659	-5.1189	-5.2912	-4.9535	-4.7297	-4.865	-4.8203	-4.797	-5.9273	-4.1945	-5.2925	-9.1678	-Inf	-5.0409	-5.2257	-5.6585	-5.5592	-4.2068	-4.3229	-4.0182
	-4.2591	-4.6919	-4.5926	-3.2402	-3.3563	-3.0516	-3.2352	-3.6717	-3.957	-3.1431	-3.1675	-4.4705	-4.0768	-3.1428	-4.4305	-5.4277	-5.1248	-4.9693	-4.5315	-4.2281	-4.5389	-3.7532	-3.2307	-4.4282	-4.8958	-3.5746	-4.0967	-3.9575	-4.0577	-3.5993	-4.1523	-4.3247	-3.9869	-3.7631	-3.8984	-3.8537	-3.8304	-4.9607	-3.2279	-4.3259	-8.2012	-Inf	-4.0743	-4.2591	-4.6919	-4.5926	-3.2402	-3.3563	-3.0516
	-4.8341	-5.2669	-5.1677	-3.8152	-3.9313	-3.6267	-3.8102	-4.2468	-4.532	-3.7181	-3.7425	-5.0455	-4.6518	-3.7178	-5.0055	-6.0027	-5.6998	-5.5443	-5.1065	-4.8031	-5.1139	-4.3282	-3.8057	-5.0033	-5.4708	-4.1497	-4.6718	-4.5325	-4.6328	-4.1743	-4.7273	-4.8997	-4.5619	-4.3381	-4.4734	-4.4287	-4.4054	-5.5357	-3.8029	-4.901	-8.7762	-Inf	-4.6494	-4.8341	-5.2669	-5.1677	-3.8152	-3.9313	-3.6267
	-4.205	-4.6378	-4.5385	-3.1861	-3.3022	-2.9975	-3.1811	-3.6176	-3.9028	-3.089	-3.1134	-4.4164	-4.0226	-3.0887	-4.3764	-5.3735	-5.0707	-4.9152	-4.4774	-4.174	-4.4847	-3.6991	-3.1766	-4.3741	-4.8417	-3.5205	-4.0426	-3.9034	-4.0036	-3.5452	-4.0982	-4.2705	-3.9328	-3.709	-3.8443	-3.7996	-3.7763	-4.9066	-3.1738	-4.2718	-8.1471	-Inf	-4.0202	-4.205	-4.6378	-4.5385	-3.1861	-3.3022	-2.9975
	-3.964	-4.3969	-4.2976	-2.9452	-3.0613	-2.7566	-2.9401	-3.3767	-3.6619	-2.8481	-2.8725	-4.1754	-3.7817	-2.8477	-4.1355	-5.1326	-4.8297	-4.6742	-4.2364	-3.933	-4.2438	-3.4581	-2.9356	-4.1332	-4.6008	-3.2796	-3.8017	-3.6625	-3.7627	-3.3043	-3.8572	-4.0296	-3.6919	-3.4681	-3.6034	-3.5587	-3.5354	-4.6657	-2.9328	-4.0309	-7.9062	-Inf	-3.7793	-3.964	-4.3969	-4.2976	-2.9452	-3.0613	-2.7566
	-4.9341	-5.3669	-5.2676	-3.9152	-4.0313	-3.7266	-3.9102	-4.3467	-4.6319	-3.8181	-3.8425	-5.1455	-4.7517	-3.8178	-5.1055	-6.1026	-5.7998	-5.6443	-5.2065	-4.9031	-5.2139	-4.4282	-3.9057	-5.1032	-5.5708	-4.2496	-4.7717	-4.6325	-4.7327	-4.2743	-4.8273	-4.9996	-4.6619	-4.4381	-4.5734	-4.5287	-4.5054	-5.6357	-3.9029	-5.0009	-8.8762	-Inf	-4.7493	-4.9341	-5.3669	-5.2676	-3.9152	-4.0313	-3.7266
	-4.5626	-4.9954	-4.8962	-3.5438	-3.6598	-3.3552	-3.5387	-3.9753	-4.2605	-3.4467	-3.4711	-4.774	-4.3803	-3.4463	-4.7341	-5.7312	-5.4283	-5.2728	-4.835	-4.5316	-4.8424	-4.0567	-3.5342	-4.7318	-5.1993	-3.8782	-4.4003	-4.2611	-4.3613	-3.9028	-4.4558	-4.6282	-4.2905	-4.0666	-4.202	-4.1573	-4.1339	-5.2643	-3.5314	-4.6295	-8.5048	-Inf	-4.3779	-4.5626	-4.9954	-4.8962	-3.5438	-3.6598	-3.3552
	-4.4167	-4.8496	-4.7503	-3.3979	-3.514	-3.2093	-3.3928	-3.8294	-4.1146	-3.3008	-3.3252	-4.6281	-4.2344	-3.3004	-4.5882	-5.5853	-5.2824	-5.1269	-4.6891	-4.3857	-4.6965	-3.9108	-3.3883	-4.5859	-5.0534	-3.7323	-4.2544	-4.1152	-4.2154	-3.7569	-4.3099	-4.4823	-4.1446	-3.9207	-4.0561	-4.0114	-3.988	-5.1184	-3.3855	-4.4836	-8.3589	-Inf	-4.232	-4.4167	-4.8496	-4.7503	-3.3979	-3.514	-3.2093
	-4.0633	-4.4961	-4.3968	-3.0444	-3.1605	-2.8558	-3.0394	-3.4759	-3.7611	-2.9473	-2.9717	-4.2747	-3.8809	-2.947	-4.2347	-5.2318	-4.929	-4.7735	-4.3357	-4.0323	-4.343	-3.5574	-3.0349	-4.2324	-4.7	-3.3788	-3.9009	-3.7617	-3.8619	-3.4035	-3.9565	-4.1288	-3.7911	-3.5673	-3.7026	-3.6579	-3.6346	-4.7649	-3.0321	-4.1301	-8.0054	-Inf	-3.8785	-4.0633	-4.4961	-4.3968	-3.0444	-3.1605	-2.8558
	-4.1689	-4.6017	-4.5025	-3.1501	-3.2661	-2.9615	-3.145	-3.5816	-3.8668	-3.053	-3.0774	-4.3803	-3.9866	-3.0526	-4.3404	-5.3375	-5.0346	-4.8791	-4.4413	-4.1379	-4.4487	-3.663	-3.1405	-4.3381	-4.8056	-3.4845	-4.0066	-3.8674	-3.9676	-3.5091	-4.0621	-4.2345	-3.8968	-3.6729	-3.8083	-3.7636	-3.7402	-4.8706	-3.1377	-4.2358	-8.1111	-Inf	-3.9842	-4.1689	-4.6017	-4.5025	-3.1501	-3.2661	-2.9615
	-4.3855	-4.8183	-4.719	-3.3666	-3.4827	-3.178	-3.3616	-3.7981	-4.0833	-3.2695	-3.2939	-4.5968	-4.2031	-3.2692	-4.5569	-5.554	-5.2511	-5.0957	-4.6579	-4.3544	-4.6652	-3.8796	-3.3571	-4.5546	-5.0222	-3.701	-4.2231	-4.0839	-4.1841	-3.7257	-4.2787	-4.451	-4.1133	-3.8895	-4.0248	-3.9801	-3.9568	-5.0871	-3.3543	-4.4523	-8.3276	-Inf	-4.2007	-4.3855	-4.8183	-4.719	-3.3666	-3.4827	-3.178
	-3.7345	-4.1673	-4.068	-2.7156	-2.8317	-2.527	-2.7106	-3.1471	-3.4323	-2.6185	-2.6429	-3.9459	-3.5521	-2.6182	-3.9059	-4.9031	-4.6002	-4.4447	-4.0069	-3.7035	-4.0143	-3.2286	-2.7061	-3.9036	-4.3712	-3.05	-3.5721	-3.4329	-3.5331	-3.0747	-3.6277	-3.8001	-3.4623	-3.2385	-3.3738	-3.3291	-3.3058	-4.4361	-2.7033	-3.8013	-7.6766	-Inf	-3.5497	-3.7345	-4.1673	-4.068	-2.7156	-2.8317	-2.527
	-4.7791	-5.212	-5.1127	-3.7603	-3.8764	-3.5717	-3.7552	-4.1918	-4.477	-3.6632	-3.6876	-4.9905	-4.5968	-3.6628	-4.9506	-5.9477	-5.6448	-5.4893	-5.0515	-4.7481	-5.0589	-4.2732	-3.7507	-4.9483	-5.4159	-4.0947	-4.6168	-4.4776	-4.5778	-4.1194	-4.6723	-4.8447	-4.507	-4.2832	-4.4185	-4.3738	-4.3505	-5.4808	-3.7479	-4.846	-8.7213	-Inf	-4.5944	-4.7791	-5.212	-5.1127	-3.7603	-3.8764	-3.5717
	-4.1519	-4.5847	-4.4854	-3.133	-3.2491	-2.9444	-3.128	-3.5645	-3.8497	-3.0359	-3.0603	-4.3632	-3.9695	-3.0356	-4.3233	-5.3204	-5.0175	-4.8621	-4.4243	-4.1208	-4.4316	-3.646	-3.1234	-4.321	-4.7886	-3.4674	-3.9895	-3.8503	-3.9505	-3.4921	-4.0451	-4.2174	-3.8797	-3.6559	-3.7912	-3.7465	-3.7232	-4.8535	-3.1207	-4.2187	-8.094	-Inf	-3.9671	-4.1519	-4.5847	-4.4854	-3.133	-3.2491	-2.9444
	-5.1185	-5.5514	-5.4521	-4.0997	-4.2157	-3.9111	-4.0946	-4.5312	-4.8164	-4.0026	-4.027	-5.3299	-4.9362	-4.0022	-5.29	-6.2871	-5.9842	-5.8287	-5.3909	-5.0875	-5.3983	-4.6126	-4.0901	-5.2877	-5.7552	-4.4341	-4.9562	-4.817	-4.9172	-4.4587	-5.0117	-5.1841	-4.8464	-4.6225	-4.7579	-4.7132	-4.6898	-5.8202	-4.0873	-5.1854	-9.0607	-Inf	-4.9338	-5.1185	-5.5514	-5.4521	-4.0997	-4.2157	-3.9111
	-4.8762	-5.3091	-5.2098	-3.8574	-3.9735	-3.6688	-3.8523	-4.2889	-4.5741	-3.7603	-3.7847	-5.0876	-4.6939	-3.7599	-5.0477	-6.0448	-5.7419	-5.5865	-5.1486	-4.8452	-5.156	-4.3704	-3.8478	-5.0454	-5.513	-4.1918	-4.7139	-4.5747	-4.6749	-4.2165	-4.7694	-4.9418	-4.6041	-4.3803	-4.5156	-4.4709	-4.4476	-5.5779	-3.8451	-4.9431	-8.8184	-Inf	-4.6915	-4.8762	-5.3091	-5.2098	-3.8574	-3.9735	-3.6688
	-4.1825	-4.6154	-4.5161	-3.1637	-3.2797	-2.9751	-3.1586	-3.5952	-3.8804	-3.0666	-3.091	-4.3939	-4.0002	-3.0662	-4.354	-5.3511	-5.0482	-4.8927	-4.4549	-4.1515	-4.4623	-3.6766	-3.1541	-4.3517	-4.8192	-3.4981	-4.0202	-3.881	-3.9812	-3.5227	-4.0757	-4.2481	-3.9104	-3.6865	-3.8219	-3.7772	-3.7538	-4.8842	-3.1513	-4.2494	-8.1247	-Inf	-3.9978	-4.1825	-4.6154	-4.5161	-3.1637	-3.2797	-2.9751
	-4.5508	-4.9837	-4.8844	-3.532	-3.648	-3.3434	-3.5269	-3.9635	-4.2487	-3.4349	-3.4593	-4.7622	-4.3685	-3.4345	-4.7223	-5.7194	-5.4165	-5.261	-4.8232	-4.5198	-4.8306	-4.0449	-3.5224	-4.72	-5.1875	-3.8664	-4.3885	-4.2493	-4.3495	-3.891	-4.444	-4.6164	-4.2787	-4.0548	-4.1902	-4.1455	-4.1221	-5.2525	-3.5196	-4.6177	-8.493	-Inf	-4.3661	-4.5508	-4.9837	-4.8844	-3.532	-3.648	-3.3434
	-4.5664	-4.9993	-4.9	-3.5476	-3.6637	-3.359	-3.5425	-3.9791	-4.2643	-3.4505	-3.4749	-4.7778	-4.3841	-3.4501	-4.7379	-5.735	-5.4321	-5.2766	-4.8388	-4.5354	-4.8462	-4.0605	-3.538	-4.7356	-5.2031	-3.882	-4.4041	-4.2649	-4.3651	-3.9066	-4.4596	-4.632	-4.2943	-4.0704	-4.2058	-4.1611	-4.1377	-5.2681	-3.5352	-4.6333	-8.5086	-Inf	-4.3817	-4.5664	-4.9993	-4.9	-3.5476	-3.6637	-3.359
	-4.1183	-4.5511	-4.4518	-3.0994	-3.2155	-2.9108	-3.0944	-3.5309	-3.8162	-3.0023	-3.0267	-4.3297	-3.936	-3.002	-4.2897	-5.2869	-4.984	-4.8285	-4.3907	-4.0873	-4.3981	-3.6124	-3.0899	-4.2874	-4.755	-3.4338	-3.9559	-3.8167	-3.917	-3.4585	-4.0115	-4.1839	-3.8461	-3.6223	-3.7576	-3.7129	-3.6896	-4.8199	-3.0871	-4.1851	-8.0604	-Inf	-3.9335	-4.1183	-4.5511	-4.4518	-3.0994	-3.2155	-2.9108
	-4.5866	-5.0194	-4.9201	-3.5677	-3.6838	-3.3791	-3.5627	-3.9992	-4.2845	-3.4706	-3.495	-4.798	-4.4043	-3.4703	-4.758	-5.7552	-5.4523	-5.2968	-4.859	-4.5556	-4.8664	-4.0807	-3.5582	-4.7557	-5.2233	-3.9021	-4.4242	-4.285	-4.3852	-3.9268	-4.4798	-4.6522	-4.3144	-4.0906	-4.2259	-4.1812	-4.1579	-5.2882	-3.5554	-4.6534	-8.5287	-Inf	-4.4018	-4.5866	-5.0194	-4.9201	-3.5677	-3.6838	-3.3791
[truncated: 37 more columns]

## Sheet: noise thr low (.05)
	-Inf	-Inf	-Inf	-3.8928	-4.6753	-3.803	-4.3199	-4.8279	-Inf	-3.7094	-3.853	-Inf	-Inf	-3.25	-5.8202	-Inf	-Inf	-Inf	-Inf	-Inf	-Inf	-5.558	-3.966	-Inf	-7.581	-5.0987	-4.7437	-5.4251	-5.119	-Inf	-5.603	-Inf	-7.6468	-4.5528	-Inf	-5.4134	-5.6545	-Inf	-4.3373	-Inf	-Inf	-Inf	-Inf	-Inf	-Inf	-Inf	-3.8928	-4.6753	-3.803
	-Inf	-Inf	-Inf	-3.8599	-4.6424	-3.7701	-4.2869	-4.7949	-Inf	-3.6764	-3.82	-Inf	-Inf	-3.217	-5.7872	-Inf	-Inf	-Inf	-Inf	-Inf	-Inf	-5.5251	-3.933	-Inf	-7.5481	-5.0657	-4.7108	-5.3922	-5.0861	-Inf	-5.5701	-Inf	-7.6139	-4.5199	-Inf	-5.3804	-5.6215	-Inf	-4.3044	-Inf	-Inf	-Inf	-Inf	-Inf	-Inf	-Inf	-3.8599	-4.6424	-3.7701
	-Inf	-Inf	-Inf	-3.8971	-4.6796	-3.8073	-4.3242	-4.8322	-Inf	-3.7137	-3.8573	-Inf	-Inf	-3.2543	-5.8245	-Inf	-Inf	-Inf	-Inf	-Inf	-Inf	-5.5623	-3.9703	-Inf	-7.5853	-5.103	-4.748	-5.4294	-5.1233	-Inf	-5.6073	-Inf	-7.6511	-4.5571	-Inf	-5.4177	-5.6588	-Inf	-4.3416	-Inf	-Inf	-Inf	-Inf	-Inf	-Inf	-Inf	-3.8971	-4.6796	-3.8073
	-Inf	-Inf	-Inf	-4.514	-5.2965	-4.4242	-4.941	-5.449	-Inf	-4.3305	-4.4741	-Inf	-Inf	-3.8711	-6.4413	-Inf	-Inf	-Inf	-Inf	-Inf	-Inf	-6.1791	-4.5871	-Inf	-8.2022	-5.7198	-5.3649	-6.0463	-5.7402	-Inf	-6.2242	-Inf	-8.268	-5.174	-Inf	-6.0345	-6.2756	-Inf	-4.9585	-Inf	-Inf	-Inf	-Inf	-Inf	-Inf	-Inf	-4.514	-5.2965	-4.4242
	-Inf	-Inf	-Inf	-4.5732	-5.3557	-4.4834	-5.0002	-5.5082	-Inf	-4.3897	-4.5333	-Inf	-Inf	-3.9303	-6.5005	-Inf	-Inf	-Inf	-Inf	-Inf	-Inf	-6.2383	-4.6463	-Inf	-8.2614	-5.779	-5.4241	-6.1055	-5.7994	-Inf	-6.2834	-Inf	-8.3272	-5.2332	-Inf	-6.0937	-6.3348	-Inf	-5.0177	-Inf	-Inf	-Inf	-Inf	-Inf	-Inf	-Inf	-4.5732	-5.3557	-4.4834
	-Inf	-Inf	-Inf	-4.3562	-5.1387	-4.2664	-4.7833	-5.2913	-Inf	-4.1728	-4.3164	-Inf	-Inf	-3.7134	-6.2836	-Inf	-Inf	-Inf	-Inf	-Inf	-Inf	-6.0214	-4.4294	-Inf	-8.0444	-5.5621	-5.2071	-5.8885	-5.5824	-Inf	-6.0664	-Inf	-8.1103	-5.0162	-Inf	-5.8768	-6.1179	-Inf	-4.8007	-Inf	-Inf	-Inf	-Inf	-Inf	-Inf	-Inf	-4.3562	-5.1387	-4.2664
	-Inf	-Inf	-Inf	-4.8102	-5.5927	-4.7204	-5.2373	-5.7452	-Inf	-4.6268	-4.7703	-Inf	-Inf	-4.1674	-6.7376	-Inf	-Inf	-Inf	-Inf	-Inf	-Inf	-6.4754	-4.8833	-Inf	-8.4984	-6.016	-5.6611	-6.3425	-6.0364	-Inf	-6.5204	-Inf	-8.5642	-5.4702	-Inf	-6.3308	-6.5718	-Inf	-5.2547	-Inf	-Inf	-Inf	-Inf	-Inf	-Inf	-Inf	-4.8102	-5.5927	-4.7204
	-Inf	-Inf	-Inf	-4.4733	-5.2558	-4.3835	-4.9004	-5.4084	-Inf	-4.2899	-4.4335	-Inf	-Inf	-3.8305	-6.4007	-Inf	-Inf	-Inf	-Inf	-Inf	-Inf	-6.1385	-4.5465	-Inf	-8.1615	-5.6792	-5.3242	-6.0056	-5.6995	-Inf	-6.1835	-Inf	-8.2273	-5.1333	-Inf	-5.9939	-6.235	-Inf	-4.9178	-Inf	-Inf	-Inf	-Inf	-Inf	-Inf	-Inf	-4.4733	-5.2558	-4.3835
	-Inf	-Inf	-Inf	-4.7279	-5.5104	-4.6381	-5.1549	-5.6629	-Inf	-4.5444	-4.688	-Inf	-Inf	-4.085	-6.6552	-Inf	-Inf	-Inf	-Inf	-Inf	-Inf	-6.393	-4.801	-Inf	-8.4161	-5.9337	-5.5788	-6.2602	-5.9541	-Inf	-6.438	-Inf	-8.4819	-5.3879	-Inf	-6.2484	-6.4895	-Inf	-5.1724	-Inf	-Inf	-Inf	-Inf	-Inf	-Inf	-Inf	-4.7279	-5.5104	-4.6381
	-Inf	-Inf	-Inf	-4.6392	-5.4217	-4.5494	-5.0663	-5.5743	-Inf	-4.4558	-4.5994	-Inf	-Inf	-3.9964	-6.5666	-Inf	-Inf	-Inf	-Inf	-Inf	-Inf	-6.3044	-4.7124	-Inf	-8.3274	-5.8451	-5.4901	-6.1715	-5.8654	-Inf	-6.3494	-Inf	-8.3933	-5.2993	-Inf	-6.1598	-6.4009	-Inf	-5.0838	-Inf	-Inf	-Inf	-Inf	-Inf	-Inf	-Inf	-4.6392	-5.4217	-4.5494
	-Inf	-Inf	-Inf	-4.9332	-5.7157	-4.8434	-5.3603	-5.8682	-Inf	-4.7498	-4.8933	-Inf	-Inf	-4.2904	-6.8606	-Inf	-Inf	-Inf	-Inf	-Inf	-Inf	-6.5984	-5.0064	-Inf	-8.6214	-6.139	-5.7841	-6.4655	-6.1594	-Inf	-6.6434	-Inf	-8.6872	-5.5932	-Inf	-6.4538	-6.6948	-Inf	-5.3777	-Inf	-Inf	-Inf	-Inf	-Inf	-Inf	-Inf	-4.9332	-5.7157	-4.8434
	-Inf	-Inf	-Inf	-3.9666	-4.7491	-3.8768	-4.3937	-4.9016	-Inf	-3.7832	-3.9267	-Inf	-Inf	-3.3238	-5.894	-Inf	-Inf	-Inf	-Inf	-Inf	-Inf	-5.6318	-4.0398	-Inf	-7.6548	-5.1725	-4.8175	-5.4989	-5.1928	-Inf	-5.6768	-Inf	-7.7206	-4.6266	-Inf	-5.4872	-5.7283	-Inf	-4.4111	-Inf	-Inf	-Inf	-Inf	-Inf	-Inf	-Inf	-3.9666	-4.7491	-3.8768
	-Inf	-Inf	-Inf	-4.5416	-5.3241	-4.4518	-4.9687	-5.4767	-Inf	-4.3582	-4.5018	-Inf	-Inf	-3.8988	-6.469	-Inf	-Inf	-Inf	-Inf	-Inf	-Inf	-6.2068	-4.6148	-Inf	-8.2298	-5.7475	-5.3925	-6.0739	-5.7678	-Inf	-6.2518	-Inf	-8.2957	-5.2016	-Inf	-6.0622	-6.3033	-Inf	-4.9861	-Inf	-Inf	-Inf	-Inf	-Inf	-Inf	-Inf	-4.5416	-5.3241	-4.4518
	-Inf	-Inf	-Inf	-3.9125	-4.695	-3.8227	-4.3396	-4.8475	-Inf	-3.7291	-3.8726	-Inf	-Inf	-3.2697	-5.8399	-Inf	-Inf	-Inf	-Inf	-Inf	-Inf	-5.5777	-3.9857	-Inf	-7.6007	-5.1183	-4.7634	-5.4448	-5.1387	-Inf	-5.6227	-Inf	-7.6665	-4.5725	-Inf	-5.4331	-5.6741	-Inf	-4.357	-Inf	-Inf	-Inf	-Inf	-Inf	-Inf	-Inf	-3.9125	-4.695	-3.8227
	-Inf	-Inf	-Inf	-3.6716	-4.4541	-3.5818	-4.0986	-4.6066	-Inf	-3.4881	-3.6317	-Inf	-Inf	-3.0287	-5.5989	-Inf	-Inf	-Inf	-Inf	-Inf	-Inf	-5.3368	-3.7447	-Inf	-7.3598	-4.8774	-4.5225	-5.2039	-4.8978	-Inf	-5.3818	-Inf	-7.4256	-4.3316	-Inf	-5.1921	-5.4332	-Inf	-4.1161	-Inf	-Inf	-Inf	-Inf	-Inf	-Inf	-Inf	-3.6716	-4.4541	-3.5818
	-Inf	-Inf	-Inf	-4.6416	-5.4241	-4.5518	-5.0687	-5.5766	-Inf	-4.4582	-4.6017	-Inf	-Inf	-3.9988	-6.569	-Inf	-Inf	-Inf	-Inf	-Inf	-Inf	-6.3068	-4.7148	-Inf	-8.3298	-5.8474	-5.4925	-6.1739	-5.8678	-Inf	-6.3518	-Inf	-8.3956	-5.3016	-Inf	-6.1622	-6.4032	-Inf	-5.0861	-Inf	-Inf	-Inf	-Inf	-Inf	-Inf	-Inf	-4.6416	-5.4241	-4.5518
	-Inf	-Inf	-Inf	-4.2702	-5.0527	-4.1804	-4.6972	-5.2052	-Inf	-4.0867	-4.2303	-Inf	-Inf	-3.6273	-6.1975	-Inf	-Inf	-Inf	-Inf	-Inf	-Inf	-5.9353	-4.3433	-Inf	-7.9584	-5.476	-5.1211	-5.8025	-5.4964	-Inf	-5.9803	-Inf	-8.0242	-4.9302	-Inf	-5.7907	-6.0318	-Inf	-4.7147	-Inf	-Inf	-Inf	-Inf	-Inf	-Inf	-Inf	-4.2702	-5.0527	-4.1804
	-Inf	-Inf	-Inf	-4.1243	-4.9068	-4.0345	-4.5513	-5.0593	-Inf	-3.9408	-4.0844	-Inf	-Inf	-3.4814	-6.0516	-Inf	-Inf	-Inf	-Inf	-Inf	-Inf	-5.7894	-4.1974	-Inf	-7.8125	-5.3301	-4.9752	-5.6566	-5.3505	-Inf	-5.8345	-Inf	-7.8783	-4.7843	-Inf	-5.6448	-5.8859	-Inf	-4.5688	-Inf	-Inf	-Inf	-Inf	-Inf	-Inf	-Inf	-4.1243	-4.9068	-4.0345
	-Inf	-Inf	-Inf	-3.7708	-4.5533	-3.681	-4.1979	-4.7058	-Inf	-3.5874	-3.7309	-Inf	-Inf	-3.128	-5.6982	-Inf	-Inf	-Inf	-Inf	-Inf	-Inf	-5.436	-3.844	-Inf	-7.459	-4.9766	-4.6217	-5.3031	-4.997	-Inf	-5.481	-Inf	-7.5248	-4.4308	-Inf	-5.2914	-5.5324	-Inf	-4.2153	-Inf	-Inf	-Inf	-Inf	-Inf	-Inf	-Inf	-3.7708	-4.5533	-3.681
	-Inf	-Inf	-Inf	-3.8765	-4.6589	-3.7867	-4.3035	-4.8115	-Inf	-3.693	-3.8366	-Inf	-Inf	-3.2336	-5.8038	-Inf	-Inf	-Inf	-Inf	-Inf	-Inf	-5.5416	-3.9496	-Inf	-7.5647	-5.0823	-4.7273	-5.4088	-5.1027	-Inf	-5.5866	-Inf	-7.6305	-4.5365	-Inf	-5.397	-5.6381	-Inf	-4.321	-Inf	-Inf	-Inf	-Inf	-Inf	-Inf	-Inf	-3.8765	-4.6589	-3.7867
	-Inf	-Inf	-Inf	-4.093	-4.8755	-4.0032	-4.5201	-5.028	-Inf	-3.9096	-4.0531	-Inf	-Inf	-3.4502	-6.0204	-Inf	-Inf	-Inf	-Inf	-Inf	-Inf	-5.7582	-4.1662	-Inf	-7.7812	-5.2988	-4.9439	-5.6253	-5.3192	-Inf	-5.8032	-Inf	-7.847	-4.753	-Inf	-5.6136	-5.8546	-Inf	-4.5375	-Inf	-Inf	-Inf	-Inf	-Inf	-Inf	-Inf	-4.093	-4.8755	-4.0032
	-Inf	-Inf	-Inf	-3.442	-4.2245	-3.3522	-3.8691	-4.377	-Inf	-3.2586	-3.4021	-Inf	-Inf	-2.7992	-5.3694	-Inf	-Inf	-Inf	-Inf	-Inf	-Inf	-5.1072	-3.5152	-Inf	-7.1302	-4.6479	-4.2929	-4.9743	-4.6682	-Inf	-5.1522	-Inf	-7.196	-4.102	-Inf	-4.9626	-5.2037	-Inf	-3.8865	-Inf	-Inf	-Inf	-Inf	-Inf	-Inf	-Inf	-3.442	-4.2245	-3.3522
	-Inf	-Inf	-Inf	-4.4867	-5.2692	-4.3969	-4.9137	-5.4217	-Inf	-4.3032	-4.4468	-Inf	-Inf	-3.8438	-6.414	-Inf	-Inf	-Inf	-Inf	-Inf	-Inf	-6.1519	-4.5598	-Inf	-8.1749	-5.6925	-5.3376	-6.019	-5.7129	-Inf	-6.1969	-Inf	-8.2407	-5.1467	-Inf	-6.0072	-6.2483	-Inf	-4.9312	-Inf	-Inf	-Inf	-Inf	-Inf	-Inf	-Inf	-4.4867	-5.2692	-4.3969
	-Inf	-Inf	-Inf	-3.8594	-4.6419	-3.7696	-4.2865	-4.7944	-Inf	-3.676	-3.8195	-Inf	-Inf	-3.2166	-5.7868	-Inf	-Inf	-Inf	-Inf	-Inf	-Inf	-5.5246	-3.9326	-Inf	-7.5476	-5.0652	-4.7103	-5.3917	-5.0856	-Inf	-5.5696	-Inf	-7.6134	-4.5194	-Inf	-5.38	-5.621	-Inf	-4.3039	-Inf	-Inf	-Inf	-Inf	-Inf	-Inf	-Inf	-3.8594	-4.6419	-3.7696
	-Inf	-Inf	-Inf	-4.8261	-5.6086	-4.7363	-5.2531	-5.7611	-Inf	-4.6426	-4.7862	-Inf	-Inf	-4.1832	-6.7534	-Inf	-Inf	-Inf	-Inf	-Inf	-Inf	-6.4912	-4.8992	-Inf	-8.5143	-6.0319	-5.677	-6.3584	-6.0523	-Inf	-6.5363	-Inf	-8.5801	-5.4861	-Inf	-6.3466	-6.5877	-Inf	-5.2706	-Inf	-Inf	-Inf	-Inf	-Inf	-Inf	-Inf	-4.8261	-5.6086	-4.7363
	-Inf	-Inf	-Inf	-4.5838	-5.3663	-4.494	-5.0109	-5.5188	-Inf	-4.4004	-4.5439	-Inf	-Inf	-3.9409	-6.5112	-Inf	-Inf	-Inf	-Inf	-Inf	-Inf	-6.249	-4.6569	-Inf	-8.272	-5.7896	-5.4347	-6.1161	-5.81	-Inf	-6.294	-Inf	-8.3378	-5.2438	-Inf	-6.1044	-6.3454	-Inf	-5.0283	-Inf	-Inf	-Inf	-Inf	-Inf	-Inf	-Inf	-4.5838	-5.3663	-4.494
	-Inf	-Inf	-Inf	-3.8901	-4.6726	-3.8003	-4.3171	-4.8251	-Inf	-3.7066	-3.8502	-Inf	-Inf	-3.2472	-5.8174	-Inf	-Inf	-Inf	-Inf	-Inf	-Inf	-5.5552	-3.9632	-Inf	-7.5783	-5.0959	-4.741	-5.4224	-5.1163	-Inf	-5.6003	-Inf	-7.6441	-4.5501	-Inf	-5.4106	-5.6517	-Inf	-4.3346	-Inf	-Inf	-Inf	-Inf	-Inf	-Inf	-Inf	-3.8901	-4.6726	-3.8003
	-Inf	-Inf	-Inf	-4.2584	-5.0409	-4.1686	-4.6854	-5.1934	-Inf	-4.0749	-4.2185	-Inf	-Inf	-3.6155	-6.1857	-Inf	-Inf	-Inf	-Inf	-Inf	-Inf	-5.9235	-4.3315	-Inf	-7.9466	-5.4642	-5.1093	-5.7907	-5.4846	-Inf	-5.9685	-Inf	-8.0124	-4.9184	-Inf	-5.7789	-6.02	-Inf	-4.7029	-Inf	-Inf	-Inf	-Inf	-Inf	-Inf	-Inf	-4.2584	-5.0409	-4.1686
	-Inf	-Inf	-Inf	-4.274	-5.0565	-4.1842	-4.701	-5.209	-Inf	-4.0905	-4.2341	-Inf	-Inf	-3.6311	-6.2013	-Inf	-Inf	-Inf	-Inf	-Inf	-Inf	-5.9391	-4.3471	-Inf	-7.9622	-5.4798	-5.1249	-5.8063	-5.5002	-Inf	-5.9842	-Inf	-8.028	-4.934	-Inf	-5.7945	-6.0356	-Inf	-4.7185	-Inf	-Inf	-Inf	-Inf	-Inf	-Inf	-Inf	-4.274	-5.0565	-4.1842
	-Inf	-Inf	-Inf	-3.8258	-4.6083	-3.736	-4.2529	-4.7608	-Inf	-3.6424	-3.7859	-Inf	-Inf	-3.183	-5.7532	-Inf	-Inf	-Inf	-Inf	-Inf	-Inf	-5.491	-3.899	-Inf	-7.514	-5.0317	-4.6767	-5.3581	-5.052	-Inf	-5.536	-Inf	-7.5798	-4.4858	-Inf	-5.3464	-5.5875	-Inf	-4.2703	-Inf	-Inf	-Inf	-Inf	-Inf	-Inf	-Inf	-3.8258	-4.6083	-3.736
	-Inf	-Inf	-Inf	-4.2941	-5.0766	-4.2043	-4.7212	-5.2291	-Inf	-4.1107	-4.2542	-Inf	-Inf	-3.6513	-6.2215	-Inf	-Inf	-Inf	-Inf	-Inf	-Inf	-5.9593	-4.3673	-Inf	-7.9823	-5.5	-5.145	-5.8264	-5.5203	-Inf	-6.0043	-Inf	-8.0481	-4.9541	-Inf	-5.8147	-6.0558	-Inf	-4.7386	-Inf	-Inf	-Inf	-Inf	-Inf	-Inf	-Inf	-4.2941	-5.0766	-4.2043
[truncated: 37 more columns]

## Sheet: noise thr high (.95)
	-3.1052	-3.1802	-2.8111	-2.6037	-2.6952	-2.563	-2.6722	-2.8023	-3.3632	-2.5044	-2.4683	-3.1141	-3.242	-2.7107	-3.3637	-3.5532	-3.6441	-3.5849	-3.2062	-2.8139	-3.5166	-2.7901	-2.5682	-3.3352	-2.7152	-2.5473	-3.1366	-3.2944	-3.0856	-2.9619	-3.2695	-3.513	-3.3756	-3.1045	-3.1136	-2.9734	-3.2188	-3.4388	-2.5534	-3.4962	-4.3047	-3.2255	-2.8756	-3.1052	-3.1802	-2.8111	-2.6037	-2.6952	-2.563
	-3.0723	-3.1473	-2.7781	-2.5708	-2.6622	-2.5301	-2.6392	-2.7694	-3.3302	-2.4715	-2.4354	-3.0812	-3.209	-2.6778	-3.3307	-3.5203	-3.6112	-3.5519	-3.1733	-2.7809	-3.4837	-2.7572	-2.5353	-3.3022	-2.6822	-2.5144	-3.1037	-3.2614	-3.0527	-2.9289	-3.2365	-3.48	-3.3426	-3.0715	-3.0806	-2.9405	-3.1858	-3.4058	-2.5204	-3.4632	-4.2717	-3.1925	-2.8426	-3.0723	-3.1473	-2.7781	-2.5708	-2.6622	-2.5301
	-3.1095	-3.1845	-2.8154	-2.608	-2.6995	-2.5673	-2.6765	-2.8066	-3.3675	-2.5087	-2.4726	-3.1184	-3.2463	-2.715	-3.368	-3.5575	-3.6484	-3.5892	-3.2105	-2.8182	-3.5209	-2.7944	-2.5725	-3.3395	-2.7195	-2.5516	-3.1409	-3.2987	-3.0899	-2.9662	-3.2738	-3.5173	-3.3799	-3.1088	-3.1179	-2.9777	-3.2231	-3.4431	-2.5577	-3.5005	-4.309	-3.2298	-2.8799	-3.1095	-3.1845	-2.8154	-2.608	-2.6995	-2.5673
	-3.7264	-3.8014	-3.4322	-3.2249	-3.3163	-3.1842	-3.2933	-3.4235	-3.9843	-3.1256	-3.0895	-3.7353	-3.8631	-3.3319	-3.9848	-4.1744	-4.2653	-4.206	-3.8274	-3.435	-4.1378	-3.4113	-3.1894	-3.9563	-3.3363	-3.1685	-3.7578	-3.9155	-3.7068	-3.583	-3.8906	-4.1341	-3.9967	-3.7256	-3.7347	-3.5946	-3.8399	-4.0599	-3.1745	-4.1173	-4.9258	-3.8466	-3.4967	-3.7264	-3.8014	-3.4322	-3.2249	-3.3163	-3.1842
	-3.7856	-3.8606	-3.4914	-3.2841	-3.3755	-3.2434	-3.3525	-3.4827	-4.0435	-3.1848	-3.1487	-3.7945	-3.9223	-3.3911	-4.044	-4.2336	-4.3245	-4.2652	-3.8866	-3.4942	-4.197	-3.4705	-3.2486	-4.0155	-3.3955	-3.2277	-3.817	-3.9747	-3.766	-3.6422	-3.9498	-4.1933	-4.0559	-3.7848	-3.7939	-3.6538	-3.8991	-4.1191	-3.2337	-4.1765	-4.985	-3.9058	-3.5559	-3.7856	-3.8606	-3.4914	-3.2841	-3.3755	-3.2434
	-3.5686	-3.6436	-3.2745	-3.0671	-3.1586	-3.0264	-3.1356	-3.2657	-3.8266	-2.9678	-2.9318	-3.5775	-3.7054	-3.1741	-3.8271	-4.0166	-4.1076	-4.0483	-3.6696	-3.2773	-3.9801	-3.2535	-3.0316	-3.7986	-3.1786	-3.0107	-3.6	-3.7578	-3.549	-3.4253	-3.7329	-3.9764	-3.839	-3.5679	-3.577	-3.4369	-3.6822	-3.9022	-3.0168	-3.9596	-4.7681	-3.6889	-3.339	-3.5686	-3.6436	-3.2745	-3.0671	-3.1586	-3.0264
	-4.0226	-4.0976	-3.7284	-3.5211	-3.6125	-3.4804	-3.5895	-3.7197	-4.2806	-3.4218	-3.3857	-4.0315	-4.1593	-3.6281	-4.2811	-4.4706	-4.5615	-4.5022	-4.1236	-3.7312	-4.434	-3.7075	-3.4856	-4.2525	-3.6325	-3.4647	-4.054	-4.2118	-4.003	-3.8792	-4.1868	-4.4303	-4.2929	-4.0219	-4.0309	-3.8908	-4.1361	-4.3562	-3.4707	-4.4135	-5.222	-4.1429	-3.7929	-4.0226	-4.0976	-3.7284	-3.5211	-3.6125	-3.4804
	-3.6857	-3.7607	-3.3916	-3.1842	-3.2757	-3.1435	-3.2527	-3.3828	-3.9437	-3.0849	-3.0489	-3.6946	-3.8225	-3.2912	-3.9442	-4.1337	-4.2246	-4.1654	-3.7867	-3.3944	-4.0972	-3.3706	-3.1487	-3.9157	-3.2957	-3.1278	-3.7171	-3.8749	-3.6661	-3.5424	-3.85	-4.0935	-3.9561	-3.685	-3.6941	-3.5539	-3.7993	-4.0193	-3.1339	-4.0767	-4.8852	-3.806	-3.4561	-3.6857	-3.7607	-3.3916	-3.1842	-3.2757	-3.1435
	-3.9403	-4.0153	-3.6461	-3.4388	-3.5302	-3.3981	-3.5072	-3.6374	-4.1982	-3.3394	-3.3034	-3.9492	-4.077	-3.5458	-4.1987	-4.3883	-4.4792	-4.4199	-4.0413	-3.6489	-4.3517	-3.6252	-3.4032	-4.1702	-3.5502	-3.3824	-3.9716	-4.1294	-3.9206	-3.7969	-4.1045	-4.348	-4.2106	-3.9395	-3.9486	-3.8085	-4.0538	-4.2738	-3.3884	-4.3312	-5.1397	-4.0605	-3.7106	-3.9403	-4.0153	-3.6461	-3.4388	-3.5302	-3.3981
	-3.8516	-3.9266	-3.5575	-3.3502	-3.4416	-3.3094	-3.4186	-3.5488	-4.1096	-3.2508	-3.2148	-3.8606	-3.9884	-3.4571	-4.1101	-4.2996	-4.3906	-4.3313	-3.9527	-3.5603	-4.2631	-3.5365	-3.3146	-4.0816	-3.4616	-3.2938	-3.883	-4.0408	-3.832	-3.7083	-4.0159	-4.2594	-4.122	-3.8509	-3.86	-3.7199	-3.9652	-4.1852	-3.2998	-4.2426	-5.0511	-3.9719	-3.622	-3.8516	-3.9266	-3.5575	-3.3502	-3.4416	-3.3094
	-4.1456	-4.2206	-3.8514	-3.6441	-3.7356	-3.6034	-3.7125	-3.8427	-4.4036	-3.5448	-3.5087	-4.1545	-4.2823	-3.7511	-4.4041	-4.5936	-4.6845	-4.6252	-4.2466	-3.8542	-4.557	-3.8305	-3.6086	-4.3756	-3.7555	-3.5877	-4.177	-4.3348	-4.126	-4.0022	-4.3099	-4.5534	-4.4159	-4.1449	-4.1539	-4.0138	-4.2592	-4.4792	-3.5937	-4.5365	-5.345	-4.2659	-3.9159	-4.1456	-4.2206	-3.8514	-3.6441	-3.7356	-3.6034
	-3.179	-3.254	-2.8849	-2.6775	-2.769	-2.6368	-2.7459	-2.8761	-3.437	-2.5782	-2.5421	-3.1879	-3.3157	-2.7845	-3.4375	-3.627	-3.7179	-3.6586	-3.28	-2.8877	-3.5904	-2.8639	-2.642	-3.409	-2.7889	-2.6211	-3.2104	-3.3682	-3.1594	-3.0357	-3.3433	-3.5868	-3.4494	-3.1783	-3.1874	-3.0472	-3.2926	-3.5126	-2.6272	-3.57	-4.3785	-3.2993	-2.9494	-3.179	-3.254	-2.8849	-2.6775	-2.769	-2.6368
	-3.754	-3.829	-3.4599	-3.2525	-3.344	-3.2118	-3.321	-3.4511	-4.012	-3.1532	-3.1172	-3.7629	-3.8908	-3.3595	-4.0125	-4.202	-4.293	-4.2337	-3.855	-3.4627	-4.1655	-3.4389	-3.217	-3.984	-3.364	-3.1962	-3.7854	-3.9432	-3.7344	-3.6107	-3.9183	-4.1618	-4.0244	-3.7533	-3.7624	-3.6223	-3.8676	-4.0876	-3.2022	-4.145	-4.9535	-3.8743	-3.5244	-3.754	-3.829	-3.4599	-3.2525	-3.344	-3.2118
	-3.1249	-3.1999	-2.8307	-2.6234	-2.7149	-2.5827	-2.6918	-2.822	-3.3829	-2.5241	-2.488	-3.1338	-3.2616	-2.7304	-3.3834	-3.5729	-3.6638	-3.6045	-3.2259	-2.8336	-3.5363	-2.8098	-2.5879	-3.3549	-2.7348	-2.567	-3.1563	-3.3141	-3.1053	-2.9815	-3.2892	-3.5327	-3.3952	-3.1242	-3.1333	-2.9931	-3.2385	-3.4585	-2.5731	-3.5159	-4.3243	-3.2452	-2.8952	-3.1249	-3.1999	-2.8307	-2.6234	-2.7149	-2.5827
	-2.884	-2.959	-2.5898	-2.3825	-2.4739	-2.3418	-2.4509	-2.5811	-3.1419	-2.2832	-2.2471	-2.8929	-3.0207	-2.4895	-3.1424	-3.332	-3.4229	-3.3636	-2.985	-2.5926	-3.2954	-2.5689	-2.347	-3.1139	-2.4939	-2.3261	-2.9154	-3.0731	-2.8644	-2.7406	-3.0482	-3.2917	-3.1543	-2.8833	-2.8923	-2.7522	-2.9975	-3.2175	-2.3321	-3.2749	-4.0834	-3.0042	-2.6543	-2.884	-2.959	-2.5898	-2.3825	-2.4739	-2.3418
	-3.854	-3.929	-3.5599	-3.3525	-3.444	-3.3118	-3.4209	-3.5511	-4.112	-3.2532	-3.2171	-3.8629	-3.9907	-3.4595	-4.1125	-4.302	-4.3929	-4.3336	-3.955	-3.5627	-4.2654	-3.5389	-3.317	-4.084	-3.4639	-3.2961	-3.8854	-4.0432	-3.8344	-3.7106	-4.0183	-4.2618	-4.1244	-3.8533	-3.8624	-3.7222	-3.9676	-4.1876	-3.3022	-4.245	-5.0535	-3.9743	-3.6243	-3.854	-3.929	-3.5599	-3.3525	-3.444	-3.3118
	-3.4826	-3.5576	-3.1884	-2.9811	-3.0725	-2.9404	-3.0495	-3.1797	-3.7405	-2.8817	-2.8457	-3.4915	-3.6193	-3.0881	-3.741	-3.9306	-4.0215	-3.9622	-3.5836	-3.1912	-3.894	-3.1675	-2.9455	-3.7125	-3.0925	-2.9247	-3.5139	-3.6717	-3.4629	-3.3392	-3.6468	-3.8903	-3.7529	-3.4818	-3.4909	-3.3508	-3.5961	-3.8161	-2.9307	-3.8735	-4.682	-3.6028	-3.2529	-3.4826	-3.5576	-3.1884	-2.9811	-3.0725	-2.9404
	-3.3367	-3.4117	-3.0425	-2.8352	-2.9266	-2.7945	-2.9036	-3.0338	-3.5946	-2.7359	-2.6998	-3.3456	-3.4734	-2.9422	-3.5951	-3.7847	-3.8756	-3.8163	-3.4377	-3.0453	-3.7481	-3.0216	-2.7997	-3.5666	-2.9466	-2.7788	-3.3681	-3.5258	-3.3171	-3.1933	-3.5009	-3.7444	-3.607	-3.3359	-3.345	-3.2049	-3.4502	-3.6702	-2.7848	-3.7276	-4.5361	-3.4569	-3.107	-3.3367	-3.4117	-3.0425	-2.8352	-2.9266	-2.7945
	-2.9832	-3.0582	-2.689	-2.4817	-2.5732	-2.441	-2.5501	-2.6803	-3.2412	-2.3824	-2.3463	-2.9921	-3.1199	-2.5887	-3.2417	-3.4312	-3.5221	-3.4628	-3.0842	-2.6919	-3.3946	-2.6681	-2.4462	-3.2132	-2.5931	-2.4253	-3.0146	-3.1724	-2.9636	-2.8398	-3.1475	-3.391	-3.2535	-2.9825	-2.9916	-2.8514	-3.0968	-3.3168	-2.4314	-3.3742	-4.1827	-3.1035	-2.7535	-2.9832	-3.0582	-2.689	-2.4817	-2.5732	-2.441
	-3.0889	-3.1639	-2.7947	-2.5874	-2.6788	-2.5467	-2.6558	-2.786	-3.3468	-2.488	-2.452	-3.0978	-3.2256	-2.6944	-3.3473	-3.5369	-3.6278	-3.5685	-3.1899	-2.7975	-3.5003	-2.7738	-2.5518	-3.3188	-2.6988	-2.531	-3.1202	-3.278	-3.0692	-2.9455	-3.2531	-3.4966	-3.3592	-3.0881	-3.0972	-2.9571	-3.2024	-3.4224	-2.537	-3.4798	-4.2883	-3.2091	-2.8592	-3.0889	-3.1639	-2.7947	-2.5874	-2.6788	-2.5467
	-3.3054	-3.3804	-3.0112	-2.8039	-2.8954	-2.7632	-2.8723	-3.0025	-3.5634	-2.7046	-2.6685	-3.3143	-3.4421	-2.9109	-3.5639	-3.7534	-3.8443	-3.785	-3.4064	-3.014	-3.7168	-2.9903	-2.7684	-3.5354	-2.9153	-2.7475	-3.3368	-3.4946	-3.2858	-3.162	-3.4696	-3.7132	-3.5757	-3.3047	-3.3137	-3.1736	-3.4189	-3.639	-2.7535	-3.6963	-4.5048	-3.4257	-3.0757	-3.3054	-3.3804	-3.0112	-2.8039	-2.8954	-2.7632
	-2.6544	-2.7294	-2.3603	-2.1529	-2.2444	-2.1122	-2.2213	-2.3515	-2.9124	-2.0536	-2.0175	-2.6633	-2.7911	-2.2599	-2.9129	-3.1024	-3.1933	-3.134	-2.7554	-2.3631	-3.0658	-2.3393	-2.1174	-2.8844	-2.2643	-2.0965	-2.6858	-2.8436	-2.6348	-2.5111	-2.8187	-3.0622	-2.9248	-2.6537	-2.6628	-2.5226	-2.768	-2.988	-2.1026	-3.0454	-3.8539	-2.7747	-2.4248	-2.6544	-2.7294	-2.3603	-2.1529	-2.2444	-2.1122
	-3.6991	-3.7741	-3.4049	-3.1976	-3.289	-3.1569	-3.266	-3.3962	-3.9571	-3.0983	-3.0622	-3.708	-3.8358	-3.3046	-3.9575	-4.1471	-4.238	-4.1787	-3.8001	-3.4077	-4.1105	-3.384	-3.1621	-3.929	-3.309	-3.1412	-3.7305	-3.8882	-3.6795	-3.5557	-3.8633	-4.1068	-3.9694	-3.6984	-3.7074	-3.5673	-3.8126	-4.0326	-3.1472	-4.09	-4.8985	-3.8194	-3.4694	-3.6991	-3.7741	-3.4049	-3.1976	-3.289	-3.1569
	-3.0718	-3.1468	-2.7776	-2.5703	-2.6618	-2.5296	-2.6387	-2.7689	-3.3298	-2.471	-2.4349	-3.0807	-3.2085	-2.6773	-3.3303	-3.5198	-3.6107	-3.5514	-3.1728	-2.7804	-3.4832	-2.7567	-2.5348	-3.3018	-2.6817	-2.5139	-3.1032	-3.261	-3.0522	-2.9284	-3.236	-3.4796	-3.3421	-3.0711	-3.0801	-2.94	-3.1853	-3.4054	-2.5199	-3.4627	-4.2712	-3.1921	-2.8421	-3.0718	-3.1468	-2.7776	-2.5703	-2.6618	-2.5296
	-4.0385	-4.1135	-3.7443	-3.537	-3.6284	-3.4963	-3.6054	-3.7356	-4.2964	-3.4377	-3.4016	-4.0474	-4.1752	-3.644	-4.2969	-4.4865	-4.5774	-4.5181	-4.1395	-3.7471	-4.4499	-3.7234	-3.5014	-4.2684	-3.6484	-3.4806	-4.0699	-4.2276	-4.0189	-3.8951	-4.2027	-4.4462	-4.3088	-4.0377	-4.0468	-3.9067	-4.152	-4.372	-3.4866	-4.4294	-5.2379	-4.1587	-3.8088	-4.0385	-4.1135	-3.7443	-3.537	-3.6284	-3.4963
	-3.7962	-3.8712	-3.502	-3.2947	-3.3861	-3.254	-3.3631	-3.4933	-4.0542	-3.1954	-3.1593	-3.8051	-3.9329	-3.4017	-4.0546	-4.2442	-4.3351	-4.2758	-3.8972	-3.5048	-4.2076	-3.4811	-3.2592	-4.0261	-3.4061	-3.2383	-3.8276	-3.9854	-3.7766	-3.6528	-3.9604	-4.2039	-4.0665	-3.7955	-3.8045	-3.6644	-3.9097	-4.1298	-3.2443	-4.1871	-4.9956	-3.9165	-3.5665	-3.7962	-3.8712	-3.502	-3.2947	-3.3861	-3.254
	-3.1025	-3.1775	-2.8083	-2.601	-2.6924	-2.5603	-2.6694	-2.7996	-3.3604	-2.5017	-2.4656	-3.1114	-3.2392	-2.708	-3.3609	-3.5505	-3.6414	-3.5821	-3.2035	-2.8111	-3.5139	-2.7874	-2.5654	-3.3324	-2.7124	-2.5446	-3.1338	-3.2916	-3.0829	-2.9591	-3.2667	-3.5102	-3.3728	-3.1017	-3.1108	-2.9707	-3.216	-3.436	-2.5506	-3.4934	-4.3019	-3.2227	-2.8728	-3.1025	-3.1775	-2.8083	-2.601	-2.6924	-2.5603
	-3.4708	-3.5458	-3.1766	-2.9693	-3.0607	-2.9286	-3.0377	-3.1679	-3.7287	-2.8699	-2.8339	-3.4797	-3.6075	-3.0763	-3.7292	-3.9188	-4.0097	-3.9504	-3.5718	-3.1794	-3.8822	-3.1557	-2.9337	-3.7007	-3.0807	-2.9129	-3.5021	-3.6599	-3.4511	-3.3274	-3.635	-3.8785	-3.7411	-3.47	-3.4791	-3.339	-3.5843	-3.8043	-2.9189	-3.8617	-4.6702	-3.591	-3.2411	-3.4708	-3.5458	-3.1766	-2.9693	-3.0607	-2.9286
	-3.4864	-3.5614	-3.1922	-2.9849	-3.0763	-2.9442	-3.0533	-3.1835	-3.7443	-2.8856	-2.8495	-3.4953	-3.6231	-3.0919	-3.7448	-3.9344	-4.0253	-3.966	-3.5874	-3.195	-3.8978	-3.1713	-2.9494	-3.7163	-3.0963	-2.9285	-3.5178	-3.6755	-3.4668	-3.343	-3.6506	-3.8941	-3.7567	-3.4856	-3.4947	-3.3546	-3.5999	-3.8199	-2.9345	-3.8773	-4.6858	-3.6066	-3.2567	-3.4864	-3.5614	-3.1922	-2.9849	-3.0763	-2.9442
	-3.0382	-3.1132	-2.7441	-2.5367	-2.6282	-2.496	-2.6051	-2.7353	-3.2962	-2.4374	-2.4013	-3.0471	-3.1749	-2.6437	-3.2967	-3.4862	-3.5771	-3.5178	-3.1392	-2.7469	-3.4496	-2.7231	-2.5012	-3.2682	-2.6482	-2.4803	-3.0696	-3.2274	-3.0186	-2.8949	-3.2025	-3.446	-3.3086	-3.0375	-3.0466	-2.9064	-3.1518	-3.3718	-2.4864	-3.4292	-4.2377	-3.1585	-2.8086	-3.0382	-3.1132	-2.7441	-2.5367	-2.6282	-2.496
	-3.5065	-3.5815	-3.2124	-3.005	-3.0965	-2.9643	-3.0734	-3.2036	-3.7645	-2.9057	-2.8696	-3.5154	-3.6432	-3.112	-3.765	-3.9545	-4.0454	-3.9861	-3.6075	-3.2152	-3.9179	-3.1914	-2.9695	-3.7365	-3.1164	-2.9486	-3.5379	-3.6957	-3.4869	-3.3632	-3.6708	-3.9143	-3.7769	-3.5058	-3.5149	-3.3747	-3.6201	-3.8401	-2.9547	-3.8975	-4.706	-3.6268	-3.2769	-3.5065	-3.5815	-3.2124	-3.005	-3.0965	-2.9643
[truncated: 37 more columns]
